# Supplementary material for: Cullin-3 proteins be a novel biomarkers and therapeutic targets for hyperchloremia induced by oral poisoning
Source: Sci Rep. 2024 Apr 13;14:8597. doi: 10.1038/s41598-024-59264-4 (PMC11016057; doi:10.1038/s41598-024-59264-4)
Supplement: Supplementary file 1 — Supplementary Table S1. [file 41598_2024_59264_MOESM1_ESM.xlsx]

## Sheet: Sheet1
Table S1. List of Kelch-like protein 3 variant
##sequence-region Q9UH77 1 587
Q9UH77 ExAC;gnomAD VARIANT 3 3 . . . p.Gly3Asp;Xref=ExAC:rs775349043,gnomAD:rs775349043;CytogeneticBand=5q31.2;GenomicLocation=NC_000005.10:g.137735639C>T
Q9UH77 TOPMed;ESP;gnomAD VARIANT 9 9 . . . p.Ser9Asn;Xref=ESP:rs138386996,TOPMed:rs138386996,gnomAD:rs138386996;CytogeneticBand=5q31.2;GenomicLocation=NC_000005.10:g.137720573C>T
Q9UH77 NCI-TCGA Cosmic VARIANT 9 9 . . . p.Ser9Thr;Xref=NCI-TCGA Cosmic:COSM6101891;CytogeneticBand=5q31.2;GenomicLocation=NC_000005.10:g.137720573C>G
Q9UH77 TOPMed;gnomAD VARIANT 11 11 . . . p.Gln11Arg;Xref=TOPMed:rs1018379932,gnomAD:rs1018379932;CytogeneticBand=5q31.2;GenomicLocation=NC_000005.10:g.137720567T>C
Q9UH77 TOPMed;ESP;ExAC;gnomAD VARIANT 14 14 . . . p.Ile14Val;Xref=ESP:rs200272165,ExAC:rs200272165,TOPMed:rs200272165,gnomAD:rs200272165;CytogeneticBand=5q31.2;GenomicLocation=NC_000005.10:g.137720559T>C
Q9UH77 TOPMed VARIANT 17 17 . . . p.Gly17Arg;Xref=TOPMed:rs1007359713;CytogeneticBand=5q31.2;GenomicLocation=NC_000005.10:g.137720550C>T
Q9UH77 ExAC;gnomAD VARIANT 18 18 . . . p.Asp18Glu;Xref=ExAC:rs752521290,gnomAD:rs752521290;CytogeneticBand=5q31.2;GenomicLocation=NC_000005.10:g.137720545A>T
Q9UH77 gnomAD VARIANT 18 18 . . . p.Asp18Gly;Xref=gnomAD:rs1156588108;CytogeneticBand=5q31.2;GenomicLocation=NC_000005.10:g.137720546T>C
Q9UH77 gnomAD VARIANT 19 19 . . . p.Asp19Asn;Xref=gnomAD:rs1412174042;CytogeneticBand=5q31.2;GenomicLocation=NC_000005.10:g.137720544C>T
Q9UH77 TOPMed;ExAC;gnomAD VARIANT 19 19 . . . p.Asp19Val;Xref=ExAC:rs765111293,TOPMed:rs765111293,gnomAD:rs765111293;CytogeneticBand=5q31.2;GenomicLocation=NC_000005.10:g.137720543T>A
Q9UH77 TOPMed;ESP;ExAC;gnomAD VARIANT 20 20 . . . p.Glu20Asp;Xref=ESP:rs369202002,ExAC:rs369202002,TOPMed:rs369202002,gnomAD:rs369202002;CytogeneticBand=5q31.2;GenomicLocation=NC_000005.10:g.137720539C>A
Q9UH77 TOPMed;ESP;ExAC;gnomAD VARIANT 20 20 . . . p.Glu20Lys;Xref=ESP:rs201705869,ExAC:rs201705869,TOPMed:rs201705869,gnomAD:rs201705869;CytogeneticBand=5q31.2;GenomicLocation=NC_000005.10:g.137720541C>T
Q9UH77 ExAC;gnomAD VARIANT 22 22 . . . p.Asn22Thr;Xref=ExAC:rs770987646,gnomAD:rs770987646;CytogeneticBand=5q31.2;GenomicLocation=NC_000005.10:g.137720534T>G
Q9UH77 TOPMed;ExAC;gnomAD VARIANT 23 23 . . . p.Gln23Arg;Xref=ExAC:rs760941531,TOPMed:rs760941531,gnomAD:rs760941531;CytogeneticBand=5q31.2;GenomicLocation=NC_000005.10:g.137720531T>C
Q9UH77 TOPMed;1000Genomes;ESP;ExAC;gnomAD VARIANT 25 25 . . . p.Thr25Met;Xref=1000Genomes:rs150474094,ESP:rs150474094,ExAC:rs150474094,TOPMed:rs150474094,gnomAD:rs150474094;CytogeneticBand=5q31.2;GenomicLocation=NC_000005.10:g.137720525G>A
Q9UH77 NCI-TCGA Cosmic VARIANT 28 28 . . . p.Val28Ile;Xref=NCI-TCGA Cosmic:COSM3850315;CytogeneticBand=5q31.2;GenomicLocation=NC_000005.10:g.137720517C>T
Q9UH77 TOPMed;ExAC;gnomAD VARIANT 30 30 . . . p.Pro30Ala;Xref=ExAC:rs748418466,TOPMed:rs748418466,gnomAD:rs748418466;CytogeneticBand=5q31.2;GenomicLocation=NC_000005.10:g.137720511G>C
Q9UH77 TOPMed;ExAC;gnomAD VARIANT 30 30 . . . p.Pro30Thr;Xref=ExAC:rs748418466,TOPMed:rs748418466,gnomAD:rs748418466;CytogeneticBand=5q31.2;GenomicLocation=NC_000005.10:g.137720511G>T
Q9UH77 ExAC;gnomAD VARIANT 32 32 . . . p.His32Tyr;Xref=ExAC:rs779439956,gnomAD:rs779439956;CytogeneticBand=5q31.2;GenomicLocation=NC_000005.10:g.137720505G>A
Q9UH77 TOPMed VARIANT 33 33 . . . p.Met33Ile;Xref=TOPMed:rs1351995457;CytogeneticBand=5q31.2;GenomicLocation=NC_000005.10:g.137720500C>A
Q9UH77 TOPMed;ExAC;gnomAD VARIANT 33 33 . . . p.Met33Val;Xref=ExAC:rs769262951,TOPMed:rs769262951,gnomAD:rs769262951;CytogeneticBand=5q31.2;GenomicLocation=NC_000005.10:g.137720502T>C
Q9UH77 NCI-TCGA Cosmic VARIANT 36 36 . . . p.Ala36Thr;Xref=NCI-TCGA Cosmic:COSM1061168;CytogeneticBand=5q31.2;GenomicLocation=NC_000005.10:g.137720493C>T
Q9UH77 gnomAD VARIANT 38 38 . . . p.Lys38Asn;Xref=gnomAD:rs1351172304;CytogeneticBand=5q31.2;GenomicLocation=NC_000005.10:g.137720485C>G
Q9UH77 Ensembl VARIANT 39 39 . . . p.Val39Ile;Xref=Ensembl:rs946534559;CytogeneticBand=5q31.2;GenomicLocation=NC_000005.10:g.137720484C>T
Q9UH77 NCI-TCGA Cosmic VARIANT 44 44 . . . p.Arg44Trp;Xref=NCI-TCGA Cosmic:COSM1061167;CytogeneticBand=5q31.2;GenomicLocation=NC_000005.10:g.137720469G>A
Q9UH77 TOPMed;gnomAD VARIANT 46 46 . . . p.Lys46Ile;Xref=TOPMed:rs1475518257,gnomAD:rs1475518257;CytogeneticBand=5q31.2;GenomicLocation=NC_000005.10:g.137709854T>A
Q9UH77 dbSNP;Ensembl;ClinVar VARIANT 47 47 . . . Xref=ClinVar:RCV000760657,Ensembl:rs1561616000,dbSNP:rs1561616000;CytogeneticBand=5q31.2;GenomicLocation=NC_000005.10:g.137709852G>A
Q9UH77 gnomAD VARIANT 47 47 . . . p.Gln47His;Xref=gnomAD:rs1249942938;CytogeneticBand=5q31.2;GenomicLocation=NC_000005.10:g.137709850C>A
Q9UH77 gnomAD VARIANT 50 50 . . . p.Cys50Tyr;Xref=gnomAD:rs1238198785;CytogeneticBand=5q31.2;GenomicLocation=NC_000005.10:g.137709842C>T
Q9UH77 ExAC;gnomAD VARIANT 52 52 . . . p.Val52Leu;Xref=ExAC:rs749798597,gnomAD:rs749798597;CytogeneticBand=5q31.2;GenomicLocation=NC_000005.10:g.137709837C>G
Q9UH77 NCI-TCGA;ExAC;gnomAD VARIANT 52 52 . . . p.Val52Met;Xref=ExAC:rs749798597,NCI-TCGA:rs749798597,gnomAD:rs749798597;CytogeneticBand=5q31.2;GenomicLocation=NC_000005.10:g.137709837C>T
Q9UH77 TOPMed VARIANT 55 55 . . . p.Val55Met;Xref=TOPMed:rs1429925828;CytogeneticBand=5q31.2;GenomicLocation=NC_000005.10:g.137709828C>T
Q9UH77 Ensembl VARIANT 56 56 . . . p.Ala56Pro;Xref=Ensembl:rs35231709;CytogeneticBand=5q31.2;GenomicLocation=NC_000005.10:g.137709825C>G
Q9UH77 TOPMed VARIANT 56 56 . . . p.Ala56Val;Xref=TOPMed:rs1477490152;CytogeneticBand=5q31.2;GenomicLocation=NC_000005.10:g.137709824G>A
Q9UH77 TOPMed VARIANT 57 57 . . . p.Glu57Asp;Xref=TOPMed:rs1167912175;CytogeneticBand=5q31.2;GenomicLocation=NC_000005.10:g.137709820T>G
Q9UH77 TOPMed;1000Genomes;ESP;ExAC;gnomAD VARIANT 58 58 . . . p.Asp58Gly;Xref=1000Genomes:rs141882043,ESP:rs141882043,ExAC:rs141882043,TOPMed:rs141882043,gnomAD:rs141882043;CytogeneticBand=5q31.2;GenomicLocation=NC_000005.10:g.137709818T>C
Q9UH77 TOPMed;ExAC;gnomAD VARIANT 58 58 . . . p.Asp58Asn;Xref=ExAC:rs770364793,TOPMed:rs770364793,gnomAD:rs770364793;CytogeneticBand=5q31.2;GenomicLocation=NC_000005.10:g.137709819C>T
Q9UH77 ExAC;gnomAD VARIANT 60 60 . . . p.Glu60Lys;Xref=ExAC:rs547887501,gnomAD:rs547887501;CytogeneticBand=5q31.2;GenomicLocation=NC_000005.10:g.137709813C>T
Q9UH77 Ensembl VARIANT 64 64 . . . p.His64Pro;Xref=Ensembl:rs1580779500;CytogeneticBand=5q31.2;GenomicLocation=NC_000005.10:g.137709800T>G
Q9UH77 NCI-TCGA;TOPMed;COSMIC;ExAC;NCI-TCGA Cosmic;gnomAD VARIANT 65 65 . . . p.Arg65His;Xref=NCI-TCGA Cosmic:COSM124006,cosmic curated:COSM124006,ExAC:rs778670860,NCI-TCGA:rs778670860,TOPMed:rs778670860,gnomAD:rs778670860;CytogeneticBand=5q31.2;GenomicLocation=NC_000005.10:g.137709797C>T;Ontology_term=ECO:0000313%2CECO:0000313%2CECO:0000313;evidence=ECO:0000313|pubmed:21798893%2CECO:0000313|cosm…
Q9UH77 Ensembl VARIANT 68 68 . . . p.Leu68Arg;Xref=Ensembl:rs1580779492;CytogeneticBand=5q31.2;GenomicLocation=NC_000005.10:g.137709788A>C
Q9UH77 ExAC;gnomAD VARIANT 76 76 . . . p.Cys76Ser;Xref=ExAC:rs753631869,gnomAD:rs753631869;CytogeneticBand=5q31.2;GenomicLocation=NC_000005.10:g.137709764C>G
Q9UH77 TOPMed;UniProt;ExAC;ClinGen;dbSNP;gnomAD;ClinVar VARIANT 77 77 . . . p.Ala77Glu;ID=VAR_067501;Xref=ClinGen:CA269973,ClinVar:RCV000128504,UniProt:VAR_067501,ExAC:rs199469623,TOPMed:rs199469623,dbSNP:rs199469623,gnomAD:rs199469623;CytogeneticBand=5q31.2;GenomicLocation=NC_000005.10:g.137709761G>T;Ontology_term=ECO:0000269%2CECO:0000269%2CECO:0000269;evidence=ECO:0000269|pubmed:22266938%2CECO…
Q9UH77 TOPMed;ExAC;gnomAD VARIANT 77 77 . . . p.Ala77Val;Xref=ExAC:rs199469623,TOPMed:rs199469623,gnomAD:rs199469623;CytogeneticBand=5q31.2;GenomicLocation=NC_000005.10:g.137709761G>A
Q9UH77 1000Genomes;ExAC;gnomAD VARIANT 78 78 . . . p.Met78Leu;Xref=1000Genomes:rs199469624,ExAC:rs199469624,gnomAD:rs199469624;CytogeneticBand=5q31.2;GenomicLocation=NC_000005.10:g.137709759T>A
Q9UH77 UniProt;1000Genomes;ExAC;ClinGen;dbSNP;gnomAD;ClinVar VARIANT 78 78 . . . p.Met78Val;ID=VAR_067502;Xref=ClinGen:CA269978,ClinVar:RCV000128510,UniProt:VAR_067502,1000Genomes:rs199469624,ExAC:rs199469624,dbSNP:rs199469624,gnomAD:rs199469624;CytogeneticBand=5q31.2;GenomicLocation=NC_000005.10:g.137709759T>C;Ontology_term=ECO:0000269%2CECO:0000269;evidence=ECO:0000269|pubmed:22266938%2CECO:000…
Q9UH77 ExAC;gnomAD VARIANT 80 80 . . . p.Thr80Ala;Xref=ExAC:rs767675137,gnomAD:rs767675137;CytogeneticBand=5q31.2;GenomicLocation=NC_000005.10:g.137709753T>C
Q9UH77 ExAC;gnomAD VARIANT 81 81 . . . p.Gly81Asp;Xref=ExAC:rs778466712,gnomAD:rs778466712;CytogeneticBand=5q31.2;GenomicLocation=NC_000005.10:g.137698408C>T
Q9UH77 NCI-TCGA VARIANT 82 82 . . . p.Asp82Gly;Xref=NCI-TCGA:TCGA novel;CytogeneticBand=5q31.2;GenomicLocation=NC_000005.10:g.137698405T>C
Q9UH77 UniProt;ClinGen;dbSNP;Ensembl;ClinVar VARIANT 85 85 . . . p.Glu85Ala;ID=VAR_067503;Xref=ClinGen:CA269975,ClinVar:RCV000128506,UniProt:VAR_067503,Ensembl:rs199469625,dbSNP:rs199469625;CytogeneticBand=5q31.2;GenomicLocation=NC_000005.10:g.137698396T>G;Ontology_term=ECO:0000269%2CECO:0000269;evidence=ECO:0000269|pubmed:22266938%2CECO:0000269|pubmed:23387299
Q9UH77 gnomAD VARIANT 88 88 . . . p.Ala88Gly;Xref=gnomAD:rs1471723851;CytogeneticBand=5q31.2;GenomicLocation=NC_000005.10:g.137698387G>C
Q9UH77 gnomAD VARIANT 88 88 . . . p.Ala88Val;Xref=gnomAD:rs1471723851;CytogeneticBand=5q31.2;GenomicLocation=NC_000005.10:g.137698387G>A
Q9UH77 Ensembl VARIANT 89 89 . . . p.Lys89Glu;Xref=Ensembl:rs951170906;CytogeneticBand=5q31.2;GenomicLocation=NC_000005.10:g.137698385T>C
Q9UH77 NCI-TCGA VARIANT 91 91 . . . Xref=NCI-TCGA:TCGA novel;CytogeneticBand=5q31.2;GenomicLocation=NC_000005.10:g.137698380_137698381insT
Q9UH77 Ensembl VARIANT 91 91 . . . p.Ile91Leu;Xref=Ensembl:rs1319456283;CytogeneticBand=5q31.2;GenomicLocation=NC_000005.10:g.137698379T>A
Q9UH77 ExAC;gnomAD VARIANT 93 93 . . . p.Ile93Met;Xref=ExAC:rs370132753,gnomAD:rs370132753;CytogeneticBand=5q31.2;GenomicLocation=NC_000005.10:g.137698371G>C
Q9UH77 NCI-TCGA VARIANT 94 94 . . . p.Lys94Met;Xref=NCI-TCGA:TCGA novel;CytogeneticBand=5q31.2;GenomicLocation=NC_000005.10:g.137698369T>A
Q9UH77 gnomAD VARIANT 95 95 . . . p.Asp95Asn;Xref=gnomAD:rs1181199465;CytogeneticBand=5q31.2;GenomicLocation=NC_000005.10:g.137698367C>T
Q9UH77 ExAC;gnomAD VARIANT 96 96 . . . p.Val96Leu;Xref=ExAC:rs755972787,gnomAD:rs755972787;CytogeneticBand=5q31.2;GenomicLocation=NC_000005.10:g.137698364C>A
Q9UH77 ExAC;gnomAD VARIANT 96 96 . . . p.Val96Met;Xref=ExAC:rs755972787,gnomAD:rs755972787;CytogeneticBand=5q31.2;GenomicLocation=NC_000005.10:g.137698364C>T
Q9UH77 TOPMed VARIANT 97 97 . . . p.Asp97Val;Xref=TOPMed:rs930205558;CytogeneticBand=5q31.2;GenomicLocation=NC_000005.10:g.137698360T>A
Q9UH77 1000Genomes VARIANT 97 97 . . . p.Asp97Tyr;Xref=1000Genomes:rs192871134;CytogeneticBand=5q31.2;GenomicLocation=NC_000005.10:g.137698361C>A
Q9UH77 TOPMed;ExAC;gnomAD VARIANT 100 100 . . . p.Thr100Met;Xref=ExAC:rs756804876,TOPMed:rs756804876,gnomAD:rs756804876;CytogeneticBand=5q31.2;GenomicLocation=NC_000005.10:g.137698351G>A
Q9UH77 ExAC;gnomAD VARIANT 102 102 . . . p.Ser102Asn;Xref=ExAC:rs757354976,gnomAD:rs757354976;CytogeneticBand=5q31.2;GenomicLocation=NC_000005.10:g.137698345C>T
Q9UH77 ExAC;gnomAD VARIANT 108 108 . . . p.Ile108Leu;Xref=ExAC:rs751720848,gnomAD:rs751720848;CytogeneticBand=5q31.2;GenomicLocation=NC_000005.10:g.137698328T>G
Q9UH77 TOPMed VARIANT 109 109 . . . p.Tyr109Cys;Xref=TOPMed:rs1293971209;CytogeneticBand=5q31.2;GenomicLocation=NC_000005.10:g.137698324T>C
Q9UH77 UniProt;gnomAD VARIANT 110 110 . . . p.Thr110Ala;Xref=gnomAD:rs1229419091,UniProt:VAR_088176;CytogeneticBand=5q31.2;GenomicLocation=NC_000005.10:g.137698322T>C;Ontology_term=ECO:0000269;evidence=ECO:0000269|pubmed:34022862
Q9UH77 TOPMed;ExAC;gnomAD VARIANT 113 113 . . . p.Ile113Met;Xref=ExAC:rs764364392,TOPMed:rs764364392,gnomAD:rs764364392;CytogeneticBand=5q31.2;GenomicLocation=NC_000005.10:g.137698311G>C
Q9UH77 NCI-TCGA;TOPMed;gnomAD VARIANT 114 114 . . . p.Glu114Lys;Xref=NCI-TCGA:rs976865705,TOPMed:rs976865705,gnomAD:rs976865705;CytogeneticBand=5q31.2;GenomicLocation=NC_000005.10:g.137698310C>T
Q9UH77 1000Genomes;ExAC;gnomAD VARIANT 118 118 . . . p.Glu118Asp;Xref=1000Genomes:rs545396239,ExAC:rs545396239,gnomAD:rs545396239;CytogeneticBand=5q31.2;GenomicLocation=NC_000005.10:g.137698296C>G
Q9UH77 TOPMed;gnomAD VARIANT 119 119 . . . p.Asn119Thr;Xref=TOPMed:rs1455651437,gnomAD:rs1455651437;CytogeneticBand=5q31.2;GenomicLocation=NC_000005.10:g.137698294T>G
Q9UH77 TOPMed;gnomAD VARIANT 122 122 . . . p.Val122Ala;Xref=TOPMed:rs1465325283,gnomAD:rs1465325283;CytogeneticBand=5q31.2;GenomicLocation=NC_000005.10:g.137692446A>G
Q9UH77 gnomAD VARIANT 122 122 . . . p.Val122Met;Xref=gnomAD:rs1374528615;CytogeneticBand=5q31.2;GenomicLocation=NC_000005.10:g.137692447C>T
Q9UH77 TOPMed;gnomAD VARIANT 125 125 . . . p.Pro125Leu;Xref=TOPMed:rs1447174520,gnomAD:rs1447174520;CytogeneticBand=5q31.2;GenomicLocation=NC_000005.10:g.137692437G>A
Q9UH77 NCI-TCGA VARIANT 125 125 . . . p.Pro125Gln;Xref=NCI-TCGA:TCGA novel;CytogeneticBand=5q31.2;GenomicLocation=NC_000005.10:g.137692437G>T
Q9UH77 Ensembl VARIANT 125 125 . . . p.Pro125Ser;Xref=Ensembl:rs1561608740;CytogeneticBand=5q31.2;GenomicLocation=NC_000005.10:g.137692438G>A
Q9UH77 ExAC;gnomAD VARIANT 126 126 . . . p.Ala126Val;Xref=ExAC:rs751667919,gnomAD:rs751667919;CytogeneticBand=5q31.2;GenomicLocation=NC_000005.10:g.137692434G>A
Q9UH77 NCI-TCGA Cosmic VARIANT 128 128 . . . p.Ser128Asn;Xref=NCI-TCGA Cosmic:COSM481967;CytogeneticBand=5q31.2;GenomicLocation=NC_000005.10:g.137692428C>T
Q9UH77 gnomAD VARIANT 132 132 . . . p.Leu132Ile;Xref=gnomAD:rs1253565468;CytogeneticBand=5q31.2;GenomicLocation=NC_000005.10:g.137692417G>T
Q9UH77 gnomAD VARIANT 133 133 . . . p.Met133Ile;Xref=gnomAD:rs1200275603;CytogeneticBand=5q31.2;GenomicLocation=NC_000005.10:g.137692412C>T
Q9UH77 Ensembl VARIANT 133 133 . . . p.Met133Val;Xref=Ensembl:rs1580766323;CytogeneticBand=5q31.2;GenomicLocation=NC_000005.10:g.137692414T>C
Q9UH77 TOPMed;ExAC;gnomAD VARIANT 134 134 . . . p.Asp134Gly;Xref=ExAC:rs758691957,TOPMed:rs758691957,gnomAD:rs758691957;CytogeneticBand=5q31.2;GenomicLocation=NC_000005.10:g.137692410T>C
Q9UH77 gnomAD VARIANT 136 136 . . . p.Arg136Gln;Xref=gnomAD:rs1283148812;CytogeneticBand=5q31.2;GenomicLocation=NC_000005.10:g.137692404C>T
Q9UH77 dbSNP;NCI-TCGA Cosmic;ClinVar VARIANT 136 136 . . . p.Arg136Trp;Xref=NCI-TCGA Cosmic:COSM5867336,ClinVar:RCV001155065,ClinVar:RCV003106134,dbSNP:rs1752345984;CytogeneticBand=5q31.2;GenomicLocation=NC_000005.10:g.137692405G>A
Q9UH77 TOPMed;ESP;ExAC;gnomAD VARIANT 141 141 . . . p.Asp141Ala;Xref=ESP:rs375560594,ExAC:rs375560594,TOPMed:rs375560594,gnomAD:rs375560594;CytogeneticBand=5q31.2;GenomicLocation=NC_000005.10:g.137692389T>G
Q9UH77 TOPMed;ESP;ExAC;gnomAD VARIANT 141 141 . . . p.Asp141Gly;Xref=ESP:rs375560594,ExAC:rs375560594,TOPMed:rs375560594,gnomAD:rs375560594;CytogeneticBand=5q31.2;GenomicLocation=NC_000005.10:g.137692389T>C
Q9UH77 TOPMed;ClinGen;dbSNP;gnomAD;ClinVar VARIANT 144 144 . . . Xref=ClinGen:CA269980,ClinVar:RCV000128512,TOPMed:rs199469637,dbSNP:rs199469637,gnomAD:rs199469637;CytogeneticBand=5q31.2;GenomicLocation=NC_000005.10:g.137692381G>A
Q9UH77 TOPMed;gnomAD VARIANT 144 144 . . . p.Gln144Lys;Xref=TOPMed:rs199469637,gnomAD:rs199469637;CytogeneticBand=5q31.2;GenomicLocation=NC_000005.10:g.137692381G>T
Q9UH77 TOPMed VARIANT 146 146 . . . p.Gln146His;Xref=TOPMed:rs1216853075;CytogeneticBand=5q31.2;GenomicLocation=NC_000005.10:g.137692373C>A
Q9UH77 gnomAD VARIANT 150 150 . . . p.Thr150Ile;Xref=gnomAD:rs1333696863;CytogeneticBand=5q31.2;GenomicLocation=NC_000005.10:g.137692362G>A
Q9UH77 NCI-TCGA Cosmic VARIANT 153 153 . . . p.Leu153Met;Xref=NCI-TCGA Cosmic:COSM1433287;CytogeneticBand=5q31.2;GenomicLocation=NC_000005.10:g.137692354G>T
Q9UH77 ExAC;gnomAD VARIANT 154 154 . . . p.Gly154Cys;Xref=ExAC:rs759883373,gnomAD:rs759883373;CytogeneticBand=5q31.2;GenomicLocation=NC_000005.10:g.137692351C>A
Q9UH77 NCI-TCGA;TOPMed;ESP;ExAC;NCI-TCGA Cosmic;gnomAD VARIANT 156 156 . . . p.Arg156Cys;Xref=NCI-TCGA Cosmic:COSM3608785,ESP:rs139384947,ExAC:rs139384947,NCI-TCGA:rs139384947,TOPMed:rs139384947,gnomAD:rs139384947;CytogeneticBand=5q31.2;GenomicLocation=NC_000005.10:g.137692345G>A
Q9UH77 TOPMed;1000Genomes;ExAC;gnomAD VARIANT 156 156 . . . p.Arg156His;Xref=1000Genomes:rs182805654,ExAC:rs182805654,TOPMed:rs182805654,gnomAD:rs182805654;CytogeneticBand=5q31.2;GenomicLocation=NC_000005.10:g.137692344C>T
Q9UH77 TOPMed;ESP;ExAC;gnomAD VARIANT 156 156 . . . p.Arg156Ser;Xref=ESP:rs139384947,ExAC:rs139384947,TOPMed:rs139384947,gnomAD:rs139384947;CytogeneticBand=5q31.2;GenomicLocation=NC_000005.10:g.137692345G>T
Q9UH77 TOPMed;ExAC;gnomAD VARIANT 157 157 . . . p.Ala157Gly;Xref=ExAC:rs773816786,TOPMed:rs773816786,gnomAD:rs773816786;CytogeneticBand=5q31.2;GenomicLocation=NC_000005.10:g.137692341G>C
Q9UH77 TOPMed;ExAC;gnomAD VARIANT 157 157 . . . p.Ala157Val;Xref=ExAC:rs773816786,TOPMed:rs773816786,gnomAD:rs773816786;CytogeneticBand=5q31.2;GenomicLocation=NC_000005.10:g.137692341G>A
Q9UH77 ESP;ExAC;gnomAD VARIANT 160 160 . . . p.Asp160Tyr;Xref=ESP:rs370088554,ExAC:rs370088554,gnomAD:rs370088554;CytogeneticBand=5q31.2;GenomicLocation=NC_000005.10:g.137692333C>A
Q9UH77 TOPMed;ExAC;gnomAD VARIANT 163 163 . . . p.Thr163Ile;Xref=ExAC:rs769336055,TOPMed:rs769336055,gnomAD:rs769336055;CytogeneticBand=5q31.2;GenomicLocation=NC_000005.10:g.137692323G>A
Q9UH77 ExAC;gnomAD VARIANT 163 163 . . . p.Thr163Pro;Xref=ExAC:rs775150548,gnomAD:rs775150548;CytogeneticBand=5q31.2;GenomicLocation=NC_000005.10:g.137692324T>G
Q9UH77 TOPMed;ExAC;gnomAD VARIANT 163 163 . . . p.Thr163Ser;Xref=ExAC:rs769336055,TOPMed:rs769336055,gnomAD:rs769336055;CytogeneticBand=5q31.2;GenomicLocation=NC_000005.10:g.137692323G>C
Q9UH77 UniProt;ClinGen;dbSNP;Ensembl;ClinVar VARIANT 164 164 . . . p.Cys164Phe;ID=VAR_067504;Xref=ClinGen:CA269974,ClinVar:RCV000128505,UniProt:VAR_067504,Ensembl:rs199469626,dbSNP:rs199469626;CytogeneticBand=5q31.2;GenomicLocation=NC_000005.10:g.137692320C>A;Ontology_term=ECO:0000269%2CECO:0000269%2CECO:0000269;evidence=ECO:0000269|pubmed:22266938%2CECO:0000269|pubmed:23387299%2CECO:0000269|pubm…
Q9UH77 ExAC;gnomAD VARIANT 165 165 . . . p.Thr165Pro;Xref=ExAC:rs745627381,gnomAD:rs745627381;CytogeneticBand=5q31.2;GenomicLocation=NC_000005.10:g.137692318T>G
Q9UH77 NCI-TCGA VARIANT 166 166 . . . p.Asp166Ala;Xref=NCI-TCGA:TCGA novel;CytogeneticBand=5q31.2;GenomicLocation=NC_000005.10:g.137692314T>G
Q9UH77 TOPMed;ESP;ExAC;gnomAD VARIANT 166 166 . . . p.Asp166Asn;Xref=ESP:rs375739460,ExAC:rs375739460,TOPMed:rs375739460,gnomAD:rs375739460;CytogeneticBand=5q31.2;GenomicLocation=NC_000005.10:g.137692315C>T
Q9UH77 NCI-TCGA VARIANT 169 169 . . . p.Gln169Lys;Xref=NCI-TCGA:TCGA novel;CytogeneticBand=5q31.2;GenomicLocation=NC_000005.10:g.137692306G>T
Q9UH77 TOPMed;gnomAD VARIANT 169 169 . . . p.Gln169Leu;Xref=TOPMed:rs1216424616,gnomAD:rs1216424616;CytogeneticBand=5q31.2;GenomicLocation=NC_000005.10:g.137692305T>A
Q9UH77 ExAC;gnomAD VARIANT 170 170 . . . p.Gln170Arg;Xref=ExAC:rs747012473,gnomAD:rs747012473;CytogeneticBand=5q31.2;GenomicLocation=NC_000005.10:g.137692302T>C
Q9UH77 TOPMed;1000Genomes;ExAC;gnomAD VARIANT 172 172 . . . p.Asn172Ile;Xref=1000Genomes:rs144507555,ExAC:rs144507555,TOPMed:rs144507555,gnomAD:rs144507555;CytogeneticBand=5q31.2;GenomicLocation=NC_000005.10:g.137692296T>A
Q9UH77 TOPMed;1000Genomes;ExAC;gnomAD VARIANT 172 172 . . . p.Asn172Ser;Xref=1000Genomes:rs144507555,ExAC:rs144507555,TOPMed:rs144507555,gnomAD:rs144507555;CytogeneticBand=5q31.2;GenomicLocation=NC_000005.10:g.137692296T>C
Q9UH77 gnomAD VARIANT 173 173 . . . p.Ala173Thr;Xref=gnomAD:rs1487649499;CytogeneticBand=5q31.2;GenomicLocation=NC_000005.10:g.137692294C>T
Q9UH77 TOPMed;ESP;ExAC;gnomAD VARIANT 173 173 . . . p.Ala173Val;Xref=ESP:rs373807656,ExAC:rs373807656,TOPMed:rs373807656,gnomAD:rs373807656;CytogeneticBand=5q31.2;GenomicLocation=NC_000005.10:g.137692293G>A
Q9UH77 NCI-TCGA;TOPMed;1000Genomes;COSMIC;ExAC;NCI-TCGA Cosmic;gnomAD VARIANT 175 175 . . . p.Ala175Thr;Xref=NCI-TCGA Cosmic:COSM3826811,cosmic curated:COSM3826811,1000Genomes:rs139512344,ExAC:rs139512344,NCI-TCGA:rs139512344,TOPMed:rs139512344,gnomAD:rs139512344;CytogeneticBand=5q31.2;GenomicLocation=NC_000005.10:g.137692288C>T;Ontology_term=ECO:0000313;evidence=ECO:0000313|cosmic_study:414
Q9UH77 TOPMed VARIANT 178 178 . . . p.His178Gln;Xref=TOPMed:rs1213377352;CytogeneticBand=5q31.2;GenomicLocation=NC_000005.10:g.137677647G>C
Q9UH77 gnomAD VARIANT 180 180 . . . p.Pro180Ala;Xref=gnomAD:rs1266528351;CytogeneticBand=5q31.2;GenomicLocation=NC_000005.10:g.137677643G>C
Q9UH77 gnomAD VARIANT 180 180 . . . p.Pro180Leu;Xref=gnomAD:rs1327539582;CytogeneticBand=5q31.2;GenomicLocation=NC_000005.10:g.137677642G>A
Q9UH77 ExAC VARIANT 182 182 . . . p.Val182Gly;Xref=ExAC:rs749575460;CytogeneticBand=5q31.2;GenomicLocation=NC_000005.10:g.137677636A>C
Q9UH77 Ensembl VARIANT 184 184 . . . p.Leu184Gln;Xref=Ensembl:rs941820113;CytogeneticBand=5q31.2;GenomicLocation=NC_000005.10:g.137677630A>T
Q9UH77 NCI-TCGA;ExAC;gnomAD VARIANT 187 187 . . . p.Glu187Ter;Xref=ExAC:rs756411392,NCI-TCGA:rs756411392,gnomAD:rs756411392;CytogeneticBand=5q31.2;GenomicLocation=NC_000005.10:g.137677622C>A
Q9UH77 ExAC;gnomAD VARIANT 189 189 . . . p.Leu189Ile;Xref=ExAC:rs750790387,gnomAD:rs750790387;CytogeneticBand=5q31.2;GenomicLocation=NC_000005.10:g.137677616G>T
Q9UH77 NCI-TCGA VARIANT 190 190 . . . p.Ser190Arg;Xref=NCI-TCGA:TCGA novel;CytogeneticBand=5q31.2;GenomicLocation=NC_000005.10:g.137677611G>T
Q9UH77 Ensembl VARIANT 192 192 . . . p.Ser192Asn;Xref=Ensembl:rs1561602170;CytogeneticBand=5q31.2;GenomicLocation=NC_000005.10:g.137677606C>T
Q9UH77 TOPMed;gnomAD VARIANT 195 195 . . . Xref=TOPMed:rs1302537848,gnomAD:rs1302537848;CytogeneticBand=5q31.2;GenomicLocation=NC_000005.10:g.137677598G>A
Q9UH77 TOPMed;gnomAD VARIANT 195 195 . . . p.Gln195Glu;Xref=TOPMed:rs1302537848,gnomAD:rs1302537848;CytogeneticBand=5q31.2;GenomicLocation=NC_000005.10:g.137677598G>C
Q9UH77 gnomAD VARIANT 195 195 . . . p.Gln195His;Xref=gnomAD:rs1441066592;CytogeneticBand=5q31.2;GenomicLocation=NC_000005.10:g.137677596C>A
Q9UH77 TOPMed VARIANT 195 195 . . . p.Gln195Arg;Xref=TOPMed:rs1195289491;CytogeneticBand=5q31.2;GenomicLocation=NC_000005.10:g.137677597T>C
Q9UH77 gnomAD VARIANT 196 196 . . . p.Val196Met;Xref=gnomAD:rs1372496452;CytogeneticBand=5q31.2;GenomicLocation=NC_000005.10:g.137677595C>T
Q9UH77 TOPMed;ExAC;gnomAD VARIANT 198 198 . . . p.Ser198Ile;Xref=ExAC:rs752220407,TOPMed:rs752220407,gnomAD:rs752220407;CytogeneticBand=5q31.2;GenomicLocation=NC_000005.10:g.137677588C>A
Q9UH77 TOPMed;ExAC;gnomAD VARIANT 198 198 . . . p.Ser198Thr;Xref=ExAC:rs752220407,TOPMed:rs752220407,gnomAD:rs752220407;CytogeneticBand=5q31.2;GenomicLocation=NC_000005.10:g.137677588C>G
Q9UH77 COSMIC;ExAC;gnomAD VARIANT 201 201 . . . p.Ser201Tyr;Xref=cosmic curated:COSM1179571,ExAC:rs759215598,gnomAD:rs759215598;CytogeneticBand=5q31.2;GenomicLocation=NC_000005.10:g.137677579G>T;Ontology_term=ECO:0000313%2CECO:0000313;evidence=ECO:0000313|pubmed:23265383%2CECO:0000313|cosmic_study:450
Q9UH77 TOPMed;1000Genomes;ESP;COSMIC;ExAC;gnomAD VARIANT 202 202 . . . p.Ser202Arg;Xref=cosmic curated:COSM1061161,1000Genomes:rs151050480,ESP:rs151050480,ExAC:rs151050480,TOPMed:rs151050480,gnomAD:rs151050480;CytogeneticBand=5q31.2;GenomicLocation=NC_000005.10:g.137677575G>C;Ontology_term=ECO:0000313;evidence=ECO:0000313|cosmic_study:419
Q9UH77 TOPMed;ExAC;gnomAD VARIANT 203 203 . . . p.Asp203Asn;Xref=ExAC:rs760509746,TOPMed:rs760509746,gnomAD:rs760509746;CytogeneticBand=5q31.2;GenomicLocation=NC_000005.10:g.137677574C>T
Q9UH77 TOPMed;ExAC;gnomAD VARIANT 204 204 . . . p.Lys204Met;Xref=ExAC:rs772020247,TOPMed:rs772020247,gnomAD:rs772020247;CytogeneticBand=5q31.2;GenomicLocation=NC_000005.10:g.137677570T>A
Q9UH77 NCI-TCGA Cosmic VARIANT 204 204 . . . p.Lys204Asn;Xref=NCI-TCGA Cosmic:COSM1061160;CytogeneticBand=5q31.2;GenomicLocation=NC_000005.10:g.137677569C>A
Q9UH77 TOPMed;COSMIC;gnomAD VARIANT 207 207 . . . p.Val207Ile;Xref=cosmic curated:COSM1177014,TOPMed:rs1047707196,gnomAD:rs1047707196;CytogeneticBand=5q31.2;GenomicLocation=NC_000005.10:g.137677562C>T;Ontology_term=ECO:0000313%2CECO:0000313;evidence=ECO:0000313|pubmed:23104009%2CECO:0000313|cosmic_study:449
Q9UH77 NCI-TCGA Cosmic VARIANT 208 208 . . . p.Ser208Tyr;Xref=NCI-TCGA Cosmic:COSM282281;CytogeneticBand=5q31.2;GenomicLocation=NC_000005.10:g.137677558G>T
Q9UH77 Ensembl VARIANT 215 215 . . . Xref=Ensembl:rs985788409;CytogeneticBand=5q31.2;GenomicLocation=NC_000005.10:g.137662025C>A
Q9UH77 gnomAD VARIANT 217 217 . . . p.Val217Met;Xref=gnomAD:rs1294308730;CytogeneticBand=5q31.2;GenomicLocation=NC_000005.10:g.137662019C>T
Q9UH77 NCI-TCGA Cosmic VARIANT 219 219 . . . Xref=NCI-TCGA Cosmic:COSM4845368;CytogeneticBand=5q31.2;GenomicLocation=NC_000005.10:g.137662012G>C
Q9UH77 Ensembl VARIANT 221 221 . . . p.Ile221Thr;Xref=Ensembl:rs1580741197;CytogeneticBand=5q31.2;GenomicLocation=NC_000005.10:g.137662006A>G
Q9UH77 ExAC;gnomAD VARIANT 222 222 . . . p.Asn222Ser;Xref=ExAC:rs769972730,gnomAD:rs769972730;CytogeneticBand=5q31.2;GenomicLocation=NC_000005.10:g.137662003T>C
Q9UH77 TOPMed VARIANT 223 223 . . . p.Tyr223Cys;Xref=TOPMed:rs1234320567;CytogeneticBand=5q31.2;GenomicLocation=NC_000005.10:g.137662000T>C
Q9UH77 NCI-TCGA VARIANT 224 224 . . . p.Glu224Asp;Xref=NCI-TCGA:TCGA novel;CytogeneticBand=5q31.2;GenomicLocation=NC_000005.10:g.137661996C>A
Q9UH77 NCI-TCGA Cosmic VARIANT 226 226 . . . Xref=NCI-TCGA Cosmic:COSM1061156;CytogeneticBand=5q31.2;GenomicLocation=NC_000005.10:g.137661992C>A
Q9UH77 ExAC;gnomAD VARIANT 226 226 . . . p.Glu226Lys;Xref=ExAC:rs746155082,gnomAD:rs746155082;CytogeneticBand=5q31.2;GenomicLocation=NC_000005.10:g.137661992C>T
Q9UH77 TOPMed;ESP;ExAC;gnomAD VARIANT 227 227 . . . p.Thr227Ile;Xref=ESP:rs148919274,ExAC:rs148919274,TOPMed:rs148919274,gnomAD:rs148919274;CytogeneticBand=5q31.2;GenomicLocation=NC_000005.10:g.137661988G>A
Q9UH77 TOPMed;ESP;ExAC;gnomAD VARIANT 227 227 . . . p.Thr227Ser;Xref=ESP:rs148919274,ExAC:rs148919274,TOPMed:rs148919274,gnomAD:rs148919274;CytogeneticBand=5q31.2;GenomicLocation=NC_000005.10:g.137661988G>C
Q9UH77 TOPMed VARIANT 228 228 . . . p.Arg228Cys;Xref=TOPMed:rs764190841;CytogeneticBand=5q31.2;GenomicLocation=NC_000005.10:g.137661986G>A
Q9UH77 UniProt VARIANT 228 228 . . . p.Arg228Gly;ID=VAR_067505;Xref=UniProt:VAR_067505;CytogeneticBand=5q31.2;Ontology_term=ECO:0000269;evidence=ECO:0000269|pubmed:22406640
Q9UH77 ExAC;gnomAD VARIANT 228 228 . . . p.Arg228His;Xref=ExAC:rs771141025,gnomAD:rs771141025;CytogeneticBand=5q31.2;GenomicLocation=NC_000005.10:g.137661985C>T
Q9UH77 NCI-TCGA VARIANT 233 233 . . . p.Ala233Thr;Xref=NCI-TCGA:TCGA novel;CytogeneticBand=5q31.2;GenomicLocation=NC_000005.10:g.137661971C>T
Q9UH77 NCI-TCGA VARIANT 238 238 . . . p.His238Arg;Xref=NCI-TCGA:TCGA novel;CytogeneticBand=5q31.2;GenomicLocation=NC_000005.10:g.137661955T>C
Q9UH77 NCI-TCGA;TOPMed;COSMIC;ClinGen;dbSNP;NCI-TCGA Cosmic;gnomAD;ClinVar VARIANT 240 240 . . . p.Arg240Ter;Xref=ClinGen:CA129304,NCI-TCGA Cosmic:COSM1433286,cosmic curated:COSM1433286,ClinVar:RCV000023476,ClinVar:RCV000128514,NCI-TCGA:rs199469638,TOPMed:rs199469638,dbSNP:rs199469638,gnomAD:rs199469638;CytogeneticBand=5q31.2;GenomicLocation=NC_000005.10:g.137661950G>A;Ontology_term=ECO:0000313%2…
Q9UH77 ClinGen;dbSNP;ClinVar VARIANT 241 241 . . . Xref=ClinGen:CA269969,ClinVar:RCV000128500,dbSNP:rs199469647;CytogeneticBand=5q31.2;GenomicLocation=NC_000005.10:g.137661947del
Q9UH77 ExAC;gnomAD VARIANT 245 245 . . . p.Pro245Arg;Xref=ExAC:rs758993224,gnomAD:rs758993224;CytogeneticBand=5q31.2;GenomicLocation=NC_000005.10:g.137661934G>C
Q9UH77 ExAC;gnomAD VARIANT 245 245 . . . p.Pro245Ser;Xref=ExAC:rs374622518,gnomAD:rs374622518;CytogeneticBand=5q31.2;GenomicLocation=NC_000005.10:g.137661935G>A
Q9UH77 TOPMed;ESP;ExAC;gnomAD VARIANT 246 246 . . . p.Arg246Ser;Xref=ESP:rs145719825,ExAC:rs145719825,TOPMed:rs145719825,gnomAD:rs145719825;CytogeneticBand=5q31.2;GenomicLocation=NC_000005.10:g.137661930C>A
Q9UH77 Ensembl VARIANT 248 248 . . . p.Tyr248Asn;Xref=Ensembl:rs1561595665;CytogeneticBand=5q31.2;GenomicLocation=NC_000005.10:g.137661926A>T
Q9UH77 TOPMed;ESP;ExAC;gnomAD VARIANT 252 252 . . . p.Thr252Lys;Xref=ESP:rs377302959,ExAC:rs377302959,TOPMed:rs377302959,gnomAD:rs377302959;CytogeneticBand=5q31.2;GenomicLocation=NC_000005.10:g.137658279G>T
Q9UH77 TOPMed;ESP;ExAC;gnomAD VARIANT 252 252 . . . p.Thr252Met;Xref=ESP:rs377302959,ExAC:rs377302959,TOPMed:rs377302959,gnomAD:rs377302959;CytogeneticBand=5q31.2;GenomicLocation=NC_000005.10:g.137658279G>A
Q9UH77 TOPMed;ESP;ExAC;gnomAD VARIANT 252 252 . . . p.Thr252Arg;Xref=ESP:rs377302959,ExAC:rs377302959,TOPMed:rs377302959,gnomAD:rs377302959;CytogeneticBand=5q31.2;GenomicLocation=NC_000005.10:g.137658279G>C
Q9UH77 gnomAD VARIANT 255 255 . . . p.Glu255Lys;Xref=gnomAD:rs1371776598;CytogeneticBand=5q31.2;GenomicLocation=NC_000005.10:g.137658271C>T
Q9UH77 NCI-TCGA Cosmic VARIANT 256 256 . . . Xref=NCI-TCGA Cosmic:COSM1061155;CytogeneticBand=5q31.2;GenomicLocation=NC_000005.10:g.137658268C>A
Q9UH77 gnomAD VARIANT 256 256 . . . p.Glu256Ala;Xref=gnomAD:rs1328257623;CytogeneticBand=5q31.2;GenomicLocation=NC_000005.10:g.137658267T>G
Q9UH77 ClinGen;dbSNP;Ensembl;ClinVar VARIANT 257 257 . . . p.Ala257Gly;Xref=ClinGen:CA10622726,ClinVar:RCV000370220,ClinVar:RCV001156628,Ensembl:rs886059958,dbSNP:rs886059958;CytogeneticBand=5q31.2;GenomicLocation=NC_000005.10:g.137658264G>C
Q9UH77 TOPMed VARIANT 257 257 . . . p.Ala257Ser;Xref=TOPMed:rs1441237858;CytogeneticBand=5q31.2;GenomicLocation=NC_000005.10:g.137658265C>A
Q9UH77 gnomAD VARIANT 261 261 . . . p.Asn261Asp;Xref=gnomAD:rs1449141234;CytogeneticBand=5q31.2;GenomicLocation=NC_000005.10:g.137658253T>C
Q9UH77 gnomAD VARIANT 266 266 . . . p.Lys266Glu;Xref=gnomAD:rs1388525955;CytogeneticBand=5q31.2;GenomicLocation=NC_000005.10:g.137658238T>C
Q9UH77 ExAC;gnomAD VARIANT 270 270 . . . p.Ile270Met;Xref=ExAC:rs752572168,gnomAD:rs752572168;CytogeneticBand=5q31.2;GenomicLocation=NC_000005.10:g.137658224A>C
Q9UH77 gnomAD VARIANT 271 271 . . . p.Glu271Gly;Xref=gnomAD:rs1454085241;CytogeneticBand=5q31.2;GenomicLocation=NC_000005.10:g.137658222T>C
Q9UH77 NCI-TCGA Cosmic VARIANT 273 273 . . . p.Met273Val;Xref=NCI-TCGA Cosmic:COSM3975176;CytogeneticBand=5q31.2;GenomicLocation=NC_000005.10:g.137658217T>C
Q9UH77 Ensembl VARIANT 279 279 . . . p.Pro279Leu;Xref=Ensembl:rs1580738274;CytogeneticBand=5q31.2;GenomicLocation=NC_000005.10:g.137658198G>A
Q9UH77 ExAC;gnomAD VARIANT 279 279 . . . p.Pro279Ser;Xref=ExAC:rs765162156,gnomAD:rs765162156;CytogeneticBand=5q31.2;GenomicLocation=NC_000005.10:g.137658199G>A
Q9UH77 TOPMed;1000Genomes;ExAC;gnomAD VARIANT 280 280 . . . p.Leu280Val;Xref=1000Genomes:rs138650966,ExAC:rs138650966,TOPMed:rs138650966,gnomAD:rs138650966;CytogeneticBand=5q31.2;GenomicLocation=NC_000005.10:g.137658196G>C
Q9UH77 TOPMed VARIANT 281 281 . . . p.Asp281His;Xref=TOPMed:rs989112915;CytogeneticBand=5q31.2;GenomicLocation=NC_000005.10:g.137658193C>G
Q9UH77 Ensembl VARIANT 285 285 . . . p.Leu285Phe;Xref=Ensembl:rs886889701;CytogeneticBand=5q31.2;GenomicLocation=NC_000005.10:g.137658179C>G
Q9UH77 ExAC;gnomAD VARIANT 287 287 . . . p.Lys287Glu;Xref=ExAC:rs766485039,gnomAD:rs766485039;CytogeneticBand=5q31.2;GenomicLocation=NC_000005.10:g.137658175T>C
Q9UH77 NCI-TCGA VARIANT 287 287 . . . p.Lys287Asn;Xref=NCI-TCGA:TCGA novel;CytogeneticBand=5q31.2;GenomicLocation=NC_000005.10:g.137658173C>A
Q9UH77 NCI-TCGA;ExAC;gnomAD VARIANT 289 289 . . . p.Pro289Leu;Xref=ExAC:rs773712637,NCI-TCGA:rs773712637,gnomAD:rs773712637;CytogeneticBand=5q31.2;GenomicLocation=NC_000005.10:g.137658168G>A
Q9UH77 TOPMed VARIANT 289 289 . . . p.Pro289Ser;Xref=TOPMed:rs1360294011;CytogeneticBand=5q31.2;GenomicLocation=NC_000005.10:g.137658169G>A
Q9UH77 TOPMed;gnomAD VARIANT 293 293 . . . p.Pro293Ala;Xref=TOPMed:rs1254801017,gnomAD:rs1254801017;CytogeneticBand=5q31.2;GenomicLocation=NC_000005.10:g.137658157G>C
Q9UH77 TOPMed;ExAC;gnomAD VARIANT 298 298 . . . p.Ser298Gly;Xref=ExAC:rs774935035,TOPMed:rs774935035,gnomAD:rs774935035;CytogeneticBand=5q31.2;GenomicLocation=NC_000005.10:g.137658142T>C
Q9UH77 ExAC;gnomAD VARIANT 298 298 . . . p.Ser298Ile;Xref=ExAC:rs769320252,gnomAD:rs769320252;CytogeneticBand=5q31.2;GenomicLocation=NC_000005.10:g.137658141C>A
Q9UH77 gnomAD VARIANT 299 299 . . . p.Leu299Arg;Xref=gnomAD:rs1226192604;CytogeneticBand=5q31.2;GenomicLocation=NC_000005.10:g.137658138A>C
Q9UH77 ESP;ExAC;gnomAD VARIANT 303 303 . . . p.Met303Val;Xref=ESP:rs373403627,ExAC:rs373403627,gnomAD:rs373403627;CytogeneticBand=5q31.2;GenomicLocation=NC_000005.10:g.137639974T>C
Q9UH77 TOPMed VARIANT 304 304 . . . p.Ile304Thr;Xref=TOPMed:rs1028006864;CytogeneticBand=5q31.2;GenomicLocation=NC_000005.10:g.137639970A>G
Q9UH77 NCI-TCGA Cosmic VARIANT 308 308 . . . p.Gly308Ser;Xref=NCI-TCGA Cosmic:COSM3993983;CytogeneticBand=5q31.2;GenomicLocation=NC_000005.10:g.137639959C>T
Q9UH77 UniProt;ClinGen;dbSNP;Ensembl;ClinVar VARIANT 309 309 . . . p.Gln309Arg;ID=VAR_067506;Xref=ClinGen:CA269982,ClinVar:RCV000128513,UniProt:VAR_067506,Ensembl:rs199469627,dbSNP:rs199469627;CytogeneticBand=5q31.2;GenomicLocation=NC_000005.10:g.137639955T>C;Ontology_term=ECO:0000269%2CECO:0000269%2CECO:0000269%2CECO:0000269;evidence=ECO:0000269|pubmed:22266938%2CECO:0000269|pubmed:23387299%2CEC…
Q9UH77 NCI-TCGA VARIANT 310 310 . . . p.Ala310Thr;Xref=NCI-TCGA:TCGA novel;CytogeneticBand=5q31.2;GenomicLocation=NC_000005.10:g.137639953C>T
Q9UH77 ExAC;gnomAD VARIANT 314 314 . . . p.Ile314Val;Xref=ExAC:rs778555168,gnomAD:rs778555168;CytogeneticBand=5q31.2;GenomicLocation=NC_000005.10:g.137639941T>C
Q9UH77 TOPMed;1000Genomes;ESP;ExAC;gnomAD VARIANT 315 315 . . . p.Arg315Cys;Xref=1000Genomes:rs139964597,ESP:rs139964597,ExAC:rs139964597,TOPMed:rs139964597,gnomAD:rs139964597;CytogeneticBand=5q31.2;GenomicLocation=NC_000005.10:g.137639938G>A
Q9UH77 ExAC;gnomAD VARIANT 315 315 . . . p.Arg315His;Xref=ExAC:rs749043925,gnomAD:rs749043925;CytogeneticBand=5q31.2;GenomicLocation=NC_000005.10:g.137639937C>T
Q9UH77 gnomAD VARIANT 318 318 . . . p.Glu318Gln;Xref=gnomAD:rs1410760581;CytogeneticBand=5q31.2;GenomicLocation=NC_000005.10:g.137639929C>G
Q9UH77 ExAC;gnomAD VARIANT 320 320 . . . p.Tyr320Cys;Xref=ExAC:rs756030064,gnomAD:rs756030064;CytogeneticBand=5q31.2;GenomicLocation=NC_000005.10:g.137639922T>C
Q9UH77 TOPMed VARIANT 321 321 . . . p.Asp321Gly;Xref=TOPMed:rs1323319557;CytogeneticBand=5q31.2;GenomicLocation=NC_000005.10:g.137639919T>C
Q9UH77 UniProt;ClinGen;dbSNP;Ensembl;ClinVar VARIANT 322 322 . . . p.Phe322Cys;ID=VAR_067507;Xref=ClinGen:CA129301,ClinVar:RCV000023473,ClinVar:RCV000128507,UniProt:VAR_067507,Ensembl:rs199469639,dbSNP:rs199469639;CytogeneticBand=5q31.2;GenomicLocation=NC_000005.10:g.137639916A>C;Ontology_term=ECO:0000269%2CECO:0000313;evidence=ECO:0000269|pubmed:22266938%2CECO:0000313|pubmed:22266938
Q9UH77 NCI-TCGA;TOPMed;ExAC;gnomAD VARIANT 323 323 . . . p.Glu323Lys;Xref=ExAC:rs781462612,NCI-TCGA:rs781462612,TOPMed:rs781462612,gnomAD:rs781462612;CytogeneticBand=5q31.2;GenomicLocation=NC_000005.10:g.137639914C>T
Q9UH77 NCI-TCGA;TOPMed;1000Genomes;ExAC;gnomAD VARIANT 326 326 . . . p.Arg326Gln;Xref=1000Genomes:rs527603640,ExAC:rs527603640,NCI-TCGA:rs527603640,TOPMed:rs527603640,gnomAD:rs527603640;CytogeneticBand=5q31.2;GenomicLocation=NC_000005.10:g.137639904C>T
Q9UH77 ExAC;gnomAD VARIANT 330 330 . . . p.Ile330Val;Xref=ExAC:rs751773883,gnomAD:rs751773883;CytogeneticBand=5q31.2;GenomicLocation=NC_000005.10:g.137639893T>C
Q9UH77 ExAC;gnomAD VARIANT 331 331 . . . p.Ala331Ser;Xref=ExAC:rs764226627,gnomAD:rs764226627;CytogeneticBand=5q31.2;GenomicLocation=NC_000005.10:g.137639890C>A
Q9UH77 TOPMed;ESP VARIANT 334 334 . . . p.Pro334His;Xref=ESP:rs369364885,TOPMed:rs369364885;CytogeneticBand=5q31.2;GenomicLocation=NC_000005.10:g.137639880G>T
Q9UH77 NCI-TCGA Cosmic VARIANT 334 334 . . . p.Pro334Ser;Xref=NCI-TCGA Cosmic:COSM4456222;CytogeneticBand=5q31.2;GenomicLocation=NC_000005.10:g.137639881G>A
Q9UH77 UniProt;ExAC;ClinGen;dbSNP;gnomAD;ClinVar VARIANT 336 336 . . . p.Arg336Ile;ID=VAR_067508;Xref=ClinGen:CA129306,ClinVar:RCV000023477,ClinVar:RCV000128515,UniProt:VAR_067508,ExAC:rs199469640,dbSNP:rs199469640,gnomAD:rs199469640;CytogeneticBand=5q31.2;GenomicLocation=NC_000005.10:g.137639874C>A;Ontology_term=ECO:0000269%2CECO:0000313;evidence=ECO:0000269|pubmed:22266938%2CECO:0000313|pubmed:…
Q9UH77 NCI-TCGA VARIANT 337 337 . . . p.Arg337Lys;Xref=NCI-TCGA:TCGA novel;CytogeneticBand=5q31.2;GenomicLocation=NC_000005.10:g.137639871C>T
Q9UH77 TOPMed;UniProt;ExAC;ClinGen;dbSNP;gnomAD;ClinVar VARIANT 340 340 . . . p.Ala340Val;ID=VAR_067509;Xref=ClinGen:CA269971,ClinVar:RCV000128502,ClinVar:RCV001753490,ClinVar:RCV002477256,UniProt:VAR_067509,ExAC:rs199469628,TOPMed:rs199469628,dbSNP:rs199469628,gnomAD:rs199469628;CytogeneticBand=5q31.2;GenomicLocation=NC_000005.10:g.137639862G>A;Ontology_term=ECO:0000269%2CECO:0000269;evidence=EC…
Q9UH77 TOPMed VARIANT 345 345 . . . p.Met345Ile;Xref=TOPMed:rs1204576051;CytogeneticBand=5q31.2;GenomicLocation=NC_000005.10:g.137639137C>T
Q9UH77 TOPMed;ExAC;gnomAD VARIANT 346 346 . . . p.Ala346Asp;Xref=ExAC:rs755460792,TOPMed:rs755460792,gnomAD:rs755460792;CytogeneticBand=5q31.2;GenomicLocation=NC_000005.10:g.137639135G>T
Q9UH77 TOPMed;ExAC;gnomAD VARIANT 346 346 . . . p.Ala346Gly;Xref=ExAC:rs755460792,TOPMed:rs755460792,gnomAD:rs755460792;CytogeneticBand=5q31.2;GenomicLocation=NC_000005.10:g.137639135G>C
Q9UH77 TOPMed;ExAC;gnomAD VARIANT 346 346 . . . p.Ala346Val;Xref=ExAC:rs755460792,TOPMed:rs755460792,gnomAD:rs755460792;CytogeneticBand=5q31.2;GenomicLocation=NC_000005.10:g.137639135G>A
Q9UH77 gnomAD VARIANT 347 347 . . . p.Gly347Asp;Xref=gnomAD:rs1324200860;CytogeneticBand=5q31.2;GenomicLocation=NC_000005.10:g.137639132C>T
Q9UH77 TOPMed;1000Genomes;ESP;ExAC;gnomAD VARIANT 348 348 . . . p.His348Arg;Xref=1000Genomes:rs190864179,ESP:rs190864179,ExAC:rs190864179,TOPMed:rs190864179,gnomAD:rs190864179;CytogeneticBand=5q31.2;GenomicLocation=NC_000005.10:g.137639129T>C
Q9UH77 ESP;dbSNP;gnomAD;ClinVar VARIANT 348 348 . . . p.His348Tyr;Xref=ClinVar:RCV000732466,ESP:rs144097083,dbSNP:rs144097083,gnomAD:rs144097083;CytogeneticBand=5q31.2;GenomicLocation=NC_000005.10:g.137639130G>A
Q9UH77 TOPMed;ExAC VARIANT 349 349 . . . p.Val349Met;Xref=ExAC:rs773758544,TOPMed:rs773758544;CytogeneticBand=5q31.2;GenomicLocation=NC_000005.10:g.137639127C>T
Q9UH77 TOPMed VARIANT 352 352 . . . p.Val352Met;Xref=TOPMed:rs1003471989;CytogeneticBand=5q31.2;GenomicLocation=NC_000005.10:g.137639118C>T
Q9UH77 ExAC;gnomAD VARIANT 355 355 . . . p.Phe355Val;Xref=ExAC:rs762555547,gnomAD:rs762555547;CytogeneticBand=5q31.2;GenomicLocation=NC_000005.10:g.137639109A>C
Q9UH77 TOPMed;ExAC;gnomAD VARIANT 359 359 . . . p.Leu359Met;Xref=ExAC:rs769771268,TOPMed:rs769771268,gnomAD:rs769771268;CytogeneticBand=5q31.2;GenomicLocation=NC_000005.10:g.137639097G>T
Q9UH77 dbSNP;Ensembl;ClinVar VARIANT 360 360 . . . p.Arg360Gln;Xref=ClinVar:RCV000681786,ClinVar:RCV001266913,Ensembl:rs1561586322,dbSNP:rs1561586322;CytogeneticBand=5q31.2;GenomicLocation=NC_000005.10:g.137639093C>T
Q9UH77 TOPMed;ESP;ExAC;gnomAD VARIANT 360 360 . . . p.Arg360Trp;Xref=ESP:rs371192415,ExAC:rs371192415,TOPMed:rs371192415,gnomAD:rs371192415;CytogeneticBand=5q31.2;GenomicLocation=NC_000005.10:g.137639094G>A
Q9UH77 UniProt VARIANT 361 361 . . . p.Val361Met;ID=VAR_067510;Xref=UniProt:VAR_067510;CytogeneticBand=5q31.2;Ontology_term=ECO:0000269;evidence=ECO:0000269|pubmed:22406640
Q9UH77 TOPMed;ExAC;gnomAD VARIANT 362 362 . . . p.Arg362Gln;Xref=ExAC:rs771615693,TOPMed:rs771615693,gnomAD:rs771615693;CytogeneticBand=5q31.2;GenomicLocation=NC_000005.10:g.137639087C>T
Q9UH77 TOPMed;UniProt;1000Genomes;ExAC;dbSNP;gnomAD VARIANT 362 362 . . . p.Arg362Trp;ID=VAR_067511;Xref=UniProt:VAR_067511,1000Genomes:rs200892557,ExAC:rs200892557,TOPMed:rs200892557,dbSNP:rs200892557,gnomAD:rs200892557;CytogeneticBand=5q31.2;GenomicLocation=NC_000005.10:g.137639088G>A;Ontology_term=ECO:0000269;evidence=ECO:0000269|pubmed:22406640
Q9UH77 Ensembl VARIANT 366 366 . . . p.Val366Met;Xref=Ensembl:rs1561586304;CytogeneticBand=5q31.2;GenomicLocation=NC_000005.10:g.137639076C>T
Q9UH77 TOPMed;1000Genomes;ESP;ExAC;gnomAD VARIANT 368 368 . . . p.Asp368Glu;Xref=1000Genomes:rs373765961,ESP:rs373765961,ExAC:rs373765961,TOPMed:rs373765961,gnomAD:rs373765961;CytogeneticBand=5q31.2;GenomicLocation=NC_000005.10:g.137639068G>T
Q9UH77 ExAC;gnomAD VARIANT 368 368 . . . p.Asp368Asn;Xref=ExAC:rs777752533,gnomAD:rs777752533;CytogeneticBand=5q31.2;GenomicLocation=NC_000005.10:g.137639070C>T
Q9UH77 TOPMed;ExAC;gnomAD VARIANT 369 369 . . . p.Gly369Ser;Xref=ExAC:rs748373118,TOPMed:rs748373118,gnomAD:rs748373118;CytogeneticBand=5q31.2;GenomicLocation=NC_000005.10:g.137639067C>T
Q9UH77 Ensembl VARIANT 369 369 . . . p.Gly369Val;Xref=Ensembl:rs867594022;CytogeneticBand=5q31.2;GenomicLocation=NC_000005.10:g.137639066C>A
Q9UH77 TOPMed;ExAC;gnomAD VARIANT 370 370 . . . p.Val370Met;Xref=ExAC:rs755272708,TOPMed:rs755272708,gnomAD:rs755272708;CytogeneticBand=5q31.2;GenomicLocation=NC_000005.10:g.137639064C>T
Q9UH77 TOPMed;ExAC;gnomAD VARIANT 372 372 . . . p.Asp372Glu;Xref=ExAC:rs754236886,TOPMed:rs754236886,gnomAD:rs754236886;CytogeneticBand=5q31.2;GenomicLocation=NC_000005.10:g.137639056G>C
Q9UH77 dbSNP;Ensembl;ClinVar VARIANT 372 372 . . . p.Asp372Asn;Xref=ClinVar:RCV000756294,Ensembl:rs1561586248,dbSNP:rs1561586248;CytogeneticBand=5q31.2;GenomicLocation=NC_000005.10:g.137639058C>T
Q9UH77 gnomAD VARIANT 373 373 . . . p.Gln373His;Xref=gnomAD:rs1303648553;CytogeneticBand=5q31.2;GenomicLocation=NC_000005.10:g.137639053C>G
Q9UH77 TOPMed;ExAC;gnomAD VARIANT 373 373 . . . p.Gln373Leu;Xref=ExAC:rs766825906,TOPMed:rs766825906,gnomAD:rs766825906;CytogeneticBand=5q31.2;GenomicLocation=NC_000005.10:g.137639054T>A
Q9UH77 TOPMed;ExAC;ClinGen;dbSNP;gnomAD;ClinVar VARIANT 373 373 . . . p.Gln373Arg;Xref=ClinGen:CA3422287,ClinVar:RCV000309440,ClinVar:RCV001156623,ExAC:rs766825906,TOPMed:rs766825906,dbSNP:rs766825906,gnomAD:rs766825906;CytogeneticBand=5q31.2;GenomicLocation=NC_000005.10:g.137639054T>C
Q9UH77 NCI-TCGA;TOPMed;1000Genomes;ESP;ExAC;gnomAD VARIANT 375 375 . . . p.Thr375Met;Xref=1000Genomes:rs370693843,ESP:rs370693843,ExAC:rs370693843,NCI-TCGA:rs370693843,TOPMed:rs370693843,gnomAD:rs370693843;CytogeneticBand=5q31.2;GenomicLocation=NC_000005.10:g.137639048G>A
Q9UH77 Ensembl VARIANT 380 380 . . . p.Met380Leu;Xref=Ensembl:rs75467994;CytogeneticBand=5q31.2;GenomicLocation=NC_000005.10:g.137639034T>G
Q9UH77 NCI-TCGA;Ensembl VARIANT 380 380 . . . p.Met380Thr;Xref=Ensembl:rs76353355,NCI-TCGA:rs76353355;CytogeneticBand=5q31.2;GenomicLocation=NC_000005.10:g.137639033A>G
Q9UH77 gnomAD VARIANT 383 383 . . . p.Arg383Cys;Xref=gnomAD:rs1362312134;CytogeneticBand=5q31.2;GenomicLocation=NC_000005.10:g.137639025G>A
Q9UH77 TOPMed;UniProt;ExAC;ClinGen;dbSNP;gnomAD;ClinVar VARIANT 384 384 . . . p.Arg384Gln;ID=VAR_067512;Xref=ClinGen:CA269983,ClinVar:RCV000128516,UniProt:VAR_067512,ExAC:rs199469629,TOPMed:rs199469629,dbSNP:rs199469629,gnomAD:rs199469629;CytogeneticBand=5q31.2;GenomicLocation=NC_000005.10:g.137639021C>T;Ontology_term=ECO:0000269%2CECO:0000269;evidence=ECO:0000269|pubmed:22266938%2CECO:0000269|pu…
Q9UH77 UniProt;dbSNP;gnomAD VARIANT 384 384 . . . p.Arg384Trp;ID=VAR_067513;Xref=UniProt:VAR_067513,dbSNP:rs951676369,gnomAD:rs951676369;CytogeneticBand=5q31.2;GenomicLocation=NC_000005.10:g.137639022G>A;Ontology_term=ECO:0000269;evidence=ECO:0000269|pubmed:22406640
Q9UH77 UniProt;ClinGen;dbSNP;Ensembl;ClinVar VARIANT 387 387 . . . p.Leu387Pro;ID=VAR_067514;Xref=ClinGen:CA269976,ClinVar:RCV000128508,ClinVar:RCV001808327,UniProt:VAR_067514,Ensembl:rs199469630,dbSNP:rs199469630;CytogeneticBand=5q31.2;GenomicLocation=NC_000005.10:g.137639012A>G;Ontology_term=ECO:0000269%2CECO:0000269%2CECO:0000269%2CECO:0000269;evidence=ECO:0000269|pubmed:22266938%2CECO:0000269…
Q9UH77 NCI-TCGA Cosmic VARIANT 389 389 . . . p.Ala389Ser;Xref=NCI-TCGA Cosmic:COSM6169120;CytogeneticBand=5q31.2;GenomicLocation=NC_000005.10:g.137639007C>A
Q9UH77 NCI-TCGA;1000Genomes;ExAC;gnomAD VARIANT 389 389 . . . p.Ala389Thr;Xref=1000Genomes:rs535064108,ExAC:rs535064108,NCI-TCGA:rs535064108,gnomAD:rs535064108;CytogeneticBand=5q31.2;GenomicLocation=NC_000005.10:g.137639007C>T
Q9UH77 ExAC;gnomAD VARIANT 393 393 . . . p.Asn393Ser;Xref=ExAC:rs776615268,gnomAD:rs776615268;CytogeneticBand=5q31.2;GenomicLocation=NC_000005.10:g.137638994T>C
Q9UH77 TOPMed VARIANT 393 393 . . . p.Asn393Tyr;Xref=TOPMed:rs1476659382;CytogeneticBand=5q31.2;GenomicLocation=NC_000005.10:g.137638995T>A
Q9UH77 ExAC;gnomAD VARIANT 394 394 . . . p.Asp394Gly;Xref=ExAC:rs746983315,gnomAD:rs746983315;CytogeneticBand=5q31.2;GenomicLocation=NC_000005.10:g.137638991T>C
Q9UH77 gnomAD VARIANT 398 398 . . . p.Ala398Thr;Xref=gnomAD:rs758910665;CytogeneticBand=5q31.2;GenomicLocation=NC_000005.10:g.137638980C>T
Q9UH77 UniProt;ClinGen;dbSNP;Ensembl;ClinVar VARIANT 398 398 . . . p.Ala398Val;ID=VAR_067515;Xref=ClinGen:CA129795,ClinVar:RCV000024252,UniProt:VAR_067515,Ensembl:rs387907155,dbSNP:rs387907155;CytogeneticBand=5q31.2;GenomicLocation=NC_000005.10:g.137638979G>A;Ontology_term=ECO:0000269%2CECO:0000313;evidence=ECO:0000269|pubmed:22406640%2CECO:0000313|pubmed:22406640
Q9UH77 ExAC;gnomAD VARIANT 404 404 . . . p.Gly404Ser;Xref=ExAC:rs748260133,gnomAD:rs748260133;CytogeneticBand=5q31.2;GenomicLocation=NC_000005.10:g.137638962C>T
Q9UH77 ExAC;gnomAD VARIANT 405 405 . . . p.Ser405Gly;Xref=ExAC:rs779071524,gnomAD:rs779071524;CytogeneticBand=5q31.2;GenomicLocation=NC_000005.10:g.137638959T>C
Q9UH77 UniProt;ClinGen;dbSNP;gnomAD;ClinVar VARIANT 410 410 . . . p.Ser410Leu;ID=VAR_067516;Xref=ClinGen:CA129302,ClinVar:RCV000023474,ClinVar:RCV000128521,UniProt:VAR_067516,dbSNP:rs199469641,gnomAD:rs199469641;CytogeneticBand=5q31.2;GenomicLocation=NC_000005.10:g.137637386G>A;Ontology_term=ECO:0000269%2CECO:0000313%2CECO:0000269%2CECO:0000313%2CECO:0000269;evidence=ECO:0000269|pubmed:22266938%2…
Q9UH77 gnomAD VARIANT 413 413 . . . p.Ala413Thr;Xref=gnomAD:rs1300910660;CytogeneticBand=5q31.2;GenomicLocation=NC_000005.10:g.137637378C>T
Q9UH77 NCI-TCGA VARIANT 416 416 . . . p.Tyr416Cys;Xref=NCI-TCGA:TCGA novel;CytogeneticBand=5q31.2;GenomicLocation=NC_000005.10:g.137637368T>C
Q9UH77 gnomAD VARIANT 417 417 . . . p.Lys417Arg;Xref=gnomAD:rs1473415305;CytogeneticBand=5q31.2;GenomicLocation=NC_000005.10:g.137637365T>C
Q9UH77 TOPMed VARIANT 425 425 . . . p.Ala425Ser;Xref=TOPMed:rs1462184391;CytogeneticBand=5q31.2;GenomicLocation=NC_000005.10:g.137637342C>A
Q9UH77 TOPMed;UniProt;1000Genomes;ExAC;ClinGen;dbSNP;gnomAD;ClinVar VARIANT 426 426 . . . p.Pro426Leu;ID=VAR_067517;Xref=ClinGen:CA129796,ClinVar:RCV000024254,UniProt:VAR_067517,1000Genomes:rs387907156,ExAC:rs387907156,TOPMed:rs387907156,dbSNP:rs387907156,gnomAD:rs387907156;CytogeneticBand=5q31.2;GenomicLocation=NC_000005.10:g.137637338G>A;Ontology_term=ECO:0000269%2CECO:0000313;evidence=ECO:0000…
Q9UH77 NCI-TCGA;TOPMed VARIANT 426 426 . . . p.Pro426Ser;Xref=NCI-TCGA:rs1177111958,TOPMed:rs1177111958;CytogeneticBand=5q31.2;GenomicLocation=NC_000005.10:g.137637339G>A
Q9UH77 TOPMed;UniProt;ClinGen;dbSNP;gnomAD;ClinVar VARIANT 427 427 . . . p.Met427Thr;ID=VAR_067518;Xref=ClinGen:CA269977,ClinVar:RCV000128509,UniProt:VAR_067518,TOPMed:rs199469642,dbSNP:rs199469642,gnomAD:rs199469642;CytogeneticBand=5q31.2;GenomicLocation=NC_000005.10:g.137637335A>G;Ontology_term=ECO:0000269;evidence=ECO:0000269|pubmed:22266938
Q9UH77 gnomAD VARIANT 428 428 . . . p.Asn428Asp;Xref=gnomAD:rs1239063952;CytogeneticBand=5q31.2;GenomicLocation=NC_000005.10:g.137637333T>C
Q9UH77 NCI-TCGA Cosmic VARIANT 429 429 . . . p.Thr429Met;Xref=NCI-TCGA Cosmic:COSM4761782;CytogeneticBand=5q31.2;GenomicLocation=NC_000005.10:g.137637329G>A
Q9UH77 dbSNP;gnomAD;ClinVar VARIANT 430 430 . . . p.Arg430Gln;Xref=ClinVar:RCV001156621,dbSNP:rs973800786,gnomAD:rs973800786;CytogeneticBand=5q31.2;GenomicLocation=NC_000005.10:g.137637326C>T
Q9UH77 COSMIC;gnomAD VARIANT 430 430 . . . p.Arg430Trp;Xref=cosmic curated:COSM1292021,gnomAD:rs1467261842;CytogeneticBand=5q31.2;GenomicLocation=NC_000005.10:g.137637327G>A;Ontology_term=ECO:0000313%2CECO:0000313;evidence=ECO:0000313|pubmed:23415222%2CECO:0000313|cosmic_study:465
Q9UH77 NCI-TCGA;TOPMed;UniProt;ESP;ExAC;ClinGen;dbSNP;gnomAD;ClinVar VARIANT 431 431 . . . p.Arg431Gln;ID=VAR_067519;Xref=ClinGen:CA269984,ClinVar:RCV000128517,UniProt:VAR_067519,ESP:rs199469643,ExAC:rs199469643,NCI-TCGA:rs199469643,TOPMed:rs199469643,dbSNP:rs199469643,gnomAD:rs199469643;CytogeneticBand=5q31.2;GenomicLocation=NC_000005.10:g.137637323C>T;Ontology_term=ECO:0000269;evidence=ECO:0000…
Q9UH77 NCI-TCGA;UniProt;COSMIC;ExAC;NCI-TCGA Cosmic;gnomAD VARIANT 431 431 . . . p.Arg431Trp;Xref=NCI-TCGA Cosmic:COSM3428920,cosmic curated:COSM3428920,ExAC:rs769995865,NCI-TCGA:rs769995865,gnomAD:rs769995865,UniProt:VAR_088177;CytogeneticBand=5q31.2;GenomicLocation=NC_000005.10:g.137637324G>A;Ontology_term=ECO:0000313%2CECO:0000269;evidence=ECO:0000313|cosmic_study:375%2CECO:0000269|pubmed:3509…
Q9UH77 UniProt;ClinGen;dbSNP;Ensembl;ClinVar VARIANT 432 432 . . . p.Ser432Asn;ID=VAR_067520;Xref=ClinGen:CA269986,ClinVar:RCV000128522,ClinVar:RCV002477257,UniProt:VAR_067520,Ensembl:rs199469631,dbSNP:rs199469631;CytogeneticBand=5q31.2;GenomicLocation=NC_000005.10:g.137637320C>T;Ontology_term=ECO:0000269%2CECO:0000269%2CECO:0000269;evidence=ECO:0000269|pubmed:22266938%2CECO:0000269|pubmed:224066…
Q9UH77 UniProt VARIANT 433 433 . . . p.Ser433Gly;ID=VAR_067521;Xref=UniProt:VAR_067521;CytogeneticBand=5q31.2;Ontology_term=ECO:0000269%2CECO:0000269;evidence=ECO:0000269|pubmed:22406640%2CECO:0000269|pubmed:26435498
Q9UH77 UniProt;ClinGen;dbSNP;Ensembl;ClinVar VARIANT 433 433 . . . p.Ser433Asn;ID=VAR_067522;Xref=ClinGen:CA129309,ClinVar:RCV000023480,ClinVar:RCV000128523,UniProt:VAR_067522,Ensembl:rs199469632,dbSNP:rs199469632;CytogeneticBand=5q31.2;GenomicLocation=NC_000005.10:g.137637317C>T;Ontology_term=ECO:0000269%2CECO:0000313%2CECO:0000269;evidence=ECO:0000269|pubmed:22266938%2CECO:0000313|pubmed:222669…
Q9UH77 Ensembl VARIANT 435 435 . . . p.Gly435Arg;Xref=Ensembl:rs1290294338;CytogeneticBand=5q31.2;GenomicLocation=NC_000005.10:g.137637312C>G
Q9UH77 gnomAD VARIANT 436 436 . . . p.Val436Ala;Xref=gnomAD:rs1236303389;CytogeneticBand=5q31.2;GenomicLocation=NC_000005.10:g.137637308A>G
Q9UH77 gnomAD VARIANT 436 436 . . . p.Val436Gly;Xref=gnomAD:rs1236303389;CytogeneticBand=5q31.2;GenomicLocation=NC_000005.10:g.137637308A>C
Q9UH77 NCI-TCGA;ExAC;gnomAD VARIANT 437 437 . . . p.Gly437Cys;Xref=ExAC:rs757829096,NCI-TCGA:rs757829096,gnomAD:rs757829096;CytogeneticBand=5q31.2;GenomicLocation=NC_000005.10:g.137637306C>A
Q9UH77 ExAC;gnomAD VARIANT 437 437 . . . p.Gly437Ser;Xref=ExAC:rs757829096,gnomAD:rs757829096;CytogeneticBand=5q31.2;GenomicLocation=NC_000005.10:g.137637306C>T
Q9UH77 TOPMed VARIANT 437 437 . . . p.Gly437Val;Xref=TOPMed:rs1174047030;CytogeneticBand=5q31.2;GenomicLocation=NC_000005.10:g.137637305C>A
Q9UH77 ExAC VARIANT 438 438 . . . p.Val438Ala;Xref=ExAC:rs778631772;CytogeneticBand=5q31.2;GenomicLocation=NC_000005.10:g.137637302A>G
Q9UH77 TOPMed;gnomAD VARIANT 438 438 . . . p.Val438Phe;Xref=TOPMed:rs907779058,gnomAD:rs907779058;CytogeneticBand=5q31.2;GenomicLocation=NC_000005.10:g.137637303C>A
Q9UH77 TOPMed;UniProt;dbSNP;gnomAD VARIANT 438 438 . . . p.Val438Ile;ID=VAR_067523;Xref=UniProt:VAR_067523,TOPMed:rs907779058,dbSNP:rs907779058,gnomAD:rs907779058;CytogeneticBand=5q31.2;GenomicLocation=NC_000005.10:g.137637303C>T;Ontology_term=ECO:0000269;evidence=ECO:0000269|pubmed:22266938
Q9UH77 TOPMed;ExAC;gnomAD VARIANT 441 441 . . . p.Gly441Glu;Xref=ExAC:rs779527070,TOPMed:rs779527070,gnomAD:rs779527070;CytogeneticBand=5q31.2;GenomicLocation=NC_000005.10:g.137634165C>T
Q9UH77 NCI-TCGA VARIANT 441 441 . . . p.Gly441Trp;Xref=NCI-TCGA:TCGA novel;CytogeneticBand=5q31.2;GenomicLocation=NC_000005.10:g.137637294C>A
Q9UH77 TOPMed;ExAC;gnomAD VARIANT 442 442 . . . p.Lys442Arg;Xref=ExAC:rs773524559,TOPMed:rs773524559,gnomAD:rs773524559;CytogeneticBand=5q31.2;GenomicLocation=NC_000005.10:g.137634162T>C
Q9UH77 Ensembl VARIANT 453 453 . . . p.Ser453Pro;Xref=Ensembl:rs1580720598;CytogeneticBand=5q31.2;GenomicLocation=NC_000005.10:g.137634130A>G
Q9UH77 COSMIC;ExAC;gnomAD VARIANT 454 454 . . . p.Arg454Cys;Xref=cosmic curated:COSM1310563,ExAC:rs780876320,gnomAD:rs780876320;CytogeneticBand=5q31.2;GenomicLocation=NC_000005.10:g.137634127G>A;Ontology_term=ECO:0000313;evidence=ECO:0000313|cosmic_study:413
Q9UH77 NCI-TCGA;ExAC;gnomAD VARIANT 454 454 . . . p.Arg454His;Xref=ExAC:rs751440879,NCI-TCGA:rs751440879,gnomAD:rs751440879;CytogeneticBand=5q31.2;GenomicLocation=NC_000005.10:g.137634126C>T
Q9UH77 TOPMed;ExAC;gnomAD VARIANT 466 466 . . . p.Ala466Glu;Xref=ExAC:rs775686735,TOPMed:rs775686735,gnomAD:rs775686735;CytogeneticBand=5q31.2;GenomicLocation=NC_000005.10:g.137634090G>T
Q9UH77 TOPMed VARIANT 466 466 . . . p.Ala466Ser;Xref=TOPMed:rs1397463910;CytogeneticBand=5q31.2;GenomicLocation=NC_000005.10:g.137634091C>A
Q9UH77 TOPMed;ExAC;gnomAD VARIANT 466 466 . . . p.Ala466Val;Xref=ExAC:rs775686735,TOPMed:rs775686735,gnomAD:rs775686735;CytogeneticBand=5q31.2;GenomicLocation=NC_000005.10:g.137634090G>A
Q9UH77 ClinGen;dbSNP;Ensembl;ClinVar VARIANT 470 470 . . . Xref=ClinGen:CA269967,ClinVar:RCV000128499,ClinVar:RCV001610387,Ensembl:rs199469644,dbSNP:rs199469644;CytogeneticBand=5q31.2;GenomicLocation=NC_000005.10:g.137634077C>T;Ontology_term=ECO:0000313;evidence=ECO:0000313|pubmed:22266938
Q9UH77 UniProt VARIANT 470 587 . . . ID=VAR_088178;Xref=UniProt:VAR_088178;CytogeneticBand=5q31.2;Ontology_term=ECO:0000269;evidence=ECO:0000269|pubmed:22266938
Q9UH77 TOPMed;ESP;ExAC;gnomAD VARIANT 471 471 . . . p.Ile471Leu;Xref=ESP:rs372989410,ExAC:rs372989410,TOPMed:rs372989410,gnomAD:rs372989410;CytogeneticBand=5q31.2;GenomicLocation=NC_000005.10:g.137634076T>A
Q9UH77 NCI-TCGA VARIANT 473 473 . . . p.Val473Ala;Xref=NCI-TCGA:TCGA novel;CytogeneticBand=5q31.2;GenomicLocation=NC_000005.10:g.137634069A>G
Q9UH77 Ensembl VARIANT 473 473 . . . p.Val473Gly;Xref=Ensembl:rs1580720539;CytogeneticBand=5q31.2;GenomicLocation=NC_000005.10:g.137634069A>C
Q9UH77 NCI-TCGA;TOPMed;gnomAD VARIANT 473 473 . . . p.Val473Met;Xref=NCI-TCGA:rs1212728327,TOPMed:rs1212728327,gnomAD:rs1212728327;CytogeneticBand=5q31.2;GenomicLocation=NC_000005.10:g.137634070C>T
Q9UH77 NCI-TCGA;TOPMed;COSMIC;ExAC;ClinGen;dbSNP;NCI-TCGA Cosmic;gnomAD;ClinVar VARIANT 474 474 . . . p.Ala474Val;Xref=ClinGen:CA3422214,NCI-TCGA Cosmic:COSM297584,cosmic curated:COSM297584,ClinVar:RCV000391736,ClinVar:RCV001154951,ExAC:rs200144703,NCI-TCGA:rs200144703,TOPMed:rs200144703,dbSNP:rs200144703,gnomAD:rs200144703;CytogeneticBand=5q31.2;GenomicLocation=NC_000005.10:g.137634066G>A;Ontolo…
Q9UH77 TOPMed;ExAC;gnomAD VARIANT 476 476 . . . p.Met476Arg;Xref=ExAC:rs773812901,TOPMed:rs773812901,gnomAD:rs773812901;CytogeneticBand=5q31.2;GenomicLocation=NC_000005.10:g.137634060A>C
Q9UH77 TOPMed;ExAC;gnomAD VARIANT 476 476 . . . p.Met476Thr;Xref=ExAC:rs773812901,TOPMed:rs773812901,gnomAD:rs773812901;CytogeneticBand=5q31.2;GenomicLocation=NC_000005.10:g.137634060A>G
Q9UH77 NCI-TCGA Cosmic VARIANT 476 476 . . . p.Met476Val;Xref=NCI-TCGA Cosmic:COSM3918672;CytogeneticBand=5q31.2;GenomicLocation=NC_000005.10:g.137634061T>C
Q9UH77 ExAC;gnomAD VARIANT 477 477 . . . p.Ser477Ile;Xref=ExAC:rs772724780,gnomAD:rs772724780;CytogeneticBand=5q31.2;GenomicLocation=NC_000005.10:g.137634057C>A
Q9UH77 ExAC;gnomAD VARIANT 478 478 . . . p.Thr478Pro;Xref=ExAC:rs748788656,gnomAD:rs748788656;CytogeneticBand=5q31.2;GenomicLocation=NC_000005.10:g.137634055T>G
Q9UH77 TOPMed;COSMIC;ExAC;gnomAD VARIANT 479 479 . . . p.Arg479Cys;Xref=cosmic curated:COSM3696922,ExAC:rs779657706,TOPMed:rs779657706,gnomAD:rs779657706;CytogeneticBand=5q31.2;GenomicLocation=NC_000005.10:g.137634052G>A;Ontology_term=ECO:0000313;evidence=ECO:0000313|cosmic_study:376
Q9UH77 1000Genomes;ExAC;gnomAD VARIANT 479 479 . . . p.Arg479His;Xref=1000Genomes:rs555543412,ExAC:rs555543412,gnomAD:rs555543412;CytogeneticBand=5q31.2;GenomicLocation=NC_000005.10:g.137634051C>T
Q9UH77 1000Genomes;ExAC;gnomAD VARIANT 479 479 . . . p.Arg479Pro;Xref=1000Genomes:rs555543412,ExAC:rs555543412,gnomAD:rs555543412;CytogeneticBand=5q31.2;GenomicLocation=NC_000005.10:g.137634051C>G
Q9UH77 gnomAD VARIANT 480 480 . . . p.Arg480Cys;Xref=gnomAD:rs761892651;CytogeneticBand=5q31.2;GenomicLocation=NC_000005.10:g.137634049G>A
Q9UH77 NCI-TCGA;gnomAD VARIANT 480 480 . . . p.Arg480His;Xref=NCI-TCGA:rs1236385408,gnomAD:rs1236385408;CytogeneticBand=5q31.2;GenomicLocation=NC_000005.10:g.137634048C>T
Q9UH77 ExAC;gnomAD VARIANT 481 481 . . . p.Ser481Gly;Xref=ExAC:rs780721377,gnomAD:rs780721377;CytogeneticBand=5q31.2;GenomicLocation=NC_000005.10:g.137634046T>C
Q9UH77 1000Genomes;ExAC;gnomAD VARIANT 483 483 . . . p.Ala483Thr;Xref=1000Genomes:rs200081216,ExAC:rs200081216,gnomAD:rs200081216;CytogeneticBand=5q31.2;GenomicLocation=NC_000005.10:g.137634040C>T
Q9UH77 ExAC;gnomAD VARIANT 485 485 . . . p.Val485Ala;Xref=ExAC:rs774852860,gnomAD:rs774852860;CytogeneticBand=5q31.2;GenomicLocation=NC_000005.10:g.137628434A>G
Q9UH77 TOPMed VARIANT 489 489 . . . p.Ser489Asn;Xref=TOPMed:rs983880645;CytogeneticBand=5q31.2;GenomicLocation=NC_000005.10:g.137628422C>T
Q9UH77 NCI-TCGA Cosmic VARIANT 490 490 . . . p.Gly490Arg;Xref=NCI-TCGA Cosmic:COSM3850310;CytogeneticBand=5q31.2;GenomicLocation=NC_000005.10:g.137628420C>T
Q9UH77 gnomAD VARIANT 490 490 . . . p.Gly490Val;Xref=gnomAD:rs1230142960;CytogeneticBand=5q31.2;GenomicLocation=NC_000005.10:g.137628419C>A
Q9UH77 TOPMed;1000Genomes;ExAC;gnomAD VARIANT 493 493 . . . Xref=1000Genomes:rs201519827,ExAC:rs201519827,TOPMed:rs201519827,gnomAD:rs201519827;CytogeneticBand=5q31.2;GenomicLocation=NC_000005.10:g.137628409G>T
Q9UH77 NCI-TCGA Cosmic VARIANT 493 493 . . . p.Tyr493His;Xref=NCI-TCGA Cosmic:COSM1433284;CytogeneticBand=5q31.2;GenomicLocation=NC_000005.10:g.137628411A>G
Q9UH77 NCI-TCGA;UniProt;COSMIC;ClinGen;dbSNP;NCI-TCGA Cosmic;Ensembl;ClinVar VARIANT 494 494 . . . p.Ala494Thr;ID=VAR_067524;Xref=ClinGen:CA269972,NCI-TCGA Cosmic:COSM1433283,cosmic curated:COSM1433283,ClinVar:RCV000128503,UniProt:VAR_067524,Ensembl:rs199469633,NCI-TCGA:rs199469633,dbSNP:rs199469633;CytogeneticBand=5q31.2;GenomicLocation=NC_000005.10:g.137628408C>T;Ontology_term=ECO:0000269%2CECO…
Q9UH77 TOPMed VARIANT 496 496 . . . p.Gly496Asp;Xref=TOPMed:rs994041069;CytogeneticBand=5q31.2;GenomicLocation=NC_000005.10:g.137628401C>T
Q9UH77 Ensembl VARIANT 497 497 . . . p.Gly497Glu;Xref=Ensembl:rs1580715566;CytogeneticBand=5q31.2;GenomicLocation=NC_000005.10:g.137628398C>T
Q9UH77 UniProt VARIANT 498 498 . . . p.His498Tyr;ID=VAR_079630;Xref=UniProt:VAR_079630;CytogeneticBand=5q31.2;Ontology_term=ECO:0000269;evidence=ECO:0000269|pubmed:27026694
Q9UH77 UniProt;ExAC;dbSNP;gnomAD VARIANT 500 500 . . . p.Gly500Val;ID=VAR_067525;Xref=UniProt:VAR_067525,ExAC:rs746774345,dbSNP:rs746774345,gnomAD:rs746774345;CytogeneticBand=5q31.2;GenomicLocation=NC_000005.10:g.137628389C>A;Ontology_term=ECO:0000269;evidence=ECO:0000269|pubmed:22406640
Q9UH77 UniProt;ClinGen;dbSNP;Ensembl;ClinVar VARIANT 501 501 . . . p.Pro501Thr;ID=VAR_067526;Xref=ClinGen:CA269979,ClinVar:RCV000128511,UniProt:VAR_067526,Ensembl:rs199469634,dbSNP:rs199469634;CytogeneticBand=5q31.2;GenomicLocation=NC_000005.10:g.137628387G>T;Ontology_term=ECO:0000269;evidence=ECO:0000269|pubmed:22266938
Q9UH77 NCI-TCGA VARIANT 502 502 . . . p.Leu502Phe;Xref=NCI-TCGA:TCGA novel;CytogeneticBand=5q31.2;GenomicLocation=NC_000005.10:g.137628382C>A
Q9UH77 gnomAD VARIANT 503 503 . . . p.Val503Ala;Xref=gnomAD:rs1425097046;CytogeneticBand=5q31.2;GenomicLocation=NC_000005.10:g.137628380A>G
Q9UH77 1000Genomes;ExAC;gnomAD VARIANT 504 504 . . . p.Arg504Gly;Xref=1000Genomes:rs549007771,ExAC:rs549007771,gnomAD:rs549007771;CytogeneticBand=5q31.2;GenomicLocation=NC_000005.10:g.137628378T>C
Q9UH77 TOPMed;gnomAD VARIANT 506 506 . . . p.Ser506Asn;Xref=TOPMed:rs1177398173,gnomAD:rs1177398173;CytogeneticBand=5q31.2;GenomicLocation=NC_000005.10:g.137628371C>T
Q9UH77 TOPMed;gnomAD VARIANT 506 506 . . . p.Ser506Thr;Xref=TOPMed:rs1177398173,gnomAD:rs1177398173;CytogeneticBand=5q31.2;GenomicLocation=NC_000005.10:g.137628371C>G
Q9UH77 NCI-TCGA;COSMIC;ClinGen;dbSNP;NCI-TCGA Cosmic;gnomAD;ClinVar VARIANT 507 507 . . . p.Val507Ile;Xref=ClinGen:CA279652,NCI-TCGA Cosmic:COSM1212633,cosmic curated:COSM1212633,ClinVar:RCV000201955,NCI-TCGA:rs863225302,dbSNP:rs863225302,gnomAD:rs863225302;CytogeneticBand=5q31.2;GenomicLocation=NC_000005.10:g.137628369C>T;Ontology_term=ECO:0000313%2CECO:0000313;evidence=ECO:0000313|pubmed:228951…
Q9UH77 gnomAD VARIANT 507 507 . . . p.Val507Leu;Xref=gnomAD:rs863225302;CytogeneticBand=5q31.2;GenomicLocation=NC_000005.10:g.137628369C>G
Q9UH77 TOPMed;1000Genomes;ExAC;gnomAD VARIANT 511 511 . . . p.Asp511His;Xref=1000Genomes:rs559251218,ExAC:rs559251218,TOPMed:rs559251218,gnomAD:rs559251218;CytogeneticBand=5q31.2;GenomicLocation=NC_000005.10:g.137628357C>G
Q9UH77 NCI-TCGA;TOPMed;1000Genomes;COSMIC;ExAC;NCI-TCGA Cosmic;gnomAD VARIANT 511 511 . . . p.Asp511Asn;Xref=NCI-TCGA Cosmic:COSM1061153,cosmic curated:COSM1061153,1000Genomes:rs559251218,ExAC:rs559251218,NCI-TCGA:rs559251218,TOPMed:rs559251218,gnomAD:rs559251218;CytogeneticBand=5q31.2;GenomicLocation=NC_000005.10:g.137628357C>T;Ontology_term=ECO:0000313%2CECO:0000313%2CECO:0000313;evidence=ECO:0…
Q9UH77 TOPMed;ESP;ExAC;gnomAD VARIANT 512 512 . . . p.Pro512Leu;Xref=ESP:rs371203852,ExAC:rs371203852,TOPMed:rs371203852,gnomAD:rs371203852;CytogeneticBand=5q31.2;GenomicLocation=NC_000005.10:g.137628353G>A
Q9UH77 TOPMed;ExAC;gnomAD VARIANT 512 512 . . . p.Pro512Thr;Xref=ExAC:rs766684302,TOPMed:rs766684302,gnomAD:rs766684302;CytogeneticBand=5q31.2;GenomicLocation=NC_000005.10:g.137628354G>T
Q9UH77 NCI-TCGA Cosmic VARIANT 513 513 . . . p.Gly513Glu;Xref=NCI-TCGA Cosmic:COSM4848027;CytogeneticBand=5q31.2;GenomicLocation=NC_000005.10:g.137628350C>T
Q9UH77 gnomAD VARIANT 515 515 . . . p.Asn515Ser;Xref=gnomAD:rs1315596702;CytogeneticBand=5q31.2;GenomicLocation=NC_000005.10:g.137628344T>C
Q9UH77 gnomAD VARIANT 516 516 . . . p.Thr516Ser;Xref=gnomAD:rs1308635808;CytogeneticBand=5q31.2;GenomicLocation=NC_000005.10:g.137628341G>C
Q9UH77 gnomAD VARIANT 520 520 . . . p.Val520Gly;Xref=gnomAD:rs1301482039;CytogeneticBand=5q31.2;GenomicLocation=NC_000005.10:g.137628329A>C
Q9UH77 TOPMed;ExAC;gnomAD VARIANT 520 520 . . . p.Val520Met;Xref=ExAC:rs750816257,TOPMed:rs750816257,gnomAD:rs750816257;CytogeneticBand=5q31.2;GenomicLocation=NC_000005.10:g.137628330C>T
Q9UH77 TOPMed;ExAC;gnomAD VARIANT 522 522 . . . p.Asp522Glu;Xref=ExAC:rs768057381,TOPMed:rs768057381,gnomAD:rs768057381;CytogeneticBand=5q31.2;GenomicLocation=NC_000005.10:g.137628322G>T%2C NC_000005.10:g.137628322G>C
Q9UH77 ESP VARIANT 522 522 . . . p.Asp522His;Xref=ESP:rs374322899;CytogeneticBand=5q31.2;GenomicLocation=NC_000005.10:g.137628324C>G
Q9UH77 TOPMed VARIANT 523 523 . . . p.Met523Val;Xref=TOPMed:rs1451511895;CytogeneticBand=5q31.2;GenomicLocation=NC_000005.10:g.137628321T>C
Q9UH77 dbSNP;ClinVar VARIANT 524 524 . . . p.Asn524His;Xref=ClinVar:RCV001154949,dbSNP:rs1750534995;CytogeneticBand=5q31.2;GenomicLocation=NC_000005.10:g.137628318T>G
Q9UH77 ESP;ExAC;gnomAD VARIANT 524 524 . . . p.Asn524Thr;Xref=ESP:rs370212337,ExAC:rs370212337,gnomAD:rs370212337;CytogeneticBand=5q31.2;GenomicLocation=NC_000005.10:g.137628317T>G
Q9UH77 TOPMed;ExAC;gnomAD VARIANT 525 525 . . . p.Met525Leu;Xref=ExAC:rs774856270,TOPMed:rs774856270,gnomAD:rs774856270;CytogeneticBand=5q31.2;GenomicLocation=NC_000005.10:g.137628315T>A
Q9UH77 gnomAD VARIANT 525 525 . . . p.Met525Thr;Xref=gnomAD:rs1358502143;CytogeneticBand=5q31.2;GenomicLocation=NC_000005.10:g.137628314A>G
Q9UH77 TOPMed;ExAC;gnomAD VARIANT 525 525 . . . p.Met525Val;Xref=ExAC:rs774856270,TOPMed:rs774856270,gnomAD:rs774856270;CytogeneticBand=5q31.2;GenomicLocation=NC_000005.10:g.137628315T>C
Q9UH77 NCI-TCGA Cosmic VARIANT 526 526 . . . Xref=NCI-TCGA Cosmic:COSM6101895;CytogeneticBand=5q31.2;GenomicLocation=NC_000005.10:g.137628310G>T
Q9UH77 Ensembl VARIANT 526 526 . . . p.Cys526Gly;Xref=Ensembl:rs1580715443;CytogeneticBand=5q31.2;GenomicLocation=NC_000005.10:g.137628312A>C
Q9UH77 ExAC;gnomAD VARIANT 527 527 . . . p.Arg527Trp;Xref=ExAC:rs757503242,gnomAD:rs757503242;CytogeneticBand=5q31.2;GenomicLocation=NC_000005.10:g.137628309G>A
Q9UH77 UniProt;ClinGen;dbSNP;Ensembl;ClinVar VARIANT 528 528 . . . p.Arg528Cys;ID=VAR_067527;Xref=ClinGen:CA129308,ClinVar:RCV000023479,ClinVar:RCV000128518,UniProt:VAR_067527,Ensembl:rs199469635,dbSNP:rs199469635;CytogeneticBand=5q31.2;GenomicLocation=NC_000005.10:g.137628306G>A;Ontology_term=ECO:0000269%2CECO:0000313%2CECO:0000269%2CECO:0000313%2CECO:0000269%2CECO:0000269;evidence=ECO:0000269|p…
Q9UH77 NCI-TCGA;UniProt;ClinGen;dbSNP;Ensembl;ClinVar VARIANT 528 528 . . . p.Arg528His;ID=VAR_067528;Xref=ClinGen:CA129303,ClinVar:RCV000023475,ClinVar:RCV000128519,ClinVar:RCV002513190,UniProt:VAR_067528,Ensembl:rs199469636,NCI-TCGA:rs199469636,dbSNP:rs199469636;CytogeneticBand=5q31.2;GenomicLocation=NC_000005.10:g.137628305C>T;Ontology_term=ECO:0000269%2CECO:0000313%2CECO:0000269%2CECO:0000313…
Q9UH77 TOPMed;UniProt;ExAC;dbSNP;gnomAD;ClinVar VARIANT 529 529 . . . p.Asn529Lys;ID=VAR_067529;Xref=ClinVar:RCV000024253,UniProt:VAR_067529,ExAC:rs562736621,TOPMed:rs562736621,dbSNP:rs562736621,gnomAD:rs562736621;CytogeneticBand=5q31.2;GenomicLocation=NC_000005.10:g.137628301G>T;Ontology_term=ECO:0000269%2CECO:0000313%2CECO:0000269;evidence=ECO:0000269|pubmed:22406640%2CECO:0000313|pubmed:224066…
Q9UH77 gnomAD VARIANT 530 530 . . . p.Ala530Thr;Xref=gnomAD:rs1381825957;CytogeneticBand=5q31.2;GenomicLocation=NC_000005.10:g.137628300C>T
Q9UH77 ExAC;dbSNP;gnomAD;ClinVar VARIANT 535 535 . . . p.Val535Ile;Xref=ClinVar:RCV001154948,ExAC:rs749298481,dbSNP:rs749298481,gnomAD:rs749298481;CytogeneticBand=5q31.2;GenomicLocation=NC_000005.10:g.137625885C>T
Q9UH77 TOPMed;ExAC;gnomAD VARIANT 536 536 . . . p.Asn536His;Xref=ExAC:rs780156719,TOPMed:rs780156719,gnomAD:rs780156719;CytogeneticBand=5q31.2;GenomicLocation=NC_000005.10:g.137625882T>G
Q9UH77 NCI-TCGA;COSMIC;NCI-TCGA Cosmic;gnomAD VARIANT 538 538 . . . p.Leu538Phe;Xref=NCI-TCGA Cosmic:COSM735612,cosmic curated:COSM735612,NCI-TCGA:rs1394919522,gnomAD:rs1394919522;CytogeneticBand=5q31.2;GenomicLocation=NC_000005.10:g.137625876G>A;Ontology_term=ECO:0000313;evidence=ECO:0000313|cosmic_study:418
Q9UH77 ClinGen;dbSNP;Ensembl;ClinVar VARIANT 542 542 . . . p.Val542Ala;Xref=ClinGen:CA16618117,ClinVar:RCV000482860,Ensembl:rs1064796864,dbSNP:rs1064796864;CytogeneticBand=5q31.2;GenomicLocation=NC_000005.10:g.137625863A>G
Q9UH77 ExAC;gnomAD VARIANT 544 544 . . . p.Gly544Arg;Xref=ExAC:rs781515968,gnomAD:rs781515968;CytogeneticBand=5q31.2;GenomicLocation=NC_000005.10:g.137625858C>T
Q9UH77 NCI-TCGA Cosmic VARIANT 545 545 . . . p.Asp545Glu;Xref=NCI-TCGA Cosmic:COSM1328275;CytogeneticBand=5q31.2;GenomicLocation=NC_000005.10:g.137625853A>T
Q9UH77 ExAC;gnomAD VARIANT 548 548 . . . p.Ser548Tyr;Xref=ExAC:rs764422948,gnomAD:rs764422948;CytogeneticBand=5q31.2;GenomicLocation=NC_000005.10:g.137625845G>T
Q9UH77 NCI-TCGA;UniProt;dbSNP;NCI-TCGA Cosmic;gnomAD VARIANT 553 553 . . . p.Ser553Leu;ID=VAR_079631;Xref=NCI-TCGA Cosmic:COSM5867334,UniProt:VAR_079631,NCI-TCGA:rs1367184898,dbSNP:rs1367184898,gnomAD:rs1367184898;CytogeneticBand=5q31.2;GenomicLocation=NC_000005.10:g.137625830G>A;Ontology_term=ECO:0000269;evidence=ECO:0000269|pubmed:28511177
Q9UH77 1000Genomes;ExAC;gnomAD VARIANT 554 554 . . . p.Val554Met;Xref=1000Genomes:rs201415688,ExAC:rs201415688,gnomAD:rs201415688;CytogeneticBand=5q31.2;GenomicLocation=NC_000005.10:g.137625828C>T
Q9UH77 TOPMed;ExAC;gnomAD VARIANT 556 556 . . . p.Tyr556Cys;Xref=ExAC:rs765759850,TOPMed:rs765759850,gnomAD:rs765759850;CytogeneticBand=5q31.2;GenomicLocation=NC_000005.10:g.137625821T>C
Q9UH77 TOPMed;UniProt;ClinGen;dbSNP;ClinVar VARIANT 557 557 . . . p.Tyr557Cys;ID=VAR_067530;Xref=ClinGen:CA129307,ClinVar:RCV000023478,ClinVar:RCV000128524,UniProt:VAR_067530,TOPMed:rs199469645,dbSNP:rs199469645;CytogeneticBand=5q31.2;GenomicLocation=NC_000005.10:g.137625818T>C;Ontology_term=ECO:0000269%2CECO:0000313;evidence=ECO:0000269|pubmed:22266938%2CECO:0000313|pubmed:22266938
Q9UH77 ExAC;gnomAD VARIANT 558 558 . . . p.Asn558His;Xref=ExAC:rs772754376,gnomAD:rs772754376;CytogeneticBand=5q31.2;GenomicLocation=NC_000005.10:g.137625816T>G
Q9UH77 1000Genomes;ExAC;gnomAD VARIANT 558 558 . . . p.Asn558Ser;Xref=1000Genomes:rs199533740,ExAC:rs199533740,gnomAD:rs199533740;CytogeneticBand=5q31.2;GenomicLocation=NC_000005.10:g.137625815T>C
Q9UH77 ExAC;gnomAD VARIANT 559 559 . . . p.Pro559Ala;Xref=ExAC:rs761441810,gnomAD:rs761441810;CytogeneticBand=5q31.2;GenomicLocation=NC_000005.10:g.137625813G>C
Q9UH77 gnomAD VARIANT 560 560 . . . p.Val560Ile;Xref=gnomAD:rs1319949528;CytogeneticBand=5q31.2;GenomicLocation=NC_000005.10:g.137625810C>T
Q9UH77 gnomAD VARIANT 562 562 . . . p.Asp562Ala;Xref=gnomAD:rs1282322803;CytogeneticBand=5q31.2;GenomicLocation=NC_000005.10:g.137625803T>G
Q9UH77 TOPMed VARIANT 562 562 . . . p.Asp562Glu;Xref=TOPMed:rs899660220;CytogeneticBand=5q31.2;GenomicLocation=NC_000005.10:g.137625802G>T
Q9UH77 ExAC;gnomAD VARIANT 563 563 . . . p.Lys563Glu;Xref=ExAC:rs774186811,gnomAD:rs774186811;CytogeneticBand=5q31.2;GenomicLocation=NC_000005.10:g.137625801T>C
Q9UH77 gnomAD VARIANT 563 563 . . . p.Lys563Ile;Xref=gnomAD:rs1350269479;CytogeneticBand=5q31.2;GenomicLocation=NC_000005.10:g.137625800T>A
Q9UH77 TOPMed;ESP;ExAC;dbSNP;gnomAD;ClinVar VARIANT 565 565 . . . p.Thr565Met;Xref=ClinVar:RCV000785139,ESP:rs375871642,ExAC:rs375871642,TOPMed:rs375871642,dbSNP:rs375871642,gnomAD:rs375871642;CytogeneticBand=5q31.2;GenomicLocation=NC_000005.10:g.137625794G>A
Q9UH77 TOPMed VARIANT 565 565 . . . p.Thr565Ser;Xref=TOPMed:rs1043975247;CytogeneticBand=5q31.2;GenomicLocation=NC_000005.10:g.137625795T>A
Q9UH77 Ensembl VARIANT 567 567 . . . p.Leu567Phe;Xref=Ensembl:rs1580713129;CytogeneticBand=5q31.2;GenomicLocation=NC_000005.10:g.137625789G>A
Q9UH77 ExAC;gnomAD VARIANT 567 567 . . . p.Leu567Pro;Xref=ExAC:rs749104521,gnomAD:rs749104521;CytogeneticBand=5q31.2;GenomicLocation=NC_000005.10:g.137625788A>G
Q9UH77 gnomAD VARIANT 568 568 . . . p.Pro568Leu;Xref=gnomAD:rs1399042078;CytogeneticBand=5q31.2;GenomicLocation=NC_000005.10:g.137625785G>A
Q9UH77 TOPMed;ESP;ExAC;gnomAD VARIANT 569 569 . . . p.Thr569Lys;Xref=ESP:rs371683196,ExAC:rs371683196,TOPMed:rs371683196,gnomAD:rs371683196;CytogeneticBand=5q31.2;GenomicLocation=NC_000005.10:g.137625782G>T
Q9UH77 TOPMed;ESP;ExAC;gnomAD VARIANT 569 569 . . . p.Thr569Met;Xref=ESP:rs371683196,ExAC:rs371683196,TOPMed:rs371683196,gnomAD:rs371683196;CytogeneticBand=5q31.2;GenomicLocation=NC_000005.10:g.137625782G>A
Q9UH77 ExAC;gnomAD VARIANT 570 570 . . . p.Asn570Ile;Xref=ExAC:rs769875703,gnomAD:rs769875703;CytogeneticBand=5q31.2;GenomicLocation=NC_000005.10:g.137625779T>A
Q9UH77 gnomAD VARIANT 571 571 . . . p.Met571Val;Xref=gnomAD:rs1163184952;CytogeneticBand=5q31.2;GenomicLocation=NC_000005.10:g.137625777T>C
Q9UH77 ExAC;gnomAD VARIANT 573 573 . . . p.Thr573Ala;Xref=ExAC:rs745922087,gnomAD:rs745922087;CytogeneticBand=5q31.2;GenomicLocation=NC_000005.10:g.137625771T>C
Q9UH77 NCI-TCGA;TOPMed;ExAC;NCI-TCGA Cosmic;gnomAD VARIANT 573 573 . . . p.Thr573Met;Xref=NCI-TCGA Cosmic:COSM6043884,ExAC:rs781171421,NCI-TCGA:rs781171421,TOPMed:rs781171421,gnomAD:rs781171421;CytogeneticBand=5q31.2;GenomicLocation=NC_000005.10:g.137625770G>A
Q9UH77 TOPMed VARIANT 574 574 . . . p.Gly574Glu;Xref=TOPMed:rs1469600757;CytogeneticBand=5q31.2;GenomicLocation=NC_000005.10:g.137625767C>T
Q9UH77 TOPMed;UniProt;ExAC;ClinGen;dbSNP;gnomAD;ClinVar VARIANT 575 575 . . . p.Arg575Trp;ID=VAR_067531;Xref=ClinGen:CA269985,ClinVar:RCV000128520,UniProt:VAR_067531,ExAC:rs199469646,TOPMed:rs199469646,dbSNP:rs199469646,gnomAD:rs199469646;CytogeneticBand=5q31.2;GenomicLocation=NC_000005.10:g.137625765G>A;Ontology_term=ECO:0000269;evidence=ECO:0000269|pubmed:22266938
Q9UH77 gnomAD VARIANT 579 579 . . . p.Gly579Arg;Xref=gnomAD:rs1439332823;CytogeneticBand=5q31.2;GenomicLocation=NC_000005.10:g.137625753C>G
Q9UH77 gnomAD VARIANT 580 580 . . . p.Val580Ile;Xref=gnomAD:rs1225115392;CytogeneticBand=5q31.2;GenomicLocation=NC_000005.10:g.137622124C>T
Q9UH77 ExAC;gnomAD VARIANT 581 581 . . . p.Ala581Ser;Xref=ExAC:rs777805686,gnomAD:rs777805686;CytogeneticBand=5q31.2;GenomicLocation=NC_000005.10:g.137622121C>A
Q9UH77 TOPMed;gnomAD VARIANT 581 581 . . . p.Ala581Val;Xref=TOPMed:rs1026295123,gnomAD:rs1026295123;CytogeneticBand=5q31.2;GenomicLocation=NC_000005.10:g.137622120G>A
Q9UH77 TOPMed;ExAC;gnomAD VARIANT 582 582 . . . p.Val582Met;Xref=ExAC:rs748477300,TOPMed:rs748477300,gnomAD:rs748477300;CytogeneticBand=5q31.2;GenomicLocation=NC_000005.10:g.137622118C>T
Q9UH77 TOPMed;ExAC;gnomAD VARIANT 586 586 . . . p.Ser586Ala;Xref=ExAC:rs779315207,TOPMed:rs779315207,gnomAD:rs779315207;CytogeneticBand=5q31.2;GenomicLocation=NC_000005.10:g.137622106A>C
