# Supplementary material for: Cullin-3 proteins be a novel biomarkers and therapeutic targets for hyperchloremia induced by oral poisoning
Source: Sci Rep. 2024 Apr 13;14:8597. doi: 10.1038/s41598-024-59264-4 (PMC11016057; doi:10.1038/s41598-024-59264-4)
Supplement: Supplementary file 2 — Supplementary Table S2. [file 41598_2024_59264_MOESM2_ESM.xlsx]

## Sheet: Sheet1
Table S2. List of WNK4 variants
##sequence-region Q96J92 1 1243
Q96J92 TOPMed;ExAC;gnomAD VARIANT 4 4 . . . p.Ser4Phe;Xref=ExAC:rs775594265,TOPMed:rs775594265,gnomAD:rs775594265;CytogeneticBand=17q21.2;GenomicLocation=NC_000017.11:g.42780709C>T
Q96J92 TOPMed;1000Genomes;ExAC;ClinGen;dbSNP;gnomAD;ClinVar VARIANT 5 5 . . . p.Pro5Leu;Xref=ClinGen:CA8583587,ClinVar:RCV000387167,ClinVar:RCV002522965,1000Genomes:rs577125376,ExAC:rs577125376,TOPMed:rs577125376,dbSNP:rs577125376,gnomAD:rs577125376;CytogeneticBand=17q21.2;GenomicLocation=NC_000017.11:g.42780712C>T
Q96J92 gnomAD VARIANT 6 6 . . . p.Ala6Asp;Xref=gnomAD:rs1209583360;CytogeneticBand=17q21.2;GenomicLocation=NC_000017.11:g.42780715C>A
Q96J92 TOPMed;1000Genomes;ESP;ExAC;ClinGen;dbSNP;gnomAD;ClinVar VARIANT 6 6 . . . p.Ala6Thr;Xref=ClinGen:CA8583589,ClinVar:RCV000281170,ClinVar:RCV000971310,1000Genomes:rs61754324,ESP:rs61754324,ExAC:rs61754324,TOPMed:rs61754324,dbSNP:rs61754324,gnomAD:rs61754324;CytogeneticBand=17q21.2;GenomicLocation=NC_000017.11:g.42780714G>A
Q96J92 gnomAD VARIANT 7 7 . . . p.Thr7Ser;Xref=gnomAD:rs1255296358;CytogeneticBand=17q21.2;GenomicLocation=NC_000017.11:g.42780717A>T
Q96J92 Ensembl VARIANT 8 8 . . . p.Glu8Gly;Xref=Ensembl:rs1568024960;CytogeneticBand=17q21.2;GenomicLocation=NC_000017.11:g.42780721A>G
Q96J92 NCI-TCGA;gnomAD VARIANT 9 9 . . . p.Thr9Ile;Xref=NCI-TCGA:rs1193625083,gnomAD:rs1193625083;CytogeneticBand=17q21.2;GenomicLocation=NC_000017.11:g.42780724C>T
Q96J92 gnomAD VARIANT 10 10 . . . p.Thr10Ile;Xref=gnomAD:rs1372289552;CytogeneticBand=17q21.2;GenomicLocation=NC_000017.11:g.42780727C>T
Q96J92 NCI-TCGA Cosmic VARIANT 11 11 . . . p.Val11Ala;Xref=NCI-TCGA Cosmic:COSM4914818,NCI-TCGA Cosmic:COSM4914819;CytogeneticBand=17q21.2;GenomicLocation=NC_000017.11:g.42780730T>C
Q96J92 TOPMed;gnomAD VARIANT 12 12 . . . p.Leu12Phe;Xref=TOPMed:rs933656010,gnomAD:rs933656010;CytogeneticBand=17q21.2;GenomicLocation=NC_000017.11:g.42780732C>T
Q96J92 TOPMed VARIANT 12 12 . . . p.Leu12Pro;Xref=TOPMed:rs1384170039;CytogeneticBand=17q21.2;GenomicLocation=NC_000017.11:g.42780733T>C
Q96J92 gnomAD VARIANT 13 13 . . . p.Met13Lys;Xref=gnomAD:rs1312403105;CytogeneticBand=17q21.2;GenomicLocation=NC_000017.11:g.42780736T>A
Q96J92 TOPMed;ExAC;gnomAD VARIANT 13 13 . . . p.Met13Val;Xref=ExAC:rs760446306,TOPMed:rs760446306,gnomAD:rs760446306;CytogeneticBand=17q21.2;GenomicLocation=NC_000017.11:g.42780735A>G
Q96J92 ExAC;gnomAD VARIANT 15 15 . . . Xref=ExAC:rs766110219,gnomAD:rs766110219;CytogeneticBand=17q21.2;GenomicLocation=NC_000017.11:g.42780741C>T
Q96J92 TOPMed;1000Genomes;ESP;ExAC;ClinGen;dbSNP;gnomAD;ClinVar VARIANT 16 16 . . . p.Thr16Ile;Xref=ClinGen:CA8583596,ClinVar:RCV000338395,ClinVar:RCV002522966,1000Genomes:rs61754325,ESP:rs61754325,ExAC:rs61754325,TOPMed:rs61754325,dbSNP:rs61754325,gnomAD:rs61754325;CytogeneticBand=17q21.2;GenomicLocation=NC_000017.11:g.42780745C>T
Q96J92 TOPMed;ExAC;gnomAD VARIANT 20 20 . . . p.Leu20Val;Xref=ExAC:rs764738132,TOPMed:rs764738132,gnomAD:rs764738132;CytogeneticBand=17q21.2;GenomicLocation=NC_000017.11:g.42780756C>G
Q96J92 gnomAD VARIANT 21 21 . . . p.Ala21Thr;Xref=gnomAD:rs1276221114;CytogeneticBand=17q21.2;GenomicLocation=NC_000017.11:g.42780759G>A
Q96J92 TOPMed;ExAC;gnomAD VARIANT 22 22 . . . p.Leu22Met;Xref=ExAC:rs752591503,TOPMed:rs752591503,gnomAD:rs752591503;CytogeneticBand=17q21.2;GenomicLocation=NC_000017.11:g.42780762C>A
Q96J92 TOPMed;ExAC;gnomAD VARIANT 22 22 . . . p.Leu22Val;Xref=ExAC:rs752591503,TOPMed:rs752591503,gnomAD:rs752591503;CytogeneticBand=17q21.2;GenomicLocation=NC_000017.11:g.42780762C>G
Q96J92 NCI-TCGA Cosmic VARIANT 23 23 . . . p.Arg23Gln;Xref=NCI-TCGA Cosmic:COSM3517757,NCI-TCGA Cosmic:COSM3517758;CytogeneticBand=17q21.2;GenomicLocation=NC_000017.11:g.42780766G>A
Q96J92 TOPMed;ESP;ExAC;gnomAD VARIANT 23 23 . . . p.Arg23Trp;Xref=ESP:rs368683340,ExAC:rs368683340,TOPMed:rs368683340,gnomAD:rs368683340;CytogeneticBand=17q21.2;GenomicLocation=NC_000017.11:g.42780765C>T
Q96J92 TOPMed;ESP VARIANT 24 24 . . . p.Pro24Ser;Xref=ESP:rs371972656,TOPMed:rs371972656;CytogeneticBand=17q21.2;GenomicLocation=NC_000017.11:g.42780768C>T
Q96J92 TOPMed;ESP VARIANT 24 24 . . . p.Pro24Thr;Xref=ESP:rs371972656,TOPMed:rs371972656;CytogeneticBand=17q21.2;GenomicLocation=NC_000017.11:g.42780768C>A
Q96J92 gnomAD VARIANT 25 25 . . . p.Pro25Leu;Xref=gnomAD:rs1445098705;CytogeneticBand=17q21.2;GenomicLocation=NC_000017.11:g.42780772C>T
Q96J92 gnomAD VARIANT 25 25 . . . p.Pro25Gln;Xref=gnomAD:rs1445098705;CytogeneticBand=17q21.2;GenomicLocation=NC_000017.11:g.42780772C>A
Q96J92 gnomAD VARIANT 26 26 . . . p.Pro26Leu;Xref=gnomAD:rs1255097319;CytogeneticBand=17q21.2;GenomicLocation=NC_000017.11:g.42780775C>T
Q96J92 TOPMed;ExAC;gnomAD VARIANT 26 26 . . . p.Pro26Ser;Xref=ExAC:rs756995575,TOPMed:rs756995575,gnomAD:rs756995575;CytogeneticBand=17q21.2;GenomicLocation=NC_000017.11:g.42780774C>T
Q96J92 ExAC;dbSNP;gnomAD;ClinVar VARIANT 27 27 . . . p.Pro27Ala;Xref=ClinVar:RCV001124176,ExAC:rs749459405,dbSNP:rs749459405,gnomAD:rs749459405;CytogeneticBand=17q21.2;GenomicLocation=NC_000017.11:g.42780777C>G
Q96J92 TOPMed;gnomAD VARIANT 27 27 . . . p.Pro27Leu;Xref=TOPMed:rs1393364707,gnomAD:rs1393364707;CytogeneticBand=17q21.2;GenomicLocation=NC_000017.11:g.42780778C>T
Q96J92 ExAC;gnomAD VARIANT 27 27 . . . p.Pro27Ser;Xref=ExAC:rs749459405,gnomAD:rs749459405;CytogeneticBand=17q21.2;GenomicLocation=NC_000017.11:g.42780777C>T
Q96J92 ExAC;gnomAD VARIANT 27 27 . . . p.Pro27Thr;Xref=ExAC:rs749459405,gnomAD:rs749459405;CytogeneticBand=17q21.2;GenomicLocation=NC_000017.11:g.42780777C>A
Q96J92 TOPMed;ExAC;gnomAD VARIANT 28 28 . . . p.Leu28Val;Xref=ExAC:rs774472658,TOPMed:rs774472658,gnomAD:rs774472658;CytogeneticBand=17q21.2;GenomicLocation=NC_000017.11:g.42780780C>G
Q96J92 gnomAD VARIANT 29 29 . . . p.Gly29Asp;Xref=gnomAD:rs1159689367;CytogeneticBand=17q21.2;GenomicLocation=NC_000017.11:g.42780784G>A
Q96J92 TOPMed;1000Genomes;dbSNP;gnomAD;ClinVar VARIANT 31 31 . . . p.Ala31Glu;Xref=ClinVar:RCV001124177,1000Genomes:rs370527167,TOPMed:rs370527167,dbSNP:rs370527167,gnomAD:rs370527167;CytogeneticBand=17q21.2;GenomicLocation=NC_000017.11:g.42780790C>A
Q96J92 gnomAD VARIANT 31 31 . . . p.Ala31Ser;Xref=gnomAD:rs1328416872;CytogeneticBand=17q21.2;GenomicLocation=NC_000017.11:g.42780789G>T
Q96J92 NCI-TCGA;TOPMed;ExAC;gnomAD VARIANT 33 33 . . . p.Gln33Leu;Xref=ExAC:rs772673471,NCI-TCGA:rs772673471,TOPMed:rs772673471,gnomAD:rs772673471;CytogeneticBand=17q21.2;GenomicLocation=NC_000017.11:g.42780796A>T
Q96J92 TOPMed VARIANT 35 35 . . . p.Arg35Cys;Xref=TOPMed:rs969905249;CytogeneticBand=17q21.2;GenomicLocation=NC_000017.11:g.42780801C>T
Q96J92 TOPMed;ExAC;gnomAD VARIANT 35 35 . . . p.Arg35His;Xref=ExAC:rs761145984,TOPMed:rs761145984,gnomAD:rs761145984;CytogeneticBand=17q21.2;GenomicLocation=NC_000017.11:g.42780802G>A
Q96J92 TOPMed;ExAC;gnomAD VARIANT 35 35 . . . p.Arg35Leu;Xref=ExAC:rs761145984,TOPMed:rs761145984,gnomAD:rs761145984;CytogeneticBand=17q21.2;GenomicLocation=NC_000017.11:g.42780802G>T
Q96J92 TOPMed VARIANT 35 35 . . . p.Arg35Ser;Xref=TOPMed:rs969905249;CytogeneticBand=17q21.2;GenomicLocation=NC_000017.11:g.42780801C>A
Q96J92 ExAC;gnomAD VARIANT 37 37 . . . p.Gly37Glu;Xref=ExAC:rs766814362,gnomAD:rs766814362;CytogeneticBand=17q21.2;GenomicLocation=NC_000017.11:g.42780808G>A
Q96J92 TOPMed;gnomAD VARIANT 37 37 . . . p.Gly37Arg;Xref=TOPMed:rs1434140965,gnomAD:rs1434140965;CytogeneticBand=17q21.2;GenomicLocation=NC_000017.11:g.42780807G>A
Q96J92 1000Genomes;ExAC;gnomAD VARIANT 38 38 . . . p.Pro38Ala;Xref=1000Genomes:rs542693543,ExAC:rs542693543,gnomAD:rs542693543;CytogeneticBand=17q21.2;GenomicLocation=NC_000017.11:g.42780810C>G
Q96J92 gnomAD VARIANT 38 38 . . . p.Pro38Arg;Xref=gnomAD:rs1253400714;CytogeneticBand=17q21.2;GenomicLocation=NC_000017.11:g.42780811C>G
Q96J92 1000Genomes;ExAC;gnomAD VARIANT 38 38 . . . p.Pro38Ser;Xref=1000Genomes:rs542693543,ExAC:rs542693543,gnomAD:rs542693543;CytogeneticBand=17q21.2;GenomicLocation=NC_000017.11:g.42780810C>T
Q96J92 TOPMed;gnomAD VARIANT 39 39 . . . p.Pro39Ala;Xref=TOPMed:rs1193267773,gnomAD:rs1193267773;CytogeneticBand=17q21.2;GenomicLocation=NC_000017.11:g.42780813C>G
Q96J92 TOPMed;gnomAD VARIANT 39 39 . . . p.Pro39His;Xref=TOPMed:rs1012246606,gnomAD:rs1012246606;CytogeneticBand=17q21.2;GenomicLocation=NC_000017.11:g.42780814C>A
Q96J92 TOPMed;gnomAD VARIANT 39 39 . . . p.Pro39Leu;Xref=TOPMed:rs1012246606,gnomAD:rs1012246606;CytogeneticBand=17q21.2;GenomicLocation=NC_000017.11:g.42780814C>T
Q96J92 TOPMed;gnomAD VARIANT 39 39 . . . p.Pro39Ser;Xref=TOPMed:rs1193267773,gnomAD:rs1193267773;CytogeneticBand=17q21.2;GenomicLocation=NC_000017.11:g.42780813C>T
Q96J92 ExAC;gnomAD VARIANT 41 41 . . . p.Arg41Gly;Xref=ExAC:rs759170365,gnomAD:rs759170365;CytogeneticBand=17q21.2;GenomicLocation=NC_000017.11:g.42780819C>G
Q96J92 ExAC;gnomAD VARIANT 41 41 . . . p.Arg41His;Xref=ExAC:rs764712635,gnomAD:rs764712635;CytogeneticBand=17q21.2;GenomicLocation=NC_000017.11:g.42780820G>A
Q96J92 gnomAD VARIANT 42 42 . . . p.Arg42Gly;Xref=gnomAD:rs1363717726;CytogeneticBand=17q21.2;GenomicLocation=NC_000017.11:g.42780822C>G
Q96J92 TOPMed;ExAC;gnomAD VARIANT 42 42 . . . p.Arg42Leu;Xref=ExAC:rs374001790,TOPMed:rs374001790,gnomAD:rs374001790;CytogeneticBand=17q21.2;GenomicLocation=NC_000017.11:g.42780823G>T
Q96J92 TOPMed;ExAC;gnomAD VARIANT 42 42 . . . p.Arg42Pro;Xref=ExAC:rs374001790,TOPMed:rs374001790,gnomAD:rs374001790;CytogeneticBand=17q21.2;GenomicLocation=NC_000017.11:g.42780823G>C
Q96J92 TOPMed;ExAC;gnomAD VARIANT 42 42 . . . p.Arg42Gln;Xref=ExAC:rs374001790,TOPMed:rs374001790,gnomAD:rs374001790;CytogeneticBand=17q21.2;GenomicLocation=NC_000017.11:g.42780823G>A
Q96J92 gnomAD VARIANT 44 44 . . . p.Arg44Gly;Xref=gnomAD:rs1167462538;CytogeneticBand=17q21.2;GenomicLocation=NC_000017.11:g.42780828C>G
Q96J92 ExAC;gnomAD VARIANT 46 46 . . . p.Phe46Leu;Xref=ExAC:rs758373345,gnomAD:rs758373345;CytogeneticBand=17q21.2;GenomicLocation=NC_000017.11:g.42780834T>C
Q96J92 ExAC;gnomAD VARIANT 46 46 . . . p.Phe46Val;Xref=ExAC:rs758373345,gnomAD:rs758373345;CytogeneticBand=17q21.2;GenomicLocation=NC_000017.11:g.42780834T>G
Q96J92 ExAC VARIANT 47 47 . . . p.Ser47Cys;Xref=ExAC:rs764040354;CytogeneticBand=17q21.2;GenomicLocation=NC_000017.11:g.42780838C>G
Q96J92 gnomAD VARIANT 48 48 . . . p.Gly48Glu;Xref=gnomAD:rs1375123496;CytogeneticBand=17q21.2;GenomicLocation=NC_000017.11:g.42780841G>A
Q96J92 TOPMed;ExAC;gnomAD VARIANT 48 48 . . . p.Gly48Arg;Xref=ExAC:rs757050478,TOPMed:rs757050478,gnomAD:rs757050478;CytogeneticBand=17q21.2;GenomicLocation=NC_000017.11:g.42780840G>C%2C NC_000017.11:g.42780840G>A
Q96J92 TOPMed;1000Genomes;ExAC;gnomAD VARIANT 50 50 . . . p.Ala50Thr;Xref=1000Genomes:rs529976001,ExAC:rs529976001,TOPMed:rs529976001,gnomAD:rs529976001;CytogeneticBand=17q21.2;GenomicLocation=NC_000017.11:g.42780846G>A
Q96J92 ExAC;gnomAD VARIANT 51 51 . . . Xref=ExAC:rs755221021,gnomAD:rs755221021;CytogeneticBand=17q21.2;GenomicLocation=NC_000017.11:g.42780849G>T
Q96J92 TOPMed;ExAC;gnomAD VARIANT 52 52 . . . p.Pro52Ala;Xref=ExAC:rs778896525,TOPMed:rs778896525,gnomAD:rs778896525;CytogeneticBand=17q21.2;GenomicLocation=NC_000017.11:g.42780852C>G
Q96J92 ExAC;gnomAD VARIANT 52 52 . . . p.Pro52Leu;Xref=ExAC:rs748218580,gnomAD:rs748218580;CytogeneticBand=17q21.2;GenomicLocation=NC_000017.11:g.42780853C>T
Q96J92 TOPMed;ExAC;gnomAD VARIANT 52 52 . . . p.Pro52Ser;Xref=ExAC:rs778896525,TOPMed:rs778896525,gnomAD:rs778896525;CytogeneticBand=17q21.2;GenomicLocation=NC_000017.11:g.42780852C>T
Q96J92 TOPMed;gnomAD VARIANT 53 53 . . . p.Arg53Trp;Xref=TOPMed:rs1273529123,gnomAD:rs1273529123;CytogeneticBand=17q21.2;GenomicLocation=NC_000017.11:g.42780855C>T
Q96J92 TOPMed;gnomAD VARIANT 54 54 . . . p.Pro54Leu;Xref=TOPMed:rs1211634326,gnomAD:rs1211634326;CytogeneticBand=17q21.2;GenomicLocation=NC_000017.11:g.42780859C>T
Q96J92 NCI-TCGA;gnomAD VARIANT 54 54 . . . p.Pro54Ser;Xref=NCI-TCGA:rs1333933200,gnomAD:rs1333933200;CytogeneticBand=17q21.2;GenomicLocation=NC_000017.11:g.42780858C>T
Q96J92 gnomAD VARIANT 54 54 . . . p.Pro54Thr;Xref=gnomAD:rs1333933200;CytogeneticBand=17q21.2;GenomicLocation=NC_000017.11:g.42780858C>A
Q96J92 TOPMed;1000Genomes;COSMIC;ExAC;gnomAD VARIANT 55 55 . . . p.Arg55Cys;Xref=cosmic curated:COSM1740378,cosmic curated:COSM1740379,1000Genomes:rs201419013,ExAC:rs201419013,TOPMed:rs201419013,gnomAD:rs201419013;CytogeneticBand=17q21.2;GenomicLocation=NC_000017.11:g.42780861C>T;Ontology_term=ECO:0000313%2CECO:0000313;evidence=ECO:0000313|pubmed:24145436%2CECO:0000313|cosmic_study:549
Q96J92 TOPMed;dbSNP;gnomAD;ClinVar VARIANT 55 55 . . . p.Arg55His;Xref=ClinVar:RCV001124178,TOPMed:rs955842877,dbSNP:rs955842877,gnomAD:rs955842877;CytogeneticBand=17q21.2;GenomicLocation=NC_000017.11:g.42780862G>A
Q96J92 TOPMed;gnomAD VARIANT 55 55 . . . p.Arg55Leu;Xref=TOPMed:rs955842877,gnomAD:rs955842877;CytogeneticBand=17q21.2;GenomicLocation=NC_000017.11:g.42780862G>T
Q96J92 TOPMed;gnomAD VARIANT 55 55 . . . p.Arg55Pro;Xref=TOPMed:rs955842877,gnomAD:rs955842877;CytogeneticBand=17q21.2;GenomicLocation=NC_000017.11:g.42780862G>C
Q96J92 ExAC;gnomAD VARIANT 58 58 . . . p.Arg58Cys;Xref=ExAC:rs778456079,gnomAD:rs778456079;CytogeneticBand=17q21.2;GenomicLocation=NC_000017.11:g.42780870C>T
Q96J92 ExAC;gnomAD VARIANT 58 58 . . . p.Arg58Gly;Xref=ExAC:rs778456079,gnomAD:rs778456079;CytogeneticBand=17q21.2;GenomicLocation=NC_000017.11:g.42780870C>G
Q96J92 TOPMed VARIANT 58 58 . . . p.Arg58Leu;Xref=TOPMed:rs1383418506;CytogeneticBand=17q21.2;GenomicLocation=NC_000017.11:g.42780871G>T
Q96J92 ExAC;gnomAD VARIANT 58 58 . . . p.Arg58Ser;Xref=ExAC:rs778456079,gnomAD:rs778456079;CytogeneticBand=17q21.2;GenomicLocation=NC_000017.11:g.42780870C>A
Q96J92 TOPMed;gnomAD VARIANT 59 59 . . . p.Leu59His;Xref=TOPMed:rs1417787388,gnomAD:rs1417787388;CytogeneticBand=17q21.2;GenomicLocation=NC_000017.11:g.42780874T>A
Q96J92 TOPMed;gnomAD VARIANT 59 59 . . . p.Leu59Arg;Xref=TOPMed:rs1417787388,gnomAD:rs1417787388;CytogeneticBand=17q21.2;GenomicLocation=NC_000017.11:g.42780874T>G
Q96J92 TOPMed;ESP;ExAC;gnomAD VARIANT 61 61 . . . p.Arg61His;Xref=ESP:rs375444500,ExAC:rs375444500,TOPMed:rs375444500,gnomAD:rs375444500;CytogeneticBand=17q21.2;GenomicLocation=NC_000017.11:g.42780880G>A
Q96J92 NCI-TCGA VARIANT 63 63 . . . p.Ser63Gly;Xref=NCI-TCGA:TCGA novel;CytogeneticBand=17q21.2;GenomicLocation=NC_000017.11:g.42780885A>G
Q96J92 ExAC;gnomAD VARIANT 65 65 . . . p.Val65Ile;Xref=ExAC:rs777044920,gnomAD:rs777044920;CytogeneticBand=17q21.2;GenomicLocation=NC_000017.11:g.42780891G>A
Q96J92 TOPMed VARIANT 68 68 . . . p.Gly68Glu;Xref=TOPMed:rs1466835288;CytogeneticBand=17q21.2;GenomicLocation=NC_000017.11:g.42780901G>A
Q96J92 TOPMed;ESP;gnomAD VARIANT 70 70 . . . p.Leu70Arg;Xref=ESP:rs369689386,TOPMed:rs369689386,gnomAD:rs369689386;CytogeneticBand=17q21.2;GenomicLocation=NC_000017.11:g.42780907T>G
Q96J92 TOPMed VARIANT 73 73 . . . Xref=TOPMed:rs1424980432;CytogeneticBand=17q21.2;GenomicLocation=NC_000017.11:g.42780917G>A
Q96J92 ExAC;gnomAD VARIANT 74 74 . . . p.Ser74Phe;Xref=ExAC:rs763524017,gnomAD:rs763524017;CytogeneticBand=17q21.2;GenomicLocation=NC_000017.11:g.42780919C>T
Q96J92 Ensembl VARIANT 76 76 . . . p.Pro76Leu;Xref=Ensembl:rs1597892509;CytogeneticBand=17q21.2;GenomicLocation=NC_000017.11:g.42780925C>T
Q96J92 TOPMed;ExAC;gnomAD VARIANT 77 77 . . . p.Ala77Val;Xref=ExAC:rs767281441,TOPMed:rs767281441,gnomAD:rs767281441;CytogeneticBand=17q21.2;GenomicLocation=NC_000017.11:g.42780928C>T
Q96J92 gnomAD VARIANT 78 78 . . . p.Ser78Leu;Xref=gnomAD:rs1309411478;CytogeneticBand=17q21.2;GenomicLocation=NC_000017.11:g.42780931C>T
Q96J92 gnomAD VARIANT 79 79 . . . p.Pro79Arg;Xref=gnomAD:rs1228440639;CytogeneticBand=17q21.2;GenomicLocation=NC_000017.11:g.42780934C>G
Q96J92 TOPMed VARIANT 79 79 . . . p.Pro79Thr;Xref=TOPMed:rs1261254331;CytogeneticBand=17q21.2;GenomicLocation=NC_000017.11:g.42780933C>A
Q96J92 TOPMed;1000Genomes;ESP;COSMIC;ExAC;ClinGen;dbSNP;gnomAD;ClinVar VARIANT 80 80 . . . p.Ala80Asp;Xref=ClinGen:CA8583644,cosmic curated:COSM3691584,cosmic curated:COSM3691585,ClinVar:RCV000371996,ClinVar:RCV000957610,1000Genomes:rs61754326,ESP:rs61754326,ExAC:rs61754326,TOPMed:rs61754326,dbSNP:rs61754326,gnomAD:rs61754326;CytogeneticBand=17q21.2;GenomicLocation=NC_000017.11:g.42780937C>A;Onto…
Q96J92 TOPMed;1000Genomes;ExAC;gnomAD VARIANT 80 80 . . . p.Ala80Thr;Xref=1000Genomes:rs532571292,ExAC:rs532571292,TOPMed:rs532571292,gnomAD:rs532571292;CytogeneticBand=17q21.2;GenomicLocation=NC_000017.11:g.42780936G>A
Q96J92 gnomAD VARIANT 81 81 . . . p.Pro81Leu;Xref=gnomAD:rs1258800308;CytogeneticBand=17q21.2;GenomicLocation=NC_000017.11:g.42780940C>T
Q96J92 TOPMed;ESP;ExAC;dbSNP;gnomAD;ClinVar VARIANT 82 82 . . . p.Asp82Glu;Xref=ClinVar:RCV001124180,ESP:rs373427674,ExAC:rs373427674,TOPMed:rs373427674,dbSNP:rs373427674,gnomAD:rs373427674;CytogeneticBand=17q21.2;GenomicLocation=NC_000017.11:g.42780944C>A
Q96J92 ExAC VARIANT 82 82 . . . p.Asp82Gly;Xref=ExAC:rs777941971;CytogeneticBand=17q21.2;GenomicLocation=NC_000017.11:g.42780943A>G
Q96J92 ESP;ExAC VARIANT 82 82 . . . p.Asp82Asn;Xref=ESP:rs368949418,ExAC:rs368949418;CytogeneticBand=17q21.2;GenomicLocation=NC_000017.11:g.42780942G>A
Q96J92 ESP;ExAC VARIANT 82 82 . . . p.Asp82Tyr;Xref=ESP:rs368949418,ExAC:rs368949418;CytogeneticBand=17q21.2;GenomicLocation=NC_000017.11:g.42780942G>T
Q96J92 gnomAD VARIANT 83 83 . . . p.Pro83Ala;Xref=gnomAD:rs941090412;CytogeneticBand=17q21.2;GenomicLocation=NC_000017.11:g.42780945C>G
Q96J92 ExAC;gnomAD VARIANT 83 83 . . . p.Pro83Leu;Xref=ExAC:rs771468515,gnomAD:rs771468515;CytogeneticBand=17q21.2;GenomicLocation=NC_000017.11:g.42780946C>T
Q96J92 gnomAD VARIANT 83 83 . . . p.Pro83Ser;Xref=gnomAD:rs941090412;CytogeneticBand=17q21.2;GenomicLocation=NC_000017.11:g.42780945C>T
Q96J92 TOPMed;ExAC;gnomAD VARIANT 84 84 . . . p.Pro84His;Xref=ExAC:rs781453781,TOPMed:rs781453781,gnomAD:rs781453781;CytogeneticBand=17q21.2;GenomicLocation=NC_000017.11:g.42780949C>A
Q96J92 TOPMed;ExAC;gnomAD VARIANT 84 84 . . . p.Pro84Leu;Xref=ExAC:rs781453781,TOPMed:rs781453781,gnomAD:rs781453781;CytogeneticBand=17q21.2;GenomicLocation=NC_000017.11:g.42780949C>T
Q96J92 TOPMed;ExAC;gnomAD VARIANT 84 84 . . . p.Pro84Arg;Xref=ExAC:rs781453781,TOPMed:rs781453781,gnomAD:rs781453781;CytogeneticBand=17q21.2;GenomicLocation=NC_000017.11:g.42780949C>G
Q96J92 TOPMed;gnomAD VARIANT 85 85 . . . p.Asp85Gly;Xref=TOPMed:rs1038307868,gnomAD:rs1038307868;CytogeneticBand=17q21.2;GenomicLocation=NC_000017.11:g.42780952A>G
Q96J92 NCI-TCGA;NCI-TCGA Cosmic VARIANT 85 85 . . . Xref=NCI-TCGA Cosmic:COSM3189362,NCI-TCGA Cosmic:COSM3189363,NCI-TCGA:rs747561881;CytogeneticBand=17q21.2;GenomicLocation=NC_000017.11:g.42780944del
Q96J92 gnomAD VARIANT 86 86 . . . p.Pro86Leu;Xref=gnomAD:rs1374772034;CytogeneticBand=17q21.2;GenomicLocation=NC_000017.11:g.42780955C>T
Q96J92 ExAC;gnomAD VARIANT 87 87 . . . p.Pro87Leu;Xref=ExAC:rs775125625,gnomAD:rs775125625;CytogeneticBand=17q21.2;GenomicLocation=NC_000017.11:g.42780958C>T
Q96J92 TOPMed;ESP;ExAC;gnomAD VARIANT 88 88 . . . p.Asp88His;Xref=ESP:rs375244096,ExAC:rs375244096,TOPMed:rs375244096,gnomAD:rs375244096;CytogeneticBand=17q21.2;GenomicLocation=NC_000017.11:g.42780960G>C
Q96J92 TOPMed;1000Genomes;ExAC;gnomAD VARIANT 90 90 . . . p.Ala90Pro;Xref=1000Genomes:rs199712166,ExAC:rs199712166,TOPMed:rs199712166,gnomAD:rs199712166;CytogeneticBand=17q21.2;GenomicLocation=NC_000017.11:g.42780966G>C
Q96J92 TOPMed;1000Genomes;ExAC;gnomAD VARIANT 90 90 . . . p.Ala90Ser;Xref=1000Genomes:rs199712166,ExAC:rs199712166,TOPMed:rs199712166,gnomAD:rs199712166;CytogeneticBand=17q21.2;GenomicLocation=NC_000017.11:g.42780966G>T
Q96J92 NCI-TCGA VARIANT 91 91 . . . p.Gly91Asp;Xref=NCI-TCGA:TCGA novel;CytogeneticBand=17q21.2;GenomicLocation=NC_000017.11:g.42780970G>A
Q96J92 TOPMed;gnomAD VARIANT 91 91 . . . p.Gly91Arg;Xref=TOPMed:rs993711514,gnomAD:rs993711514;CytogeneticBand=17q21.2;GenomicLocation=NC_000017.11:g.42780969G>C
Q96J92 TOPMed;gnomAD VARIANT 91 91 . . . p.Gly91Ser;Xref=TOPMed:rs993711514,gnomAD:rs993711514;CytogeneticBand=17q21.2;GenomicLocation=NC_000017.11:g.42780969G>A
Q96J92 TOPMed;ExAC;gnomAD VARIANT 94 94 . . . p.Pro94Ala;Xref=ExAC:rs750277646,TOPMed:rs750277646,gnomAD:rs750277646;CytogeneticBand=17q21.2;GenomicLocation=NC_000017.11:g.42780978C>G
Q96J92 TOPMed;ExAC;gnomAD VARIANT 94 94 . . . p.Pro94Ser;Xref=ExAC:rs750277646,TOPMed:rs750277646,gnomAD:rs750277646;CytogeneticBand=17q21.2;GenomicLocation=NC_000017.11:g.42780978C>T
Q96J92 TOPMed;gnomAD VARIANT 95 95 . . . p.Ala95Ser;Xref=TOPMed:rs895501031,gnomAD:rs895501031;CytogeneticBand=17q21.2;GenomicLocation=NC_000017.11:g.42780981G>T
Q96J92 TOPMed;gnomAD VARIANT 97 97 . . . p.Ser97Asn;Xref=TOPMed:rs1013906383,gnomAD:rs1013906383;CytogeneticBand=17q21.2;GenomicLocation=NC_000017.11:g.42780988G>A
Q96J92 TOPMed;1000Genomes;ExAC;gnomAD VARIANT 98 98 . . . p.Pro98Ser;Xref=1000Genomes:rs530404486,ExAC:rs530404486,TOPMed:rs530404486,gnomAD:rs530404486;CytogeneticBand=17q21.2;GenomicLocation=NC_000017.11:g.42780990C>T
Q96J92 TOPMed;1000Genomes;ExAC;gnomAD VARIANT 98 98 . . . p.Pro98Thr;Xref=1000Genomes:rs530404486,ExAC:rs530404486,TOPMed:rs530404486,gnomAD:rs530404486;CytogeneticBand=17q21.2;GenomicLocation=NC_000017.11:g.42780990C>A
Q96J92 ExAC;gnomAD VARIANT 99 99 . . . p.Pro99Leu;Xref=ExAC:rs758683954,gnomAD:rs758683954;CytogeneticBand=17q21.2;GenomicLocation=NC_000017.11:g.42780994C>T
Q96J92 TOPMed;gnomAD VARIANT 100 100 . . . p.Pro100Ala;Xref=TOPMed:rs905650107,gnomAD:rs905650107;CytogeneticBand=17q21.2;GenomicLocation=NC_000017.11:g.42780996C>G
Q96J92 NCI-TCGA Cosmic VARIANT 101 101 . . . p.Ser101Gly;Xref=NCI-TCGA Cosmic:COSM6081286,NCI-TCGA Cosmic:COSM6081287;CytogeneticBand=17q21.2;GenomicLocation=NC_000017.11:g.42780999A>G
Q96J92 ExAC;gnomAD VARIANT 102 102 . . . p.Ser102Phe;Xref=ExAC:rs757756666,gnomAD:rs757756666;CytogeneticBand=17q21.2;GenomicLocation=NC_000017.11:g.42781003C>T
Q96J92 gnomAD VARIANT 103 103 . . . p.Lys103Glu;Xref=gnomAD:rs1432727643;CytogeneticBand=17q21.2;GenomicLocation=NC_000017.11:g.42781005A>G
Q96J92 TOPMed;ExAC;gnomAD VARIANT 104 104 . . . p.Glu104Lys;Xref=ExAC:rs781737018,TOPMed:rs781737018,gnomAD:rs781737018;CytogeneticBand=17q21.2;GenomicLocation=NC_000017.11:g.42781008G>A
Q96J92 gnomAD VARIANT 105 105 . . . p.Pro105Leu;Xref=gnomAD:rs1429739780;CytogeneticBand=17q21.2;GenomicLocation=NC_000017.11:g.42781012C>T
Q96J92 gnomAD VARIANT 105 105 . . . p.Pro105Arg;Xref=gnomAD:rs1429739780;CytogeneticBand=17q21.2;GenomicLocation=NC_000017.11:g.42781012C>G
Q96J92 TOPMed;ExAC;gnomAD VARIANT 105 105 . . . p.Pro105Ser;Xref=ExAC:rs770042278,TOPMed:rs770042278,gnomAD:rs770042278;CytogeneticBand=17q21.2;GenomicLocation=NC_000017.11:g.42781011C>T
Q96J92 TOPMed;ExAC;gnomAD VARIANT 105 105 . . . p.Pro105Thr;Xref=ExAC:rs770042278,TOPMed:rs770042278,gnomAD:rs770042278;CytogeneticBand=17q21.2;GenomicLocation=NC_000017.11:g.42781011C>A
Q96J92 TOPMed VARIANT 106 106 . . . p.Pro106Arg;Xref=TOPMed:rs1250326367;CytogeneticBand=17q21.2;GenomicLocation=NC_000017.11:g.42781015C>G
Q96J92 dbSNP;ClinVar VARIANT 106 106 . . . p.Pro106Thr;Xref=ClinVar:RCV001126847,dbSNP:rs2054476902;CytogeneticBand=17q21.2;GenomicLocation=NC_000017.11:g.42781014C>A
Q96J92 NCI-TCGA VARIANT 107 107 . . . Xref=NCI-TCGA:TCGA novel;CytogeneticBand=17q21.2;GenomicLocation=NC_000017.11:g.42781010_42781011insC
Q96J92 NCI-TCGA Cosmic VARIANT 108 108 . . . p.Gly108Ser;Xref=NCI-TCGA Cosmic:COSM3889706,NCI-TCGA Cosmic:COSM3889707;CytogeneticBand=17q21.2;GenomicLocation=NC_000017.11:g.42781020G>A
Q96J92 gnomAD VARIANT 110 110 . . . Xref=gnomAD:rs1370383373;CytogeneticBand=17q21.2;GenomicLocation=NC_000017.11:g.42781028G>A
Q96J92 gnomAD VARIANT 110 110 . . . p.Trp110Arg;Xref=gnomAD:rs1031030192;CytogeneticBand=17q21.2;GenomicLocation=NC_000017.11:g.42781026T>C
Q96J92 gnomAD VARIANT 113 113 . . . p.Gly113Glu;Xref=gnomAD:rs1286931727;CytogeneticBand=17q21.2;GenomicLocation=NC_000017.11:g.42781036G>A
Q96J92 Ensembl VARIANT 114 114 . . . p.Ala114Asp;Xref=Ensembl:rs1293029255;CytogeneticBand=17q21.2;GenomicLocation=NC_000017.11:g.42781039C>A
Q96J92 TOPMed VARIANT 114 114 . . . p.Ala114Ser;Xref=TOPMed:rs1033267727;CytogeneticBand=17q21.2;GenomicLocation=NC_000017.11:g.42781038G>T
Q96J92 NCI-TCGA Cosmic VARIANT 115 115 . . . p.Pro115Leu;Xref=NCI-TCGA Cosmic:COSM3517761,NCI-TCGA Cosmic:COSM3517762;CytogeneticBand=17q21.2;GenomicLocation=NC_000017.11:g.42781042C>T
Q96J92 NCI-TCGA Cosmic VARIANT 115 115 . . . p.Pro115Thr;Xref=NCI-TCGA Cosmic:COSM5759033,NCI-TCGA Cosmic:COSM5759034;CytogeneticBand=17q21.2;GenomicLocation=NC_000017.11:g.42781041C>A
Q96J92 gnomAD VARIANT 118 118 . . . p.Ala118Thr;Xref=gnomAD:rs1215518541;CytogeneticBand=17q21.2;GenomicLocation=NC_000017.11:g.42781050G>A
Q96J92 TOPMed;gnomAD VARIANT 119 119 . . . p.Ala119Glu;Xref=TOPMed:rs1266637548,gnomAD:rs1266637548;CytogeneticBand=17q21.2;GenomicLocation=NC_000017.11:g.42781054C>A
Q96J92 TOPMed;gnomAD VARIANT 119 119 . . . p.Ala119Thr;Xref=TOPMed:rs1227098021,gnomAD:rs1227098021;CytogeneticBand=17q21.2;GenomicLocation=NC_000017.11:g.42781053G>A
Q96J92 gnomAD VARIANT 123 123 . . . p.Ala123Ser;Xref=gnomAD:rs1469488518;CytogeneticBand=17q21.2;GenomicLocation=NC_000017.11:g.42781065G>T
Q96J92 gnomAD VARIANT 123 123 . . . p.Ala123Val;Xref=gnomAD:rs1193897791;CytogeneticBand=17q21.2;GenomicLocation=NC_000017.11:g.42781066C>T
Q96J92 TOPMed;ExAC;gnomAD VARIANT 124 124 . . . p.Arg124Cys;Xref=ExAC:rs756510719,TOPMed:rs756510719,gnomAD:rs756510719;CytogeneticBand=17q21.2;GenomicLocation=NC_000017.11:g.42781068C>T
Q96J92 TOPMed;ESP;ExAC;gnomAD VARIANT 125 125 . . . p.Pro125Arg;Xref=ESP:rs369221665,ExAC:rs369221665,TOPMed:rs369221665,gnomAD:rs369221665;CytogeneticBand=17q21.2;GenomicLocation=NC_000017.11:g.42781072C>G
Q96J92 gnomAD VARIANT 126 126 . . . p.Glu126Asp;Xref=gnomAD:rs1400112586;CytogeneticBand=17q21.2;GenomicLocation=NC_000017.11:g.42781076G>C%2C NC_000017.11:g.42781076G>T
Q96J92 TOPMed;ExAC;gnomAD VARIANT 126 126 . . . p.Glu126Lys;Xref=ExAC:rs768265638,TOPMed:rs768265638,gnomAD:rs768265638;CytogeneticBand=17q21.2;GenomicLocation=NC_000017.11:g.42781074G>A
Q96J92 TOPMed;ExAC;gnomAD VARIANT 128 128 . . . p.Pro128Leu;Xref=ExAC:rs773898452,TOPMed:rs773898452,gnomAD:rs773898452;CytogeneticBand=17q21.2;GenomicLocation=NC_000017.11:g.42781081C>T
Q96J92 TOPMed;ExAC;dbSNP;gnomAD;ClinVar VARIANT 128 128 . . . p.Pro128Arg;Xref=ClinVar:RCV001126848,ClinVar:RCV002556765,ExAC:rs773898452,TOPMed:rs773898452,dbSNP:rs773898452,gnomAD:rs773898452;CytogeneticBand=17q21.2;GenomicLocation=NC_000017.11:g.42781081C>G
Q96J92 ExAC;gnomAD VARIANT 130 130 . . . p.Ser130Phe;Xref=ExAC:rs771445340,gnomAD:rs771445340;CytogeneticBand=17q21.2;GenomicLocation=NC_000017.11:g.42781087C>T
Q96J92 ExAC;gnomAD VARIANT 132 132 . . . p.Val132Met;Xref=ExAC:rs760473206,gnomAD:rs760473206;CytogeneticBand=17q21.2;GenomicLocation=NC_000017.11:g.42781092G>A
Q96J92 NCI-TCGA VARIANT 133 133 . . . p.Gly133Asp;Xref=NCI-TCGA:TCGA novel;CytogeneticBand=17q21.2;GenomicLocation=NC_000017.11:g.42781096G>A
Q96J92 gnomAD VARIANT 134 134 . . . p.Pro134Leu;Xref=gnomAD:rs1434384289;CytogeneticBand=17q21.2;GenomicLocation=NC_000017.11:g.42781099C>T
Q96J92 NCI-TCGA VARIANT 135 135 . . . p.Gly135Glu;Xref=NCI-TCGA:TCGA novel;CytogeneticBand=17q21.2;GenomicLocation=NC_000017.11:g.42781102G>A
Q96J92 Ensembl VARIANT 137 137 . . . p.Arg137Met;Xref=Ensembl:rs1413641759;CytogeneticBand=17q21.2;GenomicLocation=NC_000017.11:g.42781108G>T
Q96J92 gnomAD VARIANT 138 138 . . . p.Glu138Lys;Xref=gnomAD:rs1223732049;CytogeneticBand=17q21.2;GenomicLocation=NC_000017.11:g.42781110G>A
Q96J92 gnomAD VARIANT 138 138 . . . p.Glu138Val;Xref=gnomAD:rs1286799702;CytogeneticBand=17q21.2;GenomicLocation=NC_000017.11:g.42781111A>T
Q96J92 TOPMed VARIANT 139 139 . . . p.Pro139Leu;Xref=TOPMed:rs1183881802;CytogeneticBand=17q21.2;GenomicLocation=NC_000017.11:g.42781114C>T
Q96J92 Ensembl VARIANT 140 140 . . . p.Leu140Gln;Xref=Ensembl:rs1597892755;CytogeneticBand=17q21.2;GenomicLocation=NC_000017.11:g.42781117T>A
Q96J92 TOPMed VARIANT 140 140 . . . p.Leu140Val;Xref=TOPMed:rs988746221;CytogeneticBand=17q21.2;GenomicLocation=NC_000017.11:g.42781116C>G
Q96J92 TOPMed;gnomAD VARIANT 143 143 . . . p.Pro143Arg;Xref=TOPMed:rs955324851,gnomAD:rs955324851;CytogeneticBand=17q21.2;GenomicLocation=NC_000017.11:g.42781126C>G
Q96J92 NCI-TCGA;ExAC;gnomAD VARIANT 147 147 . . . p.Ala147Val;Xref=ExAC:rs763311211,NCI-TCGA:rs763311211,gnomAD:rs763311211;CytogeneticBand=17q21.2;GenomicLocation=NC_000017.11:g.42781138C>T
Q96J92 TOPMed;COSMIC VARIANT 151 151 . . . p.Arg151Gln;Xref=cosmic curated:COSM1232811,cosmic curated:COSM1232812,TOPMed:rs1351834506;CytogeneticBand=17q21.2;GenomicLocation=NC_000017.11:g.42781150G>A;Ontology_term=ECO:0000313%2CECO:0000313;evidence=ECO:0000313|pubmed:22895193%2CECO:0000313|cosmic_study:452
Q96J92 TOPMed;gnomAD VARIANT 151 151 . . . p.Arg151Trp;Xref=TOPMed:rs987915553,gnomAD:rs987915553;CytogeneticBand=17q21.2;GenomicLocation=NC_000017.11:g.42781149C>T
Q96J92 gnomAD VARIANT 152 152 . . . p.Arg152Gly;Xref=gnomAD:rs1475401324;CytogeneticBand=17q21.2;GenomicLocation=NC_000017.11:g.42781152C>G
Q96J92 TOPMed;ExAC;gnomAD VARIANT 152 152 . . . p.Arg152Gln;Xref=ExAC:rs751786119,TOPMed:rs751786119,gnomAD:rs751786119;CytogeneticBand=17q21.2;GenomicLocation=NC_000017.11:g.42781153G>A
Q96J92 gnomAD VARIANT 152 152 . . . p.Arg152Trp;Xref=gnomAD:rs1475401324;CytogeneticBand=17q21.2;GenomicLocation=NC_000017.11:g.42781152C>T
Q96J92 ExAC;gnomAD VARIANT 153 153 . . . p.Glu153Asp;Xref=ExAC:rs767434850,gnomAD:rs767434850;CytogeneticBand=17q21.2;GenomicLocation=NC_000017.11:g.42781157G>C
Q96J92 TOPMed;ExAC;gnomAD VARIANT 153 153 . . . p.Glu153Gly;Xref=ExAC:rs78058990,TOPMed:rs78058990,gnomAD:rs78058990;CytogeneticBand=17q21.2;GenomicLocation=NC_000017.11:g.42781156A>G
Q96J92 Ensembl VARIANT 154 154 . . . p.Gln154Glu;Xref=Ensembl:rs1597892820;CytogeneticBand=17q21.2;GenomicLocation=NC_000017.11:g.42781158C>G
Q96J92 Ensembl VARIANT 154 154 . . . p.Gln154Arg;Xref=Ensembl:rs1597892826;CytogeneticBand=17q21.2;GenomicLocation=NC_000017.11:g.42781159A>G
Q96J92 Ensembl VARIANT 155 155 . . . p.Glu155Gly;Xref=Ensembl:rs1597892833;CytogeneticBand=17q21.2;GenomicLocation=NC_000017.11:g.42781162A>G
Q96J92 NCI-TCGA Cosmic VARIANT 155 155 . . . p.Glu155Lys;Xref=NCI-TCGA Cosmic:COSM4899987,NCI-TCGA Cosmic:COSM4899988;CytogeneticBand=17q21.2;GenomicLocation=NC_000017.11:g.42781161G>A
Q96J92 TOPMed VARIANT 157 157 . . . p.Lys157Met;Xref=TOPMed:rs910629872;CytogeneticBand=17q21.2;GenomicLocation=NC_000017.11:g.42781168A>T
Q96J92 NCI-TCGA VARIANT 157 157 . . . p.Lys157Asn;Xref=NCI-TCGA:TCGA novel;CytogeneticBand=17q21.2;GenomicLocation=NC_000017.11:g.42781169G>T
Q96J92 TOPMed VARIANT 158 158 . . . p.Glu158Val;Xref=TOPMed:rs1335626443;CytogeneticBand=17q21.2;GenomicLocation=NC_000017.11:g.42781171A>T
Q96J92 NCI-TCGA;TOPMed;ESP;ExAC;gnomAD VARIANT 159 159 . . . p.Asp159Gly;Xref=ESP:rs373246842,ExAC:rs373246842,NCI-TCGA:rs373246842,TOPMed:rs373246842,gnomAD:rs373246842;CytogeneticBand=17q21.2;GenomicLocation=NC_000017.11:g.42781174A>G
Q96J92 gnomAD VARIANT 159 159 . . . p.Asp159Asn;Xref=gnomAD:rs1413837426;CytogeneticBand=17q21.2;GenomicLocation=NC_000017.11:g.42781173G>A
Q96J92 TOPMed VARIANT 160 160 . . . p.Met160Thr;Xref=TOPMed:rs918337920;CytogeneticBand=17q21.2;GenomicLocation=NC_000017.11:g.42781177T>C
Q96J92 NCI-TCGA;TOPMed;ExAC;gnomAD VARIANT 160 160 . . . p.Met160Val;Xref=ExAC:rs780436160,NCI-TCGA:rs780436160,TOPMed:rs780436160,gnomAD:rs780436160;CytogeneticBand=17q21.2;GenomicLocation=NC_000017.11:g.42781176A>G
Q96J92 TOPMed;ESP;ExAC;gnomAD VARIANT 165 165 . . . p.Val165Leu;Xref=ESP:rs140344387,ExAC:rs140344387,TOPMed:rs140344387,gnomAD:rs140344387;CytogeneticBand=17q21.2;GenomicLocation=NC_000017.11:g.42781191G>T
Q96J92 NCI-TCGA VARIANT 166 166 . . . p.Ala166Val;Xref=NCI-TCGA:TCGA novel;CytogeneticBand=17q21.2;GenomicLocation=NC_000017.11:g.42781195C>T
Q96J92 ExAC;gnomAD VARIANT 167 167 . . . p.Thr167Ala;Xref=ExAC:rs755285220,gnomAD:rs755285220;CytogeneticBand=17q21.2;GenomicLocation=NC_000017.11:g.42781197A>G
Q96J92 TOPMed;ESP;ExAC;gnomAD VARIANT 167 167 . . . p.Thr167Lys;Xref=ESP:rs376782226,ExAC:rs376782226,TOPMed:rs376782226,gnomAD:rs376782226;CytogeneticBand=17q21.2;GenomicLocation=NC_000017.11:g.42781198C>A
Q96J92 TOPMed;gnomAD VARIANT 170 170 . . . p.Asp170Asn;Xref=TOPMed:rs929529153,gnomAD:rs929529153;CytogeneticBand=17q21.2;GenomicLocation=NC_000017.11:g.42781206G>A
Q96J92 Ensembl VARIANT 170 170 . . . p.Asp170Val;Xref=Ensembl:rs918041844;CytogeneticBand=17q21.2;GenomicLocation=NC_000017.11:g.42781207A>T
Q96J92 gnomAD VARIANT 171 171 . . . p.Gly171Asp;Xref=gnomAD:rs948351014;CytogeneticBand=17q21.2;GenomicLocation=NC_000017.11:g.42781210G>A
Q96J92 TOPMed VARIANT 172 172 . . . Xref=TOPMed:rs1266224178;CytogeneticBand=17q21.2;GenomicLocation=NC_000017.11:g.42781212C>T
Q96J92 NCI-TCGA Cosmic VARIANT 172 172 . . . p.Arg172Gln;Xref=NCI-TCGA Cosmic:COSM5706401,NCI-TCGA Cosmic:COSM5706402;CytogeneticBand=17q21.2;GenomicLocation=NC_000017.11:g.42781213G>A
Q96J92 ExAC VARIANT 173 173 . . . p.Tyr173Cys;Xref=ExAC:rs772583223;CytogeneticBand=17q21.2;GenomicLocation=NC_000017.11:g.42781216A>G
Q96J92 gnomAD VARIANT 175 175 . . . p.Lys175Arg;Xref=gnomAD:rs1436692387;CytogeneticBand=17q21.2;GenomicLocation=NC_000017.11:g.42781222A>G
Q96J92 TOPMed;gnomAD VARIANT 178 178 . . . p.Ile178Thr;Xref=TOPMed:rs749438457,gnomAD:rs749438457;CytogeneticBand=17q21.2;GenomicLocation=NC_000017.11:g.42781231T>C
Q96J92 TOPMed VARIANT 182 182 . . . p.Arg182His;Xref=TOPMed:rs1285931718;CytogeneticBand=17q21.2;GenomicLocation=NC_000017.11:g.42781243G>A
Q96J92 gnomAD VARIANT 185 185 . . . p.Phe185Leu;Xref=gnomAD:rs1485998067;CytogeneticBand=17q21.2;GenomicLocation=NC_000017.11:g.42781253C>A
Q96J92 TOPMed VARIANT 186 186 . . . p.Lys186Arg;Xref=TOPMed:rs896097275;CytogeneticBand=17q21.2;GenomicLocation=NC_000017.11:g.42781255A>G
Q96J92 dbSNP;gnomAD;ClinVar VARIANT 187 187 . . . p.Thr187Met;Xref=ClinVar:RCV001126850,dbSNP:rs1186879600,gnomAD:rs1186879600;CytogeneticBand=17q21.2;GenomicLocation=NC_000017.11:g.42781258C>T
Q96J92 ExAC;gnomAD VARIANT 188 188 . . . p.Val188Ala;Xref=ExAC:rs747038310,gnomAD:rs747038310;CytogeneticBand=17q21.2;GenomicLocation=NC_000017.11:g.42781261T>C
Q96J92 ExAC;gnomAD VARIANT 189 189 . . . p.Tyr189Cys;Xref=ExAC:rs770964274,gnomAD:rs770964274;CytogeneticBand=17q21.2;GenomicLocation=NC_000017.11:g.42781264A>G
Q96J92 NCI-TCGA Cosmic VARIANT 191 191 . . . p.Gly191Arg;Xref=NCI-TCGA Cosmic:COSM3517765,NCI-TCGA Cosmic:COSM3517766;CytogeneticBand=17q21.2;GenomicLocation=NC_000017.11:g.42781269G>A
Q96J92 Ensembl VARIANT 194 194 . . . p.Thr194Ala;Xref=Ensembl:rs1597892970;CytogeneticBand=17q21.2;GenomicLocation=NC_000017.11:g.42781278A>G
Q96J92 TOPMed;ExAC;gnomAD VARIANT 196 196 . . . p.Thr196Asn;Xref=ExAC:rs765055427,TOPMed:rs765055427,gnomAD:rs765055427;CytogeneticBand=17q21.2;GenomicLocation=NC_000017.11:g.42781285C>A
Q96J92 NCI-TCGA VARIANT 196 196 . . . p.Thr196Ser;Xref=NCI-TCGA:TCGA novel;CytogeneticBand=17q21.2;GenomicLocation=NC_000017.11:g.42781284A>T
Q96J92 NCI-TCGA Cosmic VARIANT 199 199 . . . p.Glu199Asp;Xref=NCI-TCGA Cosmic:COSM1383439,NCI-TCGA Cosmic:COSM1383440;CytogeneticBand=17q21.2;GenomicLocation=NC_000017.11:g.42781295G>T
Q96J92 Ensembl VARIANT 200 200 . . . p.Val200Gly;Xref=Ensembl:rs1597893001;CytogeneticBand=17q21.2;GenomicLocation=NC_000017.11:g.42781297T>G
Q96J92 gnomAD VARIANT 200 200 . . . p.Val200Met;Xref=gnomAD:rs1415939973;CytogeneticBand=17q21.2;GenomicLocation=NC_000017.11:g.42781296G>A
Q96J92 Ensembl VARIANT 202 202 . . . Xref=Ensembl:rs892540919;CytogeneticBand=17q21.2;GenomicLocation=NC_000017.11:g.42781303G>A
Q96J92 Ensembl VARIANT 203 203 . . . p.Cys203Gly;Xref=Ensembl:rs1597893013;CytogeneticBand=17q21.2;GenomicLocation=NC_000017.11:g.42781305T>G
Q96J92 TOPMed;ESP;ExAC;gnomAD VARIANT 208 208 . . . p.Arg208Gln;Xref=ESP:rs375355128,ExAC:rs375355128,TOPMed:rs375355128,gnomAD:rs375355128;CytogeneticBand=17q21.2;GenomicLocation=NC_000017.11:g.42782762G>A
Q96J92 TOPMed;1000Genomes;ExAC;gnomAD VARIANT 208 208 . . . p.Arg208Trp;Xref=1000Genomes:rs201212813,ExAC:rs201212813,TOPMed:rs201212813,gnomAD:rs201212813;CytogeneticBand=17q21.2;GenomicLocation=NC_000017.11:g.42782761C>T
Q96J92 TOPMed;gnomAD VARIANT 215 215 . . . p.Arg215Gln;Xref=TOPMed:rs1385725640,gnomAD:rs1385725640;CytogeneticBand=17q21.2;GenomicLocation=NC_000017.11:g.42782783G>A
Q96J92 TOPMed;ExAC;dbSNP;gnomAD;ClinVar VARIANT 215 215 . . . p.Arg215Trp;Xref=ClinVar:RCV001126851,ExAC:rs758123242,TOPMed:rs758123242,dbSNP:rs758123242,gnomAD:rs758123242;CytogeneticBand=17q21.2;GenomicLocation=NC_000017.11:g.42782782C>T
Q96J92 TOPMed;ExAC;gnomAD VARIANT 217 217 . . . p.Arg217Cys;Xref=ExAC:rs777315882,TOPMed:rs777315882,gnomAD:rs777315882;CytogeneticBand=17q21.2;GenomicLocation=NC_000017.11:g.42782788C>T
Q96J92 TOPMed;ESP;ExAC;gnomAD VARIANT 217 217 . . . p.Arg217His;Xref=ESP:rs374594203,ExAC:rs374594203,TOPMed:rs374594203,gnomAD:rs374594203;CytogeneticBand=17q21.2;GenomicLocation=NC_000017.11:g.42782789G>A
Q96J92 TOPMed;gnomAD VARIANT 220 220 . . . p.Glu220Asp;Xref=TOPMed:rs1019672837,gnomAD:rs1019672837;CytogeneticBand=17q21.2;GenomicLocation=NC_000017.11:g.42782799G>T
Q96J92 ExAC;gnomAD VARIANT 220 220 . . . p.Glu220Gly;Xref=ExAC:rs780833279,gnomAD:rs780833279;CytogeneticBand=17q21.2;GenomicLocation=NC_000017.11:g.42782798A>G
Q96J92 Ensembl VARIANT 221 221 . . . p.Glu221Lys;Xref=Ensembl:rs982460172;CytogeneticBand=17q21.2;GenomicLocation=NC_000017.11:g.42782800G>A
Q96J92 Ensembl VARIANT 222 222 . . . p.Val222Gly;Xref=Ensembl:rs1597894250;CytogeneticBand=17q21.2;GenomicLocation=NC_000017.11:g.42782804T>G
Q96J92 TOPMed VARIANT 223 223 . . . Xref=TOPMed:rs963735853;CytogeneticBand=17q21.2;GenomicLocation=NC_000017.11:g.42782806G>T
Q96J92 TOPMed;ExAC;gnomAD VARIANT 224 224 . . . p.Met224Val;Xref=ExAC:rs745863022,TOPMed:rs745863022,gnomAD:rs745863022;CytogeneticBand=17q21.2;GenomicLocation=NC_000017.11:g.42782809A>G
Q96J92 gnomAD VARIANT 225 225 . . . p.Leu225Phe;Xref=gnomAD:rs1174522447;CytogeneticBand=17q21.2;GenomicLocation=NC_000017.11:g.42782812C>T
Q96J92 TOPMed;1000Genomes;ESP;ExAC;ClinGen;dbSNP;gnomAD;ClinVar VARIANT 227 227 . . . p.Gly227Trp;Xref=ClinGen:CA8583738,ClinVar:RCV000341945,ClinVar:RCV002522968,1000Genomes:rs140897013,ESP:rs140897013,ExAC:rs140897013,TOPMed:rs140897013,dbSNP:rs140897013,gnomAD:rs140897013;CytogeneticBand=17q21.2;GenomicLocation=NC_000017.11:g.42782818G>T
Q96J92 gnomAD VARIANT 228 228 . . . p.Leu228Arg;Xref=gnomAD:rs1265374643;CytogeneticBand=17q21.2;GenomicLocation=NC_000017.11:g.42782822T>G
Q96J92 Ensembl VARIANT 228 228 . . . p.Leu228Val;Xref=Ensembl:rs75596106;CytogeneticBand=17q21.2;GenomicLocation=NC_000017.11:g.42782821C>G
Q96J92 Ensembl VARIANT 230 230 . . . p.His230Pro;Xref=Ensembl:rs1597894285;CytogeneticBand=17q21.2;GenomicLocation=NC_000017.11:g.42782828A>C
Q96J92 TOPMed;ExAC;gnomAD VARIANT 231 231 . . . p.Pro231Leu;Xref=ExAC:rs749059920,TOPMed:rs749059920,gnomAD:rs749059920;CytogeneticBand=17q21.2;GenomicLocation=NC_000017.11:g.42782831C>T
Q96J92 gnomAD VARIANT 233 233 . . . p.Ile233Val;Xref=gnomAD:rs1167627965;CytogeneticBand=17q21.2;GenomicLocation=NC_000017.11:g.42782836A>G
Q96J92 NCI-TCGA VARIANT 234 234 . . . p.Val234Ala;Xref=NCI-TCGA:TCGA novel;CytogeneticBand=17q21.2;GenomicLocation=NC_000017.11:g.42782840T>C
Q96J92 NCI-TCGA;COSMIC;ExAC;NCI-TCGA Cosmic;gnomAD VARIANT 234 234 . . . p.Val234Ile;Xref=NCI-TCGA Cosmic:COSM1128696,cosmic curated:COSM1128696,NCI-TCGA Cosmic:COSM1128698,cosmic curated:COSM1128698,ExAC:rs760831283,NCI-TCGA:rs760831283,gnomAD:rs760831283;CytogeneticBand=17q21.2;GenomicLocation=NC_000017.11:g.42782839G>A;Ontology_term=ECO:0000313;evidence=ECO:0000313|cosmic_study:435
Q96J92 TOPMed;ExAC;gnomAD VARIANT 235 235 . . . p.Arg235Cys;Xref=ExAC:rs771058697,TOPMed:rs771058697,gnomAD:rs771058697;CytogeneticBand=17q21.2;GenomicLocation=NC_000017.11:g.42782842C>T
Q96J92 gnomAD VARIANT 235 235 . . . p.Arg235His;Xref=gnomAD:rs893450739;CytogeneticBand=17q21.2;GenomicLocation=NC_000017.11:g.42782843G>A
Q96J92 gnomAD VARIANT 237 237 . . . p.Tyr237Cys;Xref=gnomAD:rs1391857663;CytogeneticBand=17q21.2;GenomicLocation=NC_000017.11:g.42782849A>G
Q96J92 TOPMed;ESP;ExAC;gnomAD VARIANT 239 239 . . . Xref=ESP:rs199775692,ExAC:rs199775692,TOPMed:rs199775692,gnomAD:rs199775692;CytogeneticBand=17q21.2;GenomicLocation=NC_000017.11:g.42782855C>A
Q96J92 TOPMed;ESP;COSMIC;ExAC;gnomAD VARIANT 239 239 . . . p.Ser239Leu;Xref=cosmic curated:COSM130225,ESP:rs199775692,ExAC:rs199775692,TOPMed:rs199775692,gnomAD:rs199775692;CytogeneticBand=17q21.2;GenomicLocation=NC_000017.11:g.42782855C>T;Ontology_term=ECO:0000313%2CECO:0000313;evidence=ECO:0000313|pubmed:21798893%2CECO:0000313|cosmic_study:349
Q96J92 TOPMed;ESP;ExAC;dbSNP;gnomAD;ClinVar VARIANT 239 239 . . . p.Ser239Trp;Xref=ClinVar:RCV001126852,ClinVar:RCV001355913,ESP:rs199775692,ExAC:rs199775692,TOPMed:rs199775692,dbSNP:rs199775692,gnomAD:rs199775692;CytogeneticBand=17q21.2;GenomicLocation=NC_000017.11:g.42782855C>G
Q96J92 NCI-TCGA Cosmic VARIANT 240 240 . . . Xref=NCI-TCGA Cosmic:COSM3517767,NCI-TCGA Cosmic:COSM3517768;CytogeneticBand=17q21.2;GenomicLocation=NC_000017.11:g.42782859G>A
Q96J92 gnomAD VARIANT 241 241 . . . p.Lys241Arg;Xref=gnomAD:rs1234900128;CytogeneticBand=17q21.2;GenomicLocation=NC_000017.11:g.42782861A>G
Q96J92 ExAC;gnomAD VARIANT 242 242 . . . p.Ser242Leu;Xref=ExAC:rs763260771,gnomAD:rs763260771;CytogeneticBand=17q21.2;GenomicLocation=NC_000017.11:g.42782864C>T
Q96J92 ExAC;gnomAD VARIANT 243 243 . . . p.Val243Met;Xref=ExAC:rs751311612,gnomAD:rs751311612;CytogeneticBand=17q21.2;GenomicLocation=NC_000017.11:g.42782866G>A
Q96J92 TOPMed;ExAC;gnomAD VARIANT 244 244 . . . p.Leu244Pro;Xref=ExAC:rs767171910,TOPMed:rs767171910,gnomAD:rs767171910;CytogeneticBand=17q21.2;GenomicLocation=NC_000017.11:g.42782870T>C
Q96J92 ExAC;gnomAD VARIANT 245 245 . . . p.Arg245Ser;Xref=ExAC:rs749927256,gnomAD:rs749927256;CytogeneticBand=17q21.2;GenomicLocation=NC_000017.11:g.42782874G>T
Q96J92 Ensembl VARIANT 248 248 . . . p.Val248Gly;Xref=Ensembl:rs1597894347;CytogeneticBand=17q21.2;GenomicLocation=NC_000017.11:g.42782882T>G
Q96J92 ExAC;gnomAD VARIANT 249 249 . . . Xref=ExAC:rs755635707,gnomAD:rs755635707;CytogeneticBand=17q21.2;GenomicLocation=NC_000017.11:g.42782886C>A
Q96J92 TOPMed VARIANT 249 249 . . . p.Cys249Tyr;Xref=TOPMed:rs1363525105;CytogeneticBand=17q21.2;GenomicLocation=NC_000017.11:g.42782885G>A
Q96J92 ExAC;gnomAD VARIANT 250 250 . . . p.Ile250Phe;Xref=ExAC:rs779887216,gnomAD:rs779887216;CytogeneticBand=17q21.2;GenomicLocation=NC_000017.11:g.42782887A>T
Q96J92 TOPMed;gnomAD VARIANT 250 250 . . . p.Ile250Met;Xref=TOPMed:rs1422832341,gnomAD:rs1422832341;CytogeneticBand=17q21.2;GenomicLocation=NC_000017.11:g.42782889C>G
Q96J92 TOPMed;gnomAD VARIANT 251 251 . . . p.Val251Leu;Xref=TOPMed:rs926556695,gnomAD:rs926556695;CytogeneticBand=17q21.2;GenomicLocation=NC_000017.11:g.42782890G>T
Q96J92 NCI-TCGA;COSMIC;ExAC;NCI-TCGA Cosmic;gnomAD VARIANT 255 255 . . . p.Glu255Lys;Xref=NCI-TCGA Cosmic:COSM1176430,cosmic curated:COSM1176430,NCI-TCGA Cosmic:COSM1176431,cosmic curated:COSM1176431,ExAC:rs778757727,NCI-TCGA:rs778757727,gnomAD:rs778757727;CytogeneticBand=17q21.2;GenomicLocation=NC_000017.11:g.42782902G>A;Ontology_term=ECO:0000313%2CECO:0000313;evidence=ECO:0000313|pubmed:2310400…
Q96J92 ExAC;gnomAD VARIANT 256 256 . . . p.Leu256Pro;Xref=ExAC:rs747301058,gnomAD:rs747301058;CytogeneticBand=17q21.2;GenomicLocation=NC_000017.11:g.42782906T>C
Q96J92 Ensembl VARIANT 257 257 . . . p.Met257Arg;Xref=Ensembl:rs1568026431;CytogeneticBand=17q21.2;GenomicLocation=NC_000017.11:g.42782909T>G
Q96J92 gnomAD VARIANT 257 257 . . . p.Met257Val;Xref=gnomAD:rs1313210406;CytogeneticBand=17q21.2;GenomicLocation=NC_000017.11:g.42782908A>G
Q96J92 COSMIC;gnomAD VARIANT 258 258 . . . p.Thr258Ile;Xref=cosmic curated:COSM1740339,cosmic curated:COSM1740340,gnomAD:rs1442584844;CytogeneticBand=17q21.2;GenomicLocation=NC_000017.11:g.42782912C>T;Ontology_term=ECO:0000313%2CECO:0000313;evidence=ECO:0000313|pubmed:24145436%2CECO:0000313|cosmic_study:549
Q96J92 ESP VARIANT 259 259 . . . p.Ser259Leu;Xref=ESP:rs138156012;CytogeneticBand=17q21.2;GenomicLocation=NC_000017.11:g.42782915C>T
Q96J92 gnomAD VARIANT 259 259 . . . p.Ser259Thr;Xref=gnomAD:rs1378208761;CytogeneticBand=17q21.2;GenomicLocation=NC_000017.11:g.42782914T>A
Q96J92 gnomAD VARIANT 260 260 . . . p.Gly260Asp;Xref=gnomAD:rs1310816536;CytogeneticBand=17q21.2;GenomicLocation=NC_000017.11:g.42782918G>A
Q96J92 TOPMed;ExAC;gnomAD VARIANT 261 261 . . . p.Thr261Met;Xref=ExAC:rs776744588,TOPMed:rs776744588,gnomAD:rs776744588;CytogeneticBand=17q21.2;GenomicLocation=NC_000017.11:g.42782921C>T
Q96J92 Ensembl VARIANT 263 263 . . . p.Lys263Arg;Xref=Ensembl:rs1262971593;CytogeneticBand=17q21.2;GenomicLocation=NC_000017.11:g.42782927A>G
Q96J92 TOPMed VARIANT 264 264 . . . p.Thr264Met;Xref=TOPMed:rs1258212268;CytogeneticBand=17q21.2;GenomicLocation=NC_000017.11:g.42782930C>T
Q96J92 Ensembl VARIANT 265 265 . . . p.Tyr265Ser;Xref=Ensembl:rs1597895180;CytogeneticBand=17q21.2;GenomicLocation=NC_000017.11:g.42783939A>C
Q96J92 NCI-TCGA;NCI-TCGA Cosmic;gnomAD VARIANT 268 268 . . . p.Arg268Gln;Xref=NCI-TCGA Cosmic:COSM5519485,NCI-TCGA Cosmic:COSM5519486,NCI-TCGA:rs1449271462,gnomAD:rs1449271462;CytogeneticBand=17q21.2;GenomicLocation=NC_000017.11:g.42783948G>A
Q96J92 gnomAD VARIANT 269 269 . . . p.Phe269Leu;Xref=gnomAD:rs1283217342;CytogeneticBand=17q21.2;GenomicLocation=NC_000017.11:g.42783952C>G
Q96J92 NCI-TCGA;TOPMed;COSMIC;NCI-TCGA Cosmic;gnomAD VARIANT 270 270 . . . p.Arg270Gln;Xref=NCI-TCGA Cosmic:COSM296537,cosmic curated:COSM296537,NCI-TCGA Cosmic:COSM296538,cosmic curated:COSM296538,NCI-TCGA:rs1297028628,TOPMed:rs1297028628,gnomAD:rs1297028628;CytogeneticBand=17q21.2;GenomicLocation=NC_000017.11:g.42783954G>A;Ontology_term=ECO:0000313%2CECO:0000313;evidence=ECO:0000313|pubmed:2281…
Q96J92 TOPMed VARIANT 271 271 . . . p.Glu271Gly;Xref=TOPMed:rs1394321496;CytogeneticBand=17q21.2;GenomicLocation=NC_000017.11:g.42783957A>G
Q96J92 TOPMed VARIANT 271 271 . . . p.Glu271Lys;Xref=TOPMed:rs1452325267;CytogeneticBand=17q21.2;GenomicLocation=NC_000017.11:g.42783956G>A
Q96J92 ExAC;gnomAD VARIANT 272 272 . . . p.Met272Ile;Xref=ExAC:rs776100038,gnomAD:rs776100038;CytogeneticBand=17q21.2;GenomicLocation=NC_000017.11:g.42783961G>A
Q96J92 ExAC;gnomAD VARIANT 273 273 . . . p.Lys273Arg;Xref=ExAC:rs759121084,gnomAD:rs759121084;CytogeneticBand=17q21.2;GenomicLocation=NC_000017.11:g.42783963A>G
Q96J92 NCI-TCGA VARIANT 275 275 . . . p.Arg275Leu;Xref=NCI-TCGA:TCGA novel;CytogeneticBand=17q21.2;GenomicLocation=NC_000017.11:g.42783969G>T
Q96J92 Ensembl VARIANT 275 275 . . . p.Arg275Trp;Xref=Ensembl:rs1568026991;CytogeneticBand=17q21.2;GenomicLocation=NC_000017.11:g.42783968C>T
Q96J92 ExAC;gnomAD VARIANT 276 276 . . . p.Val276Ala;Xref=ExAC:rs752647685,gnomAD:rs752647685;CytogeneticBand=17q21.2;GenomicLocation=NC_000017.11:g.42783972T>C
Q96J92 ExAC;gnomAD VARIANT 276 276 . . . p.Val276Gly;Xref=ExAC:rs752647685,gnomAD:rs752647685;CytogeneticBand=17q21.2;GenomicLocation=NC_000017.11:g.42783972T>G
Q96J92 NCI-TCGA VARIANT 279 279 . . . p.Arg279Cys;Xref=NCI-TCGA:TCGA novel;CytogeneticBand=17q21.2;GenomicLocation=NC_000017.11:g.42783980C>T
Q96J92 Ensembl VARIANT 279 279 . . . p.Arg279His;Xref=Ensembl:rs112475091;CytogeneticBand=17q21.2;GenomicLocation=NC_000017.11:g.42783981G>A
Q96J92 1000Genomes;ExAC;gnomAD VARIANT 280 280 . . . Xref=1000Genomes:rs532963074,ExAC:rs532963074,gnomAD:rs532963074;CytogeneticBand=17q21.2;GenomicLocation=NC_000017.11:g.42783985G>A
Q96J92 ExAC;gnomAD VARIANT 280 280 . . . p.Trp280Gly;Xref=ExAC:rs762867415,gnomAD:rs762867415;CytogeneticBand=17q21.2;GenomicLocation=NC_000017.11:g.42783983T>G
Q96J92 ExAC;gnomAD VARIANT 280 280 . . . p.Trp280Arg;Xref=ExAC:rs762867415,gnomAD:rs762867415;CytogeneticBand=17q21.2;GenomicLocation=NC_000017.11:g.42783983T>C
Q96J92 TOPMed VARIANT 281 281 . . . p.Ser281Asn;Xref=TOPMed:rs1259614157;CytogeneticBand=17q21.2;GenomicLocation=NC_000017.11:g.42783987G>A
Q96J92 NCI-TCGA;gnomAD VARIANT 282 282 . . . p.Arg282Cys;Xref=NCI-TCGA:rs1282432551,gnomAD:rs1282432551;CytogeneticBand=17q21.2;GenomicLocation=NC_000017.11:g.42783989C>T
Q96J92 gnomAD VARIANT 282 282 . . . p.Arg282Gly;Xref=gnomAD:rs1282432551;CytogeneticBand=17q21.2;GenomicLocation=NC_000017.11:g.42783989C>G
Q96J92 Ensembl VARIANT 282 282 . . . p.Arg282His;Xref=Ensembl:rs754121242;CytogeneticBand=17q21.2;GenomicLocation=NC_000017.11:g.42783990G>A
Q96J92 gnomAD VARIANT 284 284 . . . p.Ile284Thr;Xref=gnomAD:rs1186644309;CytogeneticBand=17q21.2;GenomicLocation=NC_000017.11:g.42783996T>C
Q96J92 Ensembl VARIANT 286 286 . . . p.Arg286Gln;Xref=Ensembl:rs1011580006;CytogeneticBand=17q21.2;GenomicLocation=NC_000017.11:g.42784002G>A
Q96J92 Ensembl VARIANT 286 286 . . . p.Arg286Trp;Xref=Ensembl:rs1568027045;CytogeneticBand=17q21.2;GenomicLocation=NC_000017.11:g.42784001C>T
Q96J92 gnomAD VARIANT 287 287 . . . p.Gly287Glu;Xref=gnomAD:rs1190522985;CytogeneticBand=17q21.2;GenomicLocation=NC_000017.11:g.42784005G>A
Q96J92 ExAC;gnomAD VARIANT 289 289 . . . p.His289Asn;Xref=ExAC:rs756949847,gnomAD:rs756949847;CytogeneticBand=17q21.2;GenomicLocation=NC_000017.11:g.42784010C>A
Q96J92 ExAC;gnomAD VARIANT 289 289 . . . p.His289Pro;Xref=ExAC:rs780351603,gnomAD:rs780351603;CytogeneticBand=17q21.2;GenomicLocation=NC_000017.11:g.42784011A>C
Q96J92 ExAC;gnomAD VARIANT 289 289 . . . p.His289Tyr;Xref=ExAC:rs756949847,gnomAD:rs756949847;CytogeneticBand=17q21.2;GenomicLocation=NC_000017.11:g.42784010C>T
Q96J92 gnomAD VARIANT 291 291 . . . p.Leu291Val;Xref=gnomAD:rs1167230262;CytogeneticBand=17q21.2;GenomicLocation=NC_000017.11:g.42784016C>G
Q96J92 1000Genomes;ExAC;gnomAD VARIANT 292 292 . . . p.His292Pro;Xref=1000Genomes:rs566468120,ExAC:rs566468120,gnomAD:rs566468120;CytogeneticBand=17q21.2;GenomicLocation=NC_000017.11:g.42784020A>C
Q96J92 1000Genomes;ExAC;gnomAD VARIANT 292 292 . . . p.His292Arg;Xref=1000Genomes:rs566468120,ExAC:rs566468120,gnomAD:rs566468120;CytogeneticBand=17q21.2;GenomicLocation=NC_000017.11:g.42784020A>G
Q96J92 TOPMed;ESP;ExAC;gnomAD VARIANT 293 293 . . . p.Ser293Cys;Xref=ESP:rs146556309,ExAC:rs146556309,TOPMed:rs146556309,gnomAD:rs146556309;CytogeneticBand=17q21.2;GenomicLocation=NC_000017.11:g.42784023C>G
Q96J92 NCI-TCGA Cosmic VARIANT 296 296 . . . p.Pro296Ser;Xref=NCI-TCGA Cosmic:COSM3517769,NCI-TCGA Cosmic:COSM3517770;CytogeneticBand=17q21.2;GenomicLocation=NC_000017.11:g.42784031C>T
Q96J92 gnomAD VARIANT 296 296 . . . p.Pro296Thr;Xref=gnomAD:rs1432476409;CytogeneticBand=17q21.2;GenomicLocation=NC_000017.11:g.42784031C>A
Q96J92 TOPMed VARIANT 297 297 . . . p.Pro297Arg;Xref=TOPMed:rs1275729639;CytogeneticBand=17q21.2;GenomicLocation=NC_000017.11:g.42784035C>G
Q96J92 gnomAD VARIANT 298 298 . . . p.Ile298Thr;Xref=gnomAD:rs1363786409;CytogeneticBand=17q21.2;GenomicLocation=NC_000017.11:g.42784038T>C
Q96J92 ExAC;gnomAD VARIANT 298 298 . . . p.Ile298Val;Xref=ExAC:rs772677276,gnomAD:rs772677276;CytogeneticBand=17q21.2;GenomicLocation=NC_000017.11:g.42784037A>G
Q96J92 TOPMed;ExAC;gnomAD VARIANT 301 301 . . . p.Arg301Gly;Xref=ExAC:rs778048173,TOPMed:rs778048173,gnomAD:rs778048173;CytogeneticBand=17q21.2;GenomicLocation=NC_000017.11:g.42784046C>G
Q96J92 NCI-TCGA;TOPMed;ExAC;gnomAD VARIANT 301 301 . . . p.Arg301Trp;Xref=ExAC:rs778048173,NCI-TCGA:rs778048173,TOPMed:rs778048173,gnomAD:rs778048173;CytogeneticBand=17q21.2;GenomicLocation=NC_000017.11:g.42784046C>T
Q96J92 TOPMed VARIANT 302 302 . . . p.Asp302Glu;Xref=TOPMed:rs1396653540;CytogeneticBand=17q21.2;GenomicLocation=NC_000017.11:g.42784051T>G
Q96J92 TOPMed;ExAC;gnomAD VARIANT 302 302 . . . p.Asp302Asn;Xref=ExAC:rs747424461,TOPMed:rs747424461,gnomAD:rs747424461;CytogeneticBand=17q21.2;GenomicLocation=NC_000017.11:g.42784049G>A
Q96J92 ExAC;gnomAD VARIANT 305 305 . . . Xref=ExAC:rs755199788,gnomAD:rs755199788;CytogeneticBand=17q21.2;GenomicLocation=NC_000017.11:g.42784060C>A
Q96J92 ExAC;gnomAD VARIANT 306 306 . . . p.Asp306Glu;Xref=ExAC:rs776352888,gnomAD:rs776352888;CytogeneticBand=17q21.2;GenomicLocation=NC_000017.11:g.42784063C>A
Q96J92 ExAC;gnomAD VARIANT 307 307 . . . p.Asn307Ser;Xref=ExAC:rs759056532,gnomAD:rs759056532;CytogeneticBand=17q21.2;GenomicLocation=NC_000017.11:g.42784065A>G
Q96J92 TOPMed;ESP;ExAC;dbSNP;gnomAD;ClinVar VARIANT 313 313 . . . p.Pro313Ala;Xref=ClinVar:RCV001127250,ClinVar:RCV002556783,ESP:rs139202412,ExAC:rs139202412,TOPMed:rs139202412,dbSNP:rs139202412,gnomAD:rs139202412;CytogeneticBand=17q21.2;GenomicLocation=NC_000017.11:g.42784082C>G
Q96J92 TOPMed VARIANT 314 314 . . . p.Thr314Ala;Xref=TOPMed:rs1168948561;CytogeneticBand=17q21.2;GenomicLocation=NC_000017.11:g.42784085A>G
Q96J92 ESP;gnomAD VARIANT 314 314 . . . p.Thr314Ile;Xref=ESP:rs368501387,gnomAD:rs368501387;CytogeneticBand=17q21.2;GenomicLocation=NC_000017.11:g.42784086C>T
Q96J92 TOPMed;ExAC;gnomAD VARIANT 320 320 . . . p.Gly320Arg;Xref=ExAC:rs761672066,TOPMed:rs761672066,gnomAD:rs761672066;CytogeneticBand=17q21.2;GenomicLocation=NC_000017.11:g.42784103G>C%2C NC_000017.11:g.42784103G>A
Q96J92 ExAC;gnomAD VARIANT 321 321 . . . p.Asp321Glu;Xref=ExAC:rs767158498,gnomAD:rs767158498;CytogeneticBand=17q21.2;GenomicLocation=NC_000017.11:g.42784108C>G
Q96J92 ExAC;gnomAD VARIANT 322 322 . . . p.Leu322Met;Xref=ExAC:rs754147577,gnomAD:rs754147577;CytogeneticBand=17q21.2;GenomicLocation=NC_000017.11:g.42784109C>A
Q96J92 gnomAD VARIANT 322 322 . . . p.Leu322Gln;Xref=gnomAD:rs1463657792;CytogeneticBand=17q21.2;GenomicLocation=NC_000017.11:g.42784110T>A
Q96J92 gnomAD VARIANT 323 323 . . . p.Gly323Asp;Xref=gnomAD:rs1387526963;CytogeneticBand=17q21.2;GenomicLocation=NC_000017.11:g.42784113G>A
Q96J92 ClinGen;dbSNP;Ensembl;ClinVar VARIANT 325 325 . . . p.Ala325Thr;Xref=ClinGen:CA216494,ClinVar:RCV000054791,Ensembl:rs387907559,dbSNP:rs387907559;CytogeneticBand=17q21.2;GenomicLocation=NC_000017.11:g.42784118G>A
Q96J92 TOPMed;ExAC;gnomAD VARIANT 326 326 . . . p.Thr326Lys;Xref=ExAC:rs755245471,TOPMed:rs755245471,gnomAD:rs755245471;CytogeneticBand=17q21.2;GenomicLocation=NC_000017.11:g.42784122C>A
Q96J92 TOPMed;ExAC;gnomAD VARIANT 326 326 . . . p.Thr326Met;Xref=ExAC:rs755245471,TOPMed:rs755245471,gnomAD:rs755245471;CytogeneticBand=17q21.2;GenomicLocation=NC_000017.11:g.42784122C>T
Q96J92 TOPMed VARIANT 327 327 . . . p.Leu327Val;Xref=TOPMed:rs1257580982;CytogeneticBand=17q21.2;GenomicLocation=NC_000017.11:g.42784124C>G
Q96J92 TOPMed;1000Genomes;ExAC;gnomAD VARIANT 329 329 . . . p.Arg329Cys;Xref=1000Genomes:rs142280606,ExAC:rs142280606,TOPMed:rs142280606,gnomAD:rs142280606;CytogeneticBand=17q21.2;GenomicLocation=NC_000017.11:g.42784130C>T
Q96J92 TOPMed;1000Genomes;ExAC;gnomAD VARIANT 329 329 . . . p.Arg329Gly;Xref=1000Genomes:rs142280606,ExAC:rs142280606,TOPMed:rs142280606,gnomAD:rs142280606;CytogeneticBand=17q21.2;GenomicLocation=NC_000017.11:g.42784130C>G
Q96J92 TOPMed VARIANT 329 329 . . . p.Arg329His;Xref=TOPMed:rs1274944321;CytogeneticBand=17q21.2;GenomicLocation=NC_000017.11:g.42784131G>A
Q96J92 gnomAD VARIANT 331 331 . . . p.Ser331Tyr;Xref=gnomAD:rs1352540784;CytogeneticBand=17q21.2;GenomicLocation=NC_000017.11:g.42784137C>A
Q96J92 ExAC VARIANT 333 333 . . . p.Ala333Ser;Xref=ExAC:rs758505108;CytogeneticBand=17q21.2;GenomicLocation=NC_000017.11:g.42784142G>T
Q96J92 TOPMed;gnomAD VARIANT 338 338 . . . p.Gly338Arg;Xref=TOPMed:rs373585658,gnomAD:rs373585658;CytogeneticBand=17q21.2;GenomicLocation=NC_000017.11:g.42784157G>A%2C NC_000017.11:g.42784157G>C
Q96J92 NCI-TCGA;gnomAD VARIANT 340 340 . . . p.Pro340Leu;Xref=NCI-TCGA:rs1307129408,gnomAD:rs1307129408;CytogeneticBand=17q21.2;GenomicLocation=NC_000017.11:g.42784428C>T
Q96J92 NCI-TCGA;gnomAD VARIANT 340 340 . . . p.Pro340Ser;Xref=NCI-TCGA:rs1290297670,gnomAD:rs1290297670;CytogeneticBand=17q21.2;GenomicLocation=NC_000017.11:g.42784427C>T
Q96J92 NCI-TCGA VARIANT 341 341 . . . p.Glu341Lys;Xref=NCI-TCGA:TCGA novel;CytogeneticBand=17q21.2;GenomicLocation=NC_000017.11:g.42784430G>A
Q96J92 ExAC;gnomAD VARIANT 342 342 . . . p.Phe342Ile;Xref=ExAC:rs781653915,gnomAD:rs781653915;CytogeneticBand=17q21.2;GenomicLocation=NC_000017.11:g.42784433T>A
Q96J92 gnomAD VARIANT 343 343 . . . p.Met343Lys;Xref=gnomAD:rs1315091436;CytogeneticBand=17q21.2;GenomicLocation=NC_000017.11:g.42784437T>A
Q96J92 NCI-TCGA Cosmic VARIANT 344 344 . . . p.Ala344Pro;Xref=NCI-TCGA Cosmic:COSM4066646,NCI-TCGA Cosmic:COSM4066647;CytogeneticBand=17q21.2;GenomicLocation=NC_000017.11:g.42784439G>C
Q96J92 gnomAD VARIANT 344 344 . . . p.Ala344Thr;Xref=gnomAD:rs1394996289;CytogeneticBand=17q21.2;GenomicLocation=NC_000017.11:g.42784439G>A
Q96J92 TOPMed VARIANT 344 344 . . . p.Ala344Val;Xref=TOPMed:rs1468233625;CytogeneticBand=17q21.2;GenomicLocation=NC_000017.11:g.42784440C>T
Q96J92 TOPMed;gnomAD VARIANT 345 345 . . . p.Pro345Ala;Xref=TOPMed:rs1040324609,gnomAD:rs1040324609;CytogeneticBand=17q21.2;GenomicLocation=NC_000017.11:g.42784442C>G
Q96J92 ExAC;gnomAD VARIANT 345 345 . . . p.Pro345Leu;Xref=ExAC:rs746249218,gnomAD:rs746249218;CytogeneticBand=17q21.2;GenomicLocation=NC_000017.11:g.42784443C>T
Q96J92 NCI-TCGA Cosmic VARIANT 346 346 . . . p.Glu346Lys;Xref=NCI-TCGA Cosmic:COSM979630,NCI-TCGA Cosmic:COSM979631;CytogeneticBand=17q21.2;GenomicLocation=NC_000017.11:g.42784445G>A
Q96J92 TOPMed;ExAC;gnomAD VARIANT 347 347 . . . p.Met347Lys;Xref=ExAC:rs756427814,TOPMed:rs756427814,gnomAD:rs756427814;CytogeneticBand=17q21.2;GenomicLocation=NC_000017.11:g.42784449T>A
Q96J92 TOPMed;ExAC;gnomAD VARIANT 347 347 . . . p.Met347Thr;Xref=ExAC:rs756427814,TOPMed:rs756427814,gnomAD:rs756427814;CytogeneticBand=17q21.2;GenomicLocation=NC_000017.11:g.42784449T>C
Q96J92 gnomAD VARIANT 349 349 . . . p.Glu349Lys;Xref=gnomAD:rs1344873604;CytogeneticBand=17q21.2;GenomicLocation=NC_000017.11:g.42784454G>A
Q96J92 TOPMed;ESP VARIANT 351 351 . . . p.Lys351Glu;Xref=ESP:rs375379956,TOPMed:rs375379956;CytogeneticBand=17q21.2;GenomicLocation=NC_000017.11:g.42784460A>G
Q96J92 NCI-TCGA Cosmic VARIANT 351 351 . . . p.Lys351Asn;Xref=NCI-TCGA Cosmic:COSM3819669,NCI-TCGA Cosmic:COSM3819670;CytogeneticBand=17q21.2;GenomicLocation=NC_000017.11:g.42784462G>T
Q96J92 NCI-TCGA VARIANT 351 351 . . . p.Lys351Thr;Xref=NCI-TCGA:TCGA novel;CytogeneticBand=17q21.2;GenomicLocation=NC_000017.11:g.42784461A>C
Q96J92 TOPMed;1000Genomes;ExAC;gnomAD VARIANT 352 352 . . . p.Tyr352Ser;Xref=1000Genomes:rs76310211,ExAC:rs76310211,TOPMed:rs76310211,gnomAD:rs76310211;CytogeneticBand=17q21.2;GenomicLocation=NC_000017.11:g.42784464A>C
Q96J92 1000Genomes VARIANT 353 353 . . . p.Asp353Gly;Xref=1000Genomes:rs573563788;CytogeneticBand=17q21.2;GenomicLocation=NC_000017.11:g.42784467A>G
Q96J92 ESP VARIANT 354 354 . . . p.Glu354Gly;Xref=ESP:rs368410238;CytogeneticBand=17q21.2;GenomicLocation=NC_000017.11:g.42784470A>G
Q96J92 gnomAD VARIANT 356 356 . . . p.Val356Ala;Xref=gnomAD:rs1287421925;CytogeneticBand=17q21.2;GenomicLocation=NC_000017.11:g.42784476T>C
Q96J92 dbSNP;gnomAD;ClinVar VARIANT 358 358 . . . p.Val358Glu;Xref=ClinVar:RCV001127251,dbSNP:rs1482267302,gnomAD:rs1482267302;CytogeneticBand=17q21.2;GenomicLocation=NC_000017.11:g.42784482T>A
Q96J92 Ensembl VARIANT 359 359 . . . p.Tyr359Asp;Xref=Ensembl:rs996055546;CytogeneticBand=17q21.2;GenomicLocation=NC_000017.11:g.42784484T>G
Q96J92 gnomAD VARIANT 360 360 . . . p.Ala360Val;Xref=gnomAD:rs1184025014;CytogeneticBand=17q21.2;GenomicLocation=NC_000017.11:g.42784488C>T
Q96J92 TOPMed;ExAC;gnomAD VARIANT 362 362 . . . p.Gly362Asp;Xref=ExAC:rs768268589,TOPMed:rs768268589,gnomAD:rs768268589;CytogeneticBand=17q21.2;GenomicLocation=NC_000017.11:g.42784494G>A
Q96J92 NCI-TCGA;TOPMed;gnomAD VARIANT 362 362 . . . p.Gly362Ser;Xref=NCI-TCGA:rs1422885374,TOPMed:rs1422885374,gnomAD:rs1422885374;CytogeneticBand=17q21.2;GenomicLocation=NC_000017.11:g.42784493G>A
Q96J92 TOPMed VARIANT 363 363 . . . p.Met363Ile;Xref=TOPMed:rs1350169847;CytogeneticBand=17q21.2;GenomicLocation=NC_000017.11:g.42784498G>A
Q96J92 TOPMed VARIANT 364 364 . . . p.Cys364Gly;Xref=TOPMed:rs1275710537;CytogeneticBand=17q21.2;GenomicLocation=NC_000017.11:g.42784499T>G
Q96J92 TOPMed;ExAC;gnomAD VARIANT 365 365 . . . p.Met365Ile;Xref=ExAC:rs773729601,TOPMed:rs773729601,gnomAD:rs773729601;CytogeneticBand=17q21.2;GenomicLocation=NC_000017.11:g.42784504G>A%2C NC_000017.11:g.42784504G>T
Q96J92 dbSNP;Ensembl;ClinVar VARIANT 365 365 . . . p.Met365Ile;Xref=ClinVar:RCV000722514,ClinVar:RCV002493295,Ensembl:rs1568027491,dbSNP:rs1568027491;CytogeneticBand=17q21.2;GenomicLocation=NC_000017.11:g.42784504_42784505delinsTT
Q96J92 gnomAD VARIANT 365 365 . . . p.Met365Leu;Xref=gnomAD:rs1391507237;CytogeneticBand=17q21.2;GenomicLocation=NC_000017.11:g.42784502A>C
Q96J92 ExAC;gnomAD VARIANT 367 367 . . . p.Glu367Asp;Xref=ExAC:rs771882874,gnomAD:rs771882874;CytogeneticBand=17q21.2;GenomicLocation=NC_000017.11:g.42784510G>T
Q96J92 ESP VARIANT 368 368 . . . p.Met368Val;Xref=ESP:rs147522675;CytogeneticBand=17q21.2;GenomicLocation=NC_000017.11:g.42784511A>G
Q96J92 ExAC;gnomAD VARIANT 370 370 . . . p.Thr370Pro;Xref=ExAC:rs760579259,gnomAD:rs760579259;CytogeneticBand=17q21.2;GenomicLocation=NC_000017.11:g.42784517A>C
Q96J92 Ensembl VARIANT 372 372 . . . p.Glu372Lys;Xref=Ensembl:rs867408305;CytogeneticBand=17q21.2;GenomicLocation=NC_000017.11:g.42784523G>A
Q96J92 Ensembl VARIANT 373 373 . . . p.Tyr373Cys;Xref=Ensembl:rs1555656990;CytogeneticBand=17q21.2;GenomicLocation=NC_000017.11:g.42784527A>G
Q96J92 Ensembl VARIANT 376 376 . . . p.Ser376Ala;Xref=Ensembl:rs1568027539;CytogeneticBand=17q21.2;GenomicLocation=NC_000017.11:g.42784535T>G
Q96J92 NCI-TCGA Cosmic VARIANT 376 376 . . . p.Ser376Phe;Xref=NCI-TCGA Cosmic:COSM3517771,NCI-TCGA Cosmic:COSM3517772;CytogeneticBand=17q21.2;GenomicLocation=NC_000017.11:g.42784536C>T
Q96J92 gnomAD VARIANT 377 377 . . . p.Glu377Gly;Xref=gnomAD:rs1312960603;CytogeneticBand=17q21.2;GenomicLocation=NC_000017.11:g.42784539A>G
Q96J92 TOPMed VARIANT 377 377 . . . p.Glu377Gln;Xref=TOPMed:rs1319663387;CytogeneticBand=17q21.2;GenomicLocation=NC_000017.11:g.42784538G>C
Q96J92 TOPMed;ExAC;gnomAD VARIANT 378 378 . . . p.Cys378Trp;Xref=ExAC:rs764305741,TOPMed:rs764305741,gnomAD:rs764305741;CytogeneticBand=17q21.2;GenomicLocation=NC_000017.11:g.42784543C>G
Q96J92 gnomAD VARIANT 379 379 . . . p.Gln379Arg;Xref=gnomAD:rs1229296190;CytogeneticBand=17q21.2;GenomicLocation=NC_000017.11:g.42784545A>G
Q96J92 ExAC VARIANT 380 380 . . . p.Asn380Thr;Xref=ExAC:rs751566412;CytogeneticBand=17q21.2;GenomicLocation=NC_000017.11:g.42784548A>C
Q96J92 ExAC;gnomAD VARIANT 381 381 . . . p.Ala381Thr;Xref=ExAC:rs761900901,gnomAD:rs761900901;CytogeneticBand=17q21.2;GenomicLocation=NC_000017.11:g.42784550G>A
Q96J92 gnomAD VARIANT 381 381 . . . p.Ala381Val;Xref=gnomAD:rs1306342028;CytogeneticBand=17q21.2;GenomicLocation=NC_000017.11:g.42784551C>T
Q96J92 ExAC VARIANT 382 382 . . . p.Ala382Glu;Xref=ExAC:rs767936172;CytogeneticBand=17q21.2;GenomicLocation=NC_000017.11:g.42784554C>A
Q96J92 NCI-TCGA;TOPMed;gnomAD VARIANT 382 382 . . . p.Ala382Thr;Xref=NCI-TCGA:rs1256967515,TOPMed:rs1256967515,gnomAD:rs1256967515;CytogeneticBand=17q21.2;GenomicLocation=NC_000017.11:g.42784553G>A
Q96J92 TOPMed;ESP;ExAC;gnomAD VARIANT 384 384 . . . p.Ile384Val;Xref=ESP:rs369228385,ExAC:rs369228385,TOPMed:rs369228385,gnomAD:rs369228385;CytogeneticBand=17q21.2;GenomicLocation=NC_000017.11:g.42784559A>G
Q96J92 NCI-TCGA;TOPMed;ExAC;NCI-TCGA Cosmic;gnomAD VARIANT 386 386 . . . p.Arg386Cys;Xref=NCI-TCGA Cosmic:COSM4066650,NCI-TCGA Cosmic:COSM4066651,ExAC:rs758915940,NCI-TCGA:rs758915940,TOPMed:rs758915940,gnomAD:rs758915940;CytogeneticBand=17q21.2;GenomicLocation=NC_000017.11:g.42784565C>T
Q96J92 TOPMed;ExAC;gnomAD VARIANT 386 386 . . . p.Arg386His;Xref=ExAC:rs753553427,TOPMed:rs753553427,gnomAD:rs753553427;CytogeneticBand=17q21.2;GenomicLocation=NC_000017.11:g.42784566G>A
Q96J92 TOPMed;ExAC;gnomAD VARIANT 386 386 . . . p.Arg386Leu;Xref=ExAC:rs753553427,TOPMed:rs753553427,gnomAD:rs753553427;CytogeneticBand=17q21.2;GenomicLocation=NC_000017.11:g.42784566G>T
Q96J92 TOPMed VARIANT 388 388 . . . p.Val388Gly;Xref=TOPMed:rs1250472784;CytogeneticBand=17q21.2;GenomicLocation=NC_000017.11:g.42784572T>G
Q96J92 1000Genomes;ExAC;gnomAD VARIANT 389 389 . . . p.Thr389Ala;Xref=1000Genomes:rs562287465,ExAC:rs562287465,gnomAD:rs562287465;CytogeneticBand=17q21.2;GenomicLocation=NC_000017.11:g.42784574A>G
Q96J92 ExAC;gnomAD VARIANT 391 391 . . . p.Gly391Asp;Xref=ExAC:rs757861128,gnomAD:rs757861128;CytogeneticBand=17q21.2;GenomicLocation=NC_000017.11:g.42785098G>A
Q96J92 TOPMed;gnomAD VARIANT 395 395 . . . p.Asn395Ser;Xref=TOPMed:rs979156318,gnomAD:rs979156318;CytogeneticBand=17q21.2;GenomicLocation=NC_000017.11:g.42785110A>G
Q96J92 ExAC;gnomAD VARIANT 396 396 . . . p.Ser396Asn;Xref=ExAC:rs747012532,gnomAD:rs747012532;CytogeneticBand=17q21.2;GenomicLocation=NC_000017.11:g.42785113G>A
Q96J92 TOPMed VARIANT 398 398 . . . p.His398Leu;Xref=TOPMed:rs1475275438;CytogeneticBand=17q21.2;GenomicLocation=NC_000017.11:g.42785119A>T
Q96J92 TOPMed VARIANT 398 398 . . . p.His398Gln;Xref=TOPMed:rs1419550873;CytogeneticBand=17q21.2;GenomicLocation=NC_000017.11:g.42785120C>G
Q96J92 ExAC VARIANT 399 399 . . . p.Lys399Thr;Xref=ExAC:rs770965962;CytogeneticBand=17q21.2;GenomicLocation=NC_000017.11:g.42785122A>C
Q96J92 Ensembl VARIANT 401 401 . . . p.Lys401Glu;Xref=Ensembl:rs1568027880;CytogeneticBand=17q21.2;GenomicLocation=NC_000017.11:g.42785127A>G
Q96J92 gnomAD VARIANT 402 402 . . . p.Ile402Met;Xref=gnomAD:rs1246053705;CytogeneticBand=17q21.2;GenomicLocation=NC_000017.11:g.42785132A>G
Q96J92 gnomAD VARIANT 403 403 . . . p.Pro403Ser;Xref=gnomAD:rs1415270317;CytogeneticBand=17q21.2;GenomicLocation=NC_000017.11:g.42785133C>T
Q96J92 NCI-TCGA Cosmic VARIANT 403 403 . . . p.Pro403Thr;Xref=NCI-TCGA Cosmic:COSM4909436,NCI-TCGA Cosmic:COSM4909437;CytogeneticBand=17q21.2;GenomicLocation=NC_000017.11:g.42785133C>A
Q96J92 ExAC;gnomAD VARIANT 405 405 . . . p.Val405Met;Xref=ExAC:rs531325964,gnomAD:rs531325964;CytogeneticBand=17q21.2;GenomicLocation=NC_000017.11:g.42785139G>A
Q96J92 ExAC;gnomAD VARIANT 407 407 . . . Xref=ExAC:rs774447184,gnomAD:rs774447184;CytogeneticBand=17q21.2;GenomicLocation=NC_000017.11:g.42785145G>T
Q96J92 NCI-TCGA;TOPMed;ESP;ExAC;ClinGen;dbSNP;ClinVar VARIANT 408 408 . . . p.Ile408Phe;Xref=ClinGen:CA216474,ClinVar:RCV000054781,ESP:rs369420670,ExAC:rs369420670,NCI-TCGA:rs369420670,TOPMed:rs369420670,dbSNP:rs369420670;CytogeneticBand=17q21.2;GenomicLocation=NC_000017.11:g.42785148A>T
Q96J92 TOPMed;ESP;ExAC;gnomAD VARIANT 408 408 . . . p.Ile408Met;Xref=ESP:rs373485019,ExAC:rs373485019,TOPMed:rs373485019,gnomAD:rs373485019;CytogeneticBand=17q21.2;GenomicLocation=NC_000017.11:g.42785150C>G
Q96J92 NCI-TCGA VARIANT 408 408 . . . p.Ile408Thr;Xref=NCI-TCGA:TCGA novel;CytogeneticBand=17q21.2;GenomicLocation=NC_000017.11:g.42785149T>C
Q96J92 TOPMed VARIANT 409 409 . . . p.Ile409Thr;Xref=TOPMed:rs1251284253;CytogeneticBand=17q21.2;GenomicLocation=NC_000017.11:g.42785152T>C
Q96J92 gnomAD VARIANT 409 409 . . . p.Ile409Val;Xref=gnomAD:rs1473018945;CytogeneticBand=17q21.2;GenomicLocation=NC_000017.11:g.42785151A>G
Q96J92 1000Genomes;ExAC;gnomAD VARIANT 411 411 . . . p.Gly411Ala;Xref=1000Genomes:rs544723011,ExAC:rs544723011,gnomAD:rs544723011;CytogeneticBand=17q21.2;GenomicLocation=NC_000017.11:g.42785158G>C
Q96J92 1000Genomes;ExAC;gnomAD VARIANT 411 411 . . . p.Gly411Asp;Xref=1000Genomes:rs544723011,ExAC:rs544723011,gnomAD:rs544723011;CytogeneticBand=17q21.2;GenomicLocation=NC_000017.11:g.42785158G>A
Q96J92 ExAC;gnomAD VARIANT 413 413 . . . p.Ile413Val;Xref=ExAC:rs761218081,gnomAD:rs761218081;CytogeneticBand=17q21.2;GenomicLocation=NC_000017.11:g.42785163A>G
Q96J92 TOPMed;ESP;ExAC;gnomAD VARIANT 414 414 . . . p.Arg414Leu;Xref=ESP:rs370300499,ExAC:rs370300499,TOPMed:rs370300499,gnomAD:rs370300499;CytogeneticBand=17q21.2;GenomicLocation=NC_000017.11:g.42785167G>T
Q96J92 TOPMed;ESP;ExAC;gnomAD VARIANT 414 414 . . . p.Arg414Pro;Xref=ESP:rs370300499,ExAC:rs370300499,TOPMed:rs370300499,gnomAD:rs370300499;CytogeneticBand=17q21.2;GenomicLocation=NC_000017.11:g.42785167G>C
Q96J92 TOPMed;ESP;ExAC;gnomAD VARIANT 414 414 . . . p.Arg414Ser;Xref=ESP:rs377462363,ExAC:rs377462363,TOPMed:rs377462363,gnomAD:rs377462363;CytogeneticBand=17q21.2;GenomicLocation=NC_000017.11:g.42785166C>A
Q96J92 gnomAD VARIANT 415 415 . . . p.Thr415Met;Xref=gnomAD:rs1349751636;CytogeneticBand=17q21.2;GenomicLocation=NC_000017.11:g.42785170C>T
Q96J92 TOPMed;ExAC;gnomAD VARIANT 416 416 . . . p.Asp416Glu;Xref=ExAC:rs752352411,TOPMed:rs752352411,gnomAD:rs752352411;CytogeneticBand=17q21.2;GenomicLocation=NC_000017.11:g.42785174T>A
Q96J92 ExAC;gnomAD VARIANT 416 416 . . . p.Asp416Val;Xref=ExAC:rs765580426,gnomAD:rs765580426;CytogeneticBand=17q21.2;GenomicLocation=NC_000017.11:g.42785173A>T
Q96J92 TOPMed;ESP;ExAC;gnomAD VARIANT 418 418 . . . p.Asn418Lys;Xref=ESP:rs373040449,ExAC:rs373040449,TOPMed:rs373040449,gnomAD:rs373040449;CytogeneticBand=17q21.2;GenomicLocation=NC_000017.11:g.42785180C>A
Q96J92 ExAC;gnomAD VARIANT 419 419 . . . Xref=ExAC:rs763740545,gnomAD:rs763740545;CytogeneticBand=17q21.2;GenomicLocation=NC_000017.11:g.42785181G>T
Q96J92 ExAC;gnomAD VARIANT 419 419 . . . p.Glu419Gly;Xref=ExAC:rs751095105,gnomAD:rs751095105;CytogeneticBand=17q21.2;GenomicLocation=NC_000017.11:g.42785182A>G
Q96J92 NCI-TCGA;gnomAD VARIANT 420 420 . . . p.Arg420Unk;Xref=NCI-TCGA:rs1460025186,gnomAD:rs1460025186;CytogeneticBand=17q21.2;GenomicLocation=NC_000017.11:g.42785266G>A
Q96J92 Ensembl VARIANT 422 422 . . . p.Thr422Ile;Xref=Ensembl:rs1032118484;CytogeneticBand=17q21.2;GenomicLocation=NC_000017.11:g.42785271C>T
Q96J92 TOPMed VARIANT 423 423 . . . p.Ile423Thr;Xref=TOPMed:rs965389283;CytogeneticBand=17q21.2;GenomicLocation=NC_000017.11:g.42785274T>C
Q96J92 TOPMed VARIANT 425 425 . . . p.Asp425Val;Xref=TOPMed:rs1281539206;CytogeneticBand=17q21.2;GenomicLocation=NC_000017.11:g.42785280A>T
Q96J92 ExAC;gnomAD VARIANT 425 425 . . . p.Asp425Tyr;Xref=ExAC:rs767037589,gnomAD:rs767037589;CytogeneticBand=17q21.2;GenomicLocation=NC_000017.11:g.42785279G>T
Q96J92 gnomAD VARIANT 427 427 . . . p.Leu427Pro;Xref=gnomAD:rs1166471053;CytogeneticBand=17q21.2;GenomicLocation=NC_000017.11:g.42785286T>C
Q96J92 TOPMed;ExAC;gnomAD VARIANT 428 428 . . . p.Ala428Asp;Xref=ExAC:rs779760596,TOPMed:rs779760596,gnomAD:rs779760596;CytogeneticBand=17q21.2;GenomicLocation=NC_000017.11:g.42785289C>A
Q96J92 TOPMed;ExAC;gnomAD VARIANT 428 428 . . . p.Ala428Gly;Xref=ExAC:rs779760596,TOPMed:rs779760596,gnomAD:rs779760596;CytogeneticBand=17q21.2;GenomicLocation=NC_000017.11:g.42785289C>G
Q96J92 Ensembl VARIANT 429 429 . . . p.His429Pro;Xref=Ensembl:rs921342603;CytogeneticBand=17q21.2;GenomicLocation=NC_000017.11:g.42785292A>C
Q96J92 gnomAD VARIANT 430 430 . . . p.Ala430Thr;Xref=gnomAD:rs1415443774;CytogeneticBand=17q21.2;GenomicLocation=NC_000017.11:g.42785294G>A
Q96J92 TOPMed VARIANT 431 431 . . . p.Phe431Val;Xref=TOPMed:rs1373132601;CytogeneticBand=17q21.2;GenomicLocation=NC_000017.11:g.42785297T>G
Q96J92 NCI-TCGA VARIANT 432 432 . . . Xref=NCI-TCGA:TCGA novel;CytogeneticBand=17q21.2;GenomicLocation=NC_000017.11:g.42785296_42785298del
Q96J92 gnomAD VARIANT 433 433 . . . p.Arg433Cys;Xref=gnomAD:rs1436642335;CytogeneticBand=17q21.2;GenomicLocation=NC_000017.11:g.42785303C>T
Q96J92 NCI-TCGA VARIANT 433 433 . . . p.Arg433His;Xref=NCI-TCGA:TCGA novel;CytogeneticBand=17q21.2;GenomicLocation=NC_000017.11:g.42785304G>A
Q96J92 UniProt VARIANT 434 434 . . . p.Glu434Asp;ID=VAR_041330;Xref=UniProt:VAR_041330;CytogeneticBand=17q21.2;Ontology_term=ECO:0000269;evidence=ECO:0000269|pubmed:17344846
Q96J92 gnomAD VARIANT 434 434 . . . p.Glu434Gly;Xref=gnomAD:rs1320653192;CytogeneticBand=17q21.2;GenomicLocation=NC_000017.11:g.42785307A>G
Q96J92 gnomAD VARIANT 436 436 . . . p.Arg436Cys;Xref=gnomAD:rs1364307756;CytogeneticBand=17q21.2;GenomicLocation=NC_000017.11:g.42785312C>T
Q96J92 gnomAD VARIANT 436 436 . . . p.Arg436Ser;Xref=gnomAD:rs1364307756;CytogeneticBand=17q21.2;GenomicLocation=NC_000017.11:g.42785312C>A
Q96J92 TOPMed;ExAC;gnomAD VARIANT 437 437 . . . p.Gly437Cys;Xref=ExAC:rs777975684,TOPMed:rs777975684,gnomAD:rs777975684;CytogeneticBand=17q21.2;GenomicLocation=NC_000017.11:g.42785315G>T
Q96J92 TOPMed;COSMIC;ExAC;gnomAD VARIANT 437 437 . . . p.Gly437Ser;Xref=cosmic curated:COSM3421582,cosmic curated:COSM3421583,ExAC:rs777975684,TOPMed:rs777975684,gnomAD:rs777975684;CytogeneticBand=17q21.2;GenomicLocation=NC_000017.11:g.42785315G>A;Ontology_term=ECO:0000313;evidence=ECO:0000313|cosmic_study:375
Q96J92 gnomAD VARIANT 437 437 . . . p.Gly437Val;Xref=gnomAD:rs1345421558;CytogeneticBand=17q21.2;GenomicLocation=NC_000017.11:g.42785316G>T
Q96J92 TOPMed VARIANT 440 440 . . . p.Val440Met;Xref=TOPMed:rs1159999680;CytogeneticBand=17q21.2;GenomicLocation=NC_000017.11:g.42785324G>A
Q96J92 TOPMed;ExAC;ClinGen;dbSNP;gnomAD;ClinVar VARIANT 441 441 . . . p.Glu441Asp;Xref=ClinGen:CA216476,ClinVar:RCV000054782,ClinVar:RCV001127252,ExAC:rs387907562,TOPMed:rs387907562,dbSNP:rs387907562,gnomAD:rs387907562;CytogeneticBand=17q21.2;GenomicLocation=NC_000017.11:g.42785329A>T
Q96J92 TOPMed;ExAC;gnomAD VARIANT 443 443 . . . p.Ala443Val;Xref=ExAC:rs771058511,TOPMed:rs771058511,gnomAD:rs771058511;CytogeneticBand=17q21.2;GenomicLocation=NC_000017.11:g.42785334C>T
Q96J92 NCI-TCGA Cosmic VARIANT 444 444 . . . p.Glu444Asp;Xref=NCI-TCGA Cosmic:COSM706264,NCI-TCGA Cosmic:COSM706265;CytogeneticBand=17q21.2;GenomicLocation=NC_000017.11:g.42785338G>T
Q96J92 gnomAD VARIANT 444 444 . . . p.Glu444Gln;Xref=gnomAD:rs1434842159;CytogeneticBand=17q21.2;GenomicLocation=NC_000017.11:g.42785336G>C
Q96J92 TOPMed;ExAC;gnomAD VARIANT 445 445 . . . p.Glu445Asp;Xref=ExAC:rs746404916,TOPMed:rs746404916,gnomAD:rs746404916;CytogeneticBand=17q21.2;GenomicLocation=NC_000017.11:g.42785341G>C
Q96J92 NCI-TCGA Cosmic VARIANT 446 446 . . . p.Asp446Glu;Xref=NCI-TCGA Cosmic:COSM1243737,NCI-TCGA Cosmic:COSM1243738;CytogeneticBand=17q21.2;GenomicLocation=NC_000017.11:g.42785344C>G
Q96J92 TOPMed;1000Genomes;ExAC;gnomAD VARIANT 447 447 . . . p.Asp447His;Xref=1000Genomes:rs566923583,ExAC:rs566923583,TOPMed:rs566923583,gnomAD:rs566923583;CytogeneticBand=17q21.2;GenomicLocation=NC_000017.11:g.42785345G>C
Q96J92 TOPMed;1000Genomes;ExAC;ClinGen;dbSNP;gnomAD;ClinVar VARIANT 447 447 . . . p.Asp447Asn;Xref=ClinGen:CA8583960,ClinVar:RCV000346224,1000Genomes:rs566923583,ExAC:rs566923583,TOPMed:rs566923583,dbSNP:rs566923583,gnomAD:rs566923583;CytogeneticBand=17q21.2;GenomicLocation=NC_000017.11:g.42785345G>A
Q96J92 ExAC;gnomAD VARIANT 448 448 . . . p.Gly448Cys;Xref=ExAC:rs763446727,gnomAD:rs763446727;CytogeneticBand=17q21.2;GenomicLocation=NC_000017.11:g.42785348G>T
Q96J92 ExAC;gnomAD VARIANT 448 448 . . . p.Gly448Ser;Xref=ExAC:rs763446727,gnomAD:rs763446727;CytogeneticBand=17q21.2;GenomicLocation=NC_000017.11:g.42785348G>A
Q96J92 TOPMed;ESP;ExAC;gnomAD VARIANT 449 449 . . . p.Glu449Lys;Xref=ESP:rs373109872,ExAC:rs373109872,TOPMed:rs373109872,gnomAD:rs373109872;CytogeneticBand=17q21.2;GenomicLocation=NC_000017.11:g.42785351G>A
Q96J92 TOPMed;ESP;ExAC;gnomAD VARIANT 449 449 . . . p.Glu449Gln;Xref=ESP:rs373109872,ExAC:rs373109872,TOPMed:rs373109872,gnomAD:rs373109872;CytogeneticBand=17q21.2;GenomicLocation=NC_000017.11:g.42785351G>C
Q96J92 TOPMed;ExAC;gnomAD VARIANT 451 451 . . . p.Pro451Leu;Xref=ExAC:rs61754356,TOPMed:rs61754356,gnomAD:rs61754356;CytogeneticBand=17q21.2;GenomicLocation=NC_000017.11:g.42785358C>T
Q96J92 TOPMed;ExAC;gnomAD VARIANT 451 451 . . . p.Pro451Arg;Xref=ExAC:rs61754356,TOPMed:rs61754356,gnomAD:rs61754356;CytogeneticBand=17q21.2;GenomicLocation=NC_000017.11:g.42785358C>G
Q96J92 NCI-TCGA;COSMIC;NCI-TCGA Cosmic;gnomAD VARIANT 452 452 . . . p.Gly452Asp;Xref=NCI-TCGA Cosmic:COSM979632,cosmic curated:COSM979632,NCI-TCGA Cosmic:COSM979633,cosmic curated:COSM979633,NCI-TCGA:rs1159206204,gnomAD:rs1159206204;CytogeneticBand=17q21.2;GenomicLocation=NC_000017.11:g.42785361G>A;Ontology_term=ECO:0000313;evidence=ECO:0000313|cosmic_study:419
Q96J92 ExAC;gnomAD VARIANT 452 452 . . . p.Gly452Arg;Xref=ExAC:rs760054217,gnomAD:rs760054217;CytogeneticBand=17q21.2;GenomicLocation=NC_000017.11:g.42785360G>C
Q96J92 dbSNP;ClinVar VARIANT 453 453 . . . p.Leu453Phe;Xref=ClinVar:RCV001127253,dbSNP:rs2054535805;CytogeneticBand=17q21.2;GenomicLocation=NC_000017.11:g.42785363C>T
Q96J92 ExAC;gnomAD VARIANT 453 453 . . . p.Leu453His;Xref=ExAC:rs766371189,gnomAD:rs766371189;CytogeneticBand=17q21.2;GenomicLocation=NC_000017.11:g.42785364T>A
Q96J92 NCI-TCGA;gnomAD VARIANT 455 455 . . . p.Leu455Pro;Xref=NCI-TCGA:rs1380072081,gnomAD:rs1380072081;CytogeneticBand=17q21.2;GenomicLocation=NC_000017.11:g.42785370T>C
Q96J92 gnomAD VARIANT 456 456 . . . Xref=gnomAD:rs1331674235;CytogeneticBand=17q21.2;GenomicLocation=NC_000017.11:g.42785373G>A
Q96J92 NCI-TCGA VARIANT 458 458 . . . p.Arg458Cys;Xref=NCI-TCGA:TCGA novel;CytogeneticBand=17q21.2;GenomicLocation=NC_000017.11:g.42785378C>T
Q96J92 TOPMed;ESP;ExAC;gnomAD VARIANT 458 458 . . . p.Arg458His;Xref=ESP:rs368869602,ExAC:rs368869602,TOPMed:rs368869602,gnomAD:rs368869602;CytogeneticBand=17q21.2;GenomicLocation=NC_000017.11:g.42785379G>A
Q96J92 gnomAD VARIANT 459 459 . . . p.Met459Leu;Xref=gnomAD:rs1230500079;CytogeneticBand=17q21.2;GenomicLocation=NC_000017.11:g.42785381A>T
Q96J92 NCI-TCGA VARIANT 462 462 . . . p.Ala462Val;Xref=NCI-TCGA:TCGA novel;CytogeneticBand=17q21.2;GenomicLocation=NC_000017.11:g.42785391C>T
Q96J92 TOPMed;ESP;ExAC;gnomAD VARIANT 463 463 . . . p.Arg463Gly;Xref=ESP:rs372972035,ExAC:rs372972035,TOPMed:rs372972035,gnomAD:rs372972035;CytogeneticBand=17q21.2;GenomicLocation=NC_000017.11:g.42785393C>G
Q96J92 TOPMed;ESP;ExAC;gnomAD VARIANT 463 463 . . . p.Arg463Trp;Xref=ESP:rs372972035,ExAC:rs372972035,TOPMed:rs372972035,gnomAD:rs372972035;CytogeneticBand=17q21.2;GenomicLocation=NC_000017.11:g.42785393C>T
Q96J92 gnomAD VARIANT 464 464 . . . p.Arg464Cys;Xref=gnomAD:rs1292640359;CytogeneticBand=17q21.2;GenomicLocation=NC_000017.11:g.42785396C>T
Q96J92 1000Genomes;ExAC;gnomAD VARIANT 464 464 . . . p.Arg464Leu;Xref=1000Genomes:rs570613650,ExAC:rs570613650,gnomAD:rs570613650;CytogeneticBand=17q21.2;GenomicLocation=NC_000017.11:g.42785397G>T
Q96J92 1000Genomes;ExAC;gnomAD VARIANT 464 464 . . . p.Arg464Pro;Xref=1000Genomes:rs570613650,ExAC:rs570613650,gnomAD:rs570613650;CytogeneticBand=17q21.2;GenomicLocation=NC_000017.11:g.42785397G>C
Q96J92 TOPMed;1000Genomes;gnomAD VARIANT 465 465 . . . p.Gly465Ala;Xref=1000Genomes:rs145499777,TOPMed:rs145499777,gnomAD:rs145499777;CytogeneticBand=17q21.2;GenomicLocation=NC_000017.11:g.42785400G>C
Q96J92 TOPMed;1000Genomes;gnomAD VARIANT 465 465 . . . p.Gly465Glu;Xref=1000Genomes:rs145499777,TOPMed:rs145499777,gnomAD:rs145499777;CytogeneticBand=17q21.2;GenomicLocation=NC_000017.11:g.42785400G>A
Q96J92 TOPMed;gnomAD VARIANT 465 465 . . . p.Gly465Arg;Xref=TOPMed:rs979123748,gnomAD:rs979123748;CytogeneticBand=17q21.2;GenomicLocation=NC_000017.11:g.42785399G>A
Q96J92 TOPMed;1000Genomes;gnomAD VARIANT 465 465 . . . p.Gly465Val;Xref=1000Genomes:rs145499777,TOPMed:rs145499777,gnomAD:rs145499777;CytogeneticBand=17q21.2;GenomicLocation=NC_000017.11:g.42785400G>T
Q96J92 gnomAD VARIANT 466 466 . . . p.Gly466Glu;Xref=gnomAD:rs1362919765;CytogeneticBand=17q21.2;GenomicLocation=NC_000017.11:g.42785403G>A
Q96J92 TOPMed;gnomAD VARIANT 466 466 . . . p.Gly466Arg;Xref=TOPMed:rs1036266170,gnomAD:rs1036266170;CytogeneticBand=17q21.2;GenomicLocation=NC_000017.11:g.42785402G>A%2C NC_000017.11:g.42785402G>C
Q96J92 NCI-TCGA;NCI-TCGA Cosmic VARIANT 467 467 . . . Xref=NCI-TCGA Cosmic:COSM1383445,NCI-TCGA Cosmic:COSM1383446,NCI-TCGA:rs780649830;CytogeneticBand=17q21.2;GenomicLocation=NC_000017.11:g.42785399del
Q96J92 gnomAD VARIANT 467 467 . . . p.Arg467His;Xref=gnomAD:rs1450988079;CytogeneticBand=17q21.2;GenomicLocation=NC_000017.11:g.42785406G>A
Q96J92 TOPMed VARIANT 467 467 . . . p.Arg467Ser;Xref=TOPMed:rs1437023185;CytogeneticBand=17q21.2;GenomicLocation=NC_000017.11:g.42785405C>A
Q96J92 gnomAD VARIANT 468 468 . . . p.Pro468Leu;Xref=gnomAD:rs1164498059;CytogeneticBand=17q21.2;GenomicLocation=NC_000017.11:g.42785409C>T
Q96J92 TOPMed;ESP;ExAC;gnomAD VARIANT 469 469 . . . p.Arg469Gly;Xref=ESP:rs370770635,ExAC:rs370770635,TOPMed:rs370770635,gnomAD:rs370770635;CytogeneticBand=17q21.2;GenomicLocation=NC_000017.11:g.42785411C>G
Q96J92 gnomAD VARIANT 469 469 . . . p.Arg469Gln;Xref=gnomAD:rs1301021422;CytogeneticBand=17q21.2;GenomicLocation=NC_000017.11:g.42785412G>A
Q96J92 TOPMed;ESP;COSMIC;ExAC;dbSNP;gnomAD;ClinVar VARIANT 469 469 . . . p.Arg469Trp;Xref=cosmic curated:COSM1232810,ClinVar:RCV001127254,ESP:rs370770635,ExAC:rs370770635,TOPMed:rs370770635,dbSNP:rs370770635,gnomAD:rs370770635;CytogeneticBand=17q21.2;GenomicLocation=NC_000017.11:g.42785411C>T;Ontology_term=ECO:0000313%2CECO:0000313;evidence=ECO:0000313|pubmed:22895193%2CECO:0000313|cosmic_study:4…
Q96J92 ExAC;gnomAD VARIANT 471 471 . . . p.Asn471Lys;Xref=ExAC:rs769207672,gnomAD:rs769207672;CytogeneticBand=17q21.2;GenomicLocation=NC_000017.11:g.42785419C>A%2C NC_000017.11:g.42785419C>G
Q96J92 ExAC;gnomAD VARIANT 471 471 . . . p.Asn471Ser;Xref=ExAC:rs749796303,gnomAD:rs749796303;CytogeneticBand=17q21.2;GenomicLocation=NC_000017.11:g.42785418A>G
Q96J92 TOPMed;ExAC;dbSNP;gnomAD;ClinVar VARIANT 472 472 . . . p.Gln472Glu;Xref=ClinVar:RCV001123185,ClinVar:RCV002556661,ExAC:rs761294614,TOPMed:rs761294614,dbSNP:rs761294614,gnomAD:rs761294614;CytogeneticBand=17q21.2;GenomicLocation=NC_000017.11:g.42785420C>G
Q96J92 gnomAD VARIANT 473 473 . . . p.Ala473Val;Xref=gnomAD:rs1236891279;CytogeneticBand=17q21.2;GenomicLocation=NC_000017.11:g.42785424C>T
Q96J92 ExAC;gnomAD VARIANT 475 475 . . . p.Glu475Asp;Xref=ExAC:rs761605586,gnomAD:rs761605586;CytogeneticBand=17q21.2;GenomicLocation=NC_000017.11:g.42785431G>C
Q96J92 gnomAD VARIANT 475 475 . . . p.Glu475Lys;Xref=gnomAD:rs1267323571;CytogeneticBand=17q21.2;GenomicLocation=NC_000017.11:g.42785429G>A
Q96J92 gnomAD VARIANT 477 477 . . . p.Leu477Pro;Xref=gnomAD:rs1222353404;CytogeneticBand=17q21.2;GenomicLocation=NC_000017.11:g.42785436T>C
Q96J92 ExAC;gnomAD VARIANT 479 479 . . . p.Gln479His;Xref=ExAC:rs772699552,gnomAD:rs772699552;CytogeneticBand=17q21.2;GenomicLocation=NC_000017.11:g.42785443G>C
Q96J92 TOPMed;ExAC;gnomAD VARIANT 482 482 . . . p.Arg482Gln;Xref=ExAC:rs765749007,TOPMed:rs765749007,gnomAD:rs765749007;CytogeneticBand=17q21.2;GenomicLocation=NC_000017.11:g.42785451G>A
Q96J92 NCI-TCGA;COSMIC;ClinGen;dbSNP;NCI-TCGA Cosmic;gnomAD;ClinVar VARIANT 482 482 . . . p.Arg482Trp;Xref=ClinGen:CA216478,NCI-TCGA Cosmic:COSM1383447,cosmic curated:COSM1383447,NCI-TCGA Cosmic:COSM1383448,cosmic curated:COSM1383448,ClinVar:RCV000054783,NCI-TCGA:rs387907556,dbSNP:rs387907556,gnomAD:rs387907556;CytogeneticBand=17q21.2;GenomicLocation=NC_000017.11:g.42785450C>T;Ontology_term=ECO:0…
Q96J92 ExAC;gnomAD VARIANT 483 483 . . . p.Asp483Glu;Xref=ExAC:rs753831449,gnomAD:rs753831449;CytogeneticBand=17q21.2;GenomicLocation=NC_000017.11:g.42785455C>G
Q96J92 NCI-TCGA VARIANT 483 483 . . . p.Asp483Asn;Xref=NCI-TCGA:TCGA novel;CytogeneticBand=17q21.2;GenomicLocation=NC_000017.11:g.42785453G>A
Q96J92 NCI-TCGA;gnomAD VARIANT 484 484 . . . p.Ala484Thr;Xref=NCI-TCGA:rs1188965960,gnomAD:rs1188965960;CytogeneticBand=17q21.2;GenomicLocation=NC_000017.11:g.42785456G>A
Q96J92 TOPMed VARIANT 484 484 . . . p.Ala484Val;Xref=TOPMed:rs1446600356;CytogeneticBand=17q21.2;GenomicLocation=NC_000017.11:g.42785457C>T
Q96J92 gnomAD VARIANT 486 486 . . . p.Glu486Asp;Xref=gnomAD:rs1372397646;CytogeneticBand=17q21.2;GenomicLocation=NC_000017.11:g.42785464G>T
Q96J92 TOPMed;ExAC;gnomAD VARIANT 486 486 . . . p.Glu486Lys;Xref=ExAC:rs765059808,TOPMed:rs765059808,gnomAD:rs765059808;CytogeneticBand=17q21.2;GenomicLocation=NC_000017.11:g.42785462G>A
Q96J92 gnomAD VARIANT 487 487 . . . p.Glu487Asp;Xref=gnomAD:rs1297401164;CytogeneticBand=17q21.2;GenomicLocation=NC_000017.11:g.42785467G>C
Q96J92 TOPMed;ExAC;gnomAD VARIANT 487 487 . . . p.Glu487Lys;Xref=ExAC:rs752469952,TOPMed:rs752469952,gnomAD:rs752469952;CytogeneticBand=17q21.2;GenomicLocation=NC_000017.11:g.42785465G>A
Q96J92 NCI-TCGA VARIANT 487 487 . . . p.Glu487Val;Xref=NCI-TCGA:TCGA novel;CytogeneticBand=17q21.2;GenomicLocation=NC_000017.11:g.42785466A>T
Q96J92 Ensembl VARIANT 488 488 . . . p.Val488Gly;Xref=Ensembl:rs1597896797;CytogeneticBand=17q21.2;GenomicLocation=NC_000017.11:g.42785469T>G
Q96J92 gnomAD VARIANT 488 488 . . . p.Val488Leu;Xref=gnomAD:rs1395972443;CytogeneticBand=17q21.2;GenomicLocation=NC_000017.11:g.42785468G>T
Q96J92 gnomAD VARIANT 488 488 . . . p.Val488Met;Xref=gnomAD:rs1395972443;CytogeneticBand=17q21.2;GenomicLocation=NC_000017.11:g.42785468G>A
Q96J92 TOPMed;gnomAD VARIANT 490 490 . . . p.Gln490Arg;Xref=TOPMed:rs923141696,gnomAD:rs923141696;CytogeneticBand=17q21.2;GenomicLocation=NC_000017.11:g.42785475A>G
Q96J92 Ensembl VARIANT 492 492 . . . p.Met492Thr;Xref=Ensembl:rs1568028436;CytogeneticBand=17q21.2;GenomicLocation=NC_000017.11:g.42785481T>C
Q96J92 gnomAD VARIANT 493 493 . . . p.Val493Leu;Xref=gnomAD:rs1464986747;CytogeneticBand=17q21.2;GenomicLocation=NC_000017.11:g.42787278G>T
Q96J92 ExAC;gnomAD VARIANT 494 494 . . . p.Ala494Gly;Xref=ExAC:rs746629627,gnomAD:rs746629627;CytogeneticBand=17q21.2;GenomicLocation=NC_000017.11:g.42787282C>G
Q96J92 ExAC;gnomAD VARIANT 494 494 . . . p.Ala494Thr;Xref=ExAC:rs772930670,gnomAD:rs772930670;CytogeneticBand=17q21.2;GenomicLocation=NC_000017.11:g.42787281G>A
Q96J92 NCI-TCGA;ExAC;gnomAD VARIANT 494 494 . . . p.Ala494Val;Xref=ExAC:rs746629627,NCI-TCGA:rs746629627,gnomAD:rs746629627;CytogeneticBand=17q21.2;GenomicLocation=NC_000017.11:g.42787282C>T
Q96J92 TOPMed;ExAC;gnomAD VARIANT 498 498 . . . p.Val498Leu;Xref=ExAC:rs770542554,TOPMed:rs770542554,gnomAD:rs770542554;CytogeneticBand=17q21.2;GenomicLocation=NC_000017.11:g.42787293G>C
Q96J92 NCI-TCGA;TOPMed;ExAC;gnomAD VARIANT 502 502 . . . p.Asp502Asn;Xref=ExAC:rs759521316,NCI-TCGA:rs759521316,TOPMed:rs759521316,gnomAD:rs759521316;CytogeneticBand=17q21.2;GenomicLocation=NC_000017.11:g.42787305G>A
Q96J92 ExAC;gnomAD VARIANT 503 503 . . . p.Tyr503Ser;Xref=ExAC:rs765184683,gnomAD:rs765184683;CytogeneticBand=17q21.2;GenomicLocation=NC_000017.11:g.42787309A>C
Q96J92 TOPMed;ExAC;dbSNP;gnomAD;ClinVar VARIANT 504 504 . . . Xref=ClinVar:RCV003085882,ExAC:rs200593980,TOPMed:rs200593980,dbSNP:rs200593980,gnomAD:rs200593980;CytogeneticBand=17q21.2;GenomicLocation=NC_000017.11:g.42787311C>T
Q96J92 TOPMed;1000Genomes;ExAC;gnomAD VARIANT 505 505 . . . p.Pro505Ser;Xref=1000Genomes:rs552956130,ExAC:rs552956130,TOPMed:rs552956130,gnomAD:rs552956130;CytogeneticBand=17q21.2;GenomicLocation=NC_000017.11:g.42787314C>T
Q96J92 gnomAD VARIANT 506 506 . . . p.Val506Met;Xref=gnomAD:rs1411547457;CytogeneticBand=17q21.2;GenomicLocation=NC_000017.11:g.42787317G>A
Q96J92 NCI-TCGA;TOPMed;1000Genomes;ExAC;gnomAD VARIANT 508 508 . . . p.Arg508Cys;Xref=1000Genomes:rs201947637,ExAC:rs201947637,NCI-TCGA:rs201947637,TOPMed:rs201947637,gnomAD:rs201947637;CytogeneticBand=17q21.2;GenomicLocation=NC_000017.11:g.42787323C>T
Q96J92 TOPMed;1000Genomes;ExAC;gnomAD VARIANT 508 508 . . . p.Arg508Gly;Xref=1000Genomes:rs201947637,ExAC:rs201947637,TOPMed:rs201947637,gnomAD:rs201947637;CytogeneticBand=17q21.2;GenomicLocation=NC_000017.11:g.42787323C>G
Q96J92 TOPMed;1000Genomes;ESP;ExAC;ClinGen;dbSNP;gnomAD;ClinVar VARIANT 508 508 . . . p.Arg508His;Xref=ClinGen:CA8584012,ClinVar:RCV000306761,ClinVar:RCV002056600,1000Genomes:rs55997156,ESP:rs55997156,ExAC:rs55997156,TOPMed:rs55997156,dbSNP:rs55997156,gnomAD:rs55997156;CytogeneticBand=17q21.2;GenomicLocation=NC_000017.11:g.42787324G>A
Q96J92 TOPMed;ESP;ExAC;gnomAD VARIANT 509 509 . . . p.Ala509Val;Xref=ESP:rs143222801,ExAC:rs143222801,TOPMed:rs143222801,gnomAD:rs143222801;CytogeneticBand=17q21.2;GenomicLocation=NC_000017.11:g.42787327C>T
Q96J92 1000Genomes;ExAC;gnomAD VARIANT 510 510 . . . p.Val510Ala;Xref=1000Genomes:rs531680448,ExAC:rs531680448,gnomAD:rs531680448;CytogeneticBand=17q21.2;GenomicLocation=NC_000017.11:g.42787330T>C
Q96J92 TOPMed;ESP;ExAC;gnomAD VARIANT 511 511 . . . p.Arg511Cys;Xref=ESP:rs146216767,ExAC:rs146216767,TOPMed:rs146216767,gnomAD:rs146216767;CytogeneticBand=17q21.2;GenomicLocation=NC_000017.11:g.42787332C>T
Q96J92 NCI-TCGA;COSMIC;ExAC;NCI-TCGA Cosmic;gnomAD VARIANT 511 511 . . . p.Arg511His;Xref=NCI-TCGA Cosmic:COSM3724183,cosmic curated:COSM3724183,NCI-TCGA Cosmic:COSM3724184,cosmic curated:COSM3724184,ExAC:rs779595489,NCI-TCGA:rs779595489,gnomAD:rs779595489;CytogeneticBand=17q21.2;GenomicLocation=NC_000017.11:g.42787333G>A;Ontology_term=ECO:0000313%2CECO:0000313;evidence=ECO:0000313|pubmed:2361916…
Q96J92 gnomAD VARIANT 513 513 . . . p.Arg513Gln;Xref=gnomAD:rs1258823274;CytogeneticBand=17q21.2;GenomicLocation=NC_000017.11:g.42787339G>A
Q96J92 TOPMed;ExAC;gnomAD VARIANT 513 513 . . . p.Arg513Trp;Xref=ExAC:rs758845858,TOPMed:rs758845858,gnomAD:rs758845858;CytogeneticBand=17q21.2;GenomicLocation=NC_000017.11:g.42787338C>T
Q96J92 TOPMed;ExAC;gnomAD VARIANT 515 515 . . . p.Ala515Thr;Xref=ExAC:rs746741261,TOPMed:rs746741261,gnomAD:rs746741261;CytogeneticBand=17q21.2;GenomicLocation=NC_000017.11:g.42787344G>A
Q96J92 TOPMed;gnomAD VARIANT 517 517 . . . p.Ile517Asn;Xref=TOPMed:rs943640765,gnomAD:rs943640765;CytogeneticBand=17q21.2;GenomicLocation=NC_000017.11:g.42787351T>A
Q96J92 gnomAD VARIANT 519 519 . . . Xref=gnomAD:rs974649105;CytogeneticBand=17q21.2;GenomicLocation=NC_000017.11:g.42787356C>T
Q96J92 TOPMed;ESP;ExAC;gnomAD VARIANT 519 519 . . . p.Arg519Gln;Xref=ESP:rs139245311,ExAC:rs139245311,TOPMed:rs139245311,gnomAD:rs139245311;CytogeneticBand=17q21.2;GenomicLocation=NC_000017.11:g.42787357G>A
Q96J92 NCI-TCGA;COSMIC;NCI-TCGA Cosmic;Ensembl VARIANT 521 521 . . . p.Arg521Cys;Xref=NCI-TCGA Cosmic:COSM979634,cosmic curated:COSM979634,NCI-TCGA Cosmic:COSM979636,cosmic curated:COSM979636,Ensembl:rs1568029360,NCI-TCGA:rs1568029360;CytogeneticBand=17q21.2;GenomicLocation=NC_000017.11:g.42787362C>T;Ontology_term=ECO:0000313;evidence=ECO:0000313|cosmic_study:419
Q96J92 TOPMed;1000Genomes;ExAC;gnomAD VARIANT 521 521 . . . p.Arg521His;Xref=1000Genomes:rs543639943,ExAC:rs543639943,TOPMed:rs543639943,gnomAD:rs543639943;CytogeneticBand=17q21.2;GenomicLocation=NC_000017.11:g.42787363G>A
Q96J92 ExAC;gnomAD VARIANT 522 522 . . . Xref=ExAC:rs769249445,gnomAD:rs769249445;CytogeneticBand=17q21.2;GenomicLocation=NC_000017.11:g.42787365G>T
Q96J92 Ensembl VARIANT 522 522 . . . p.Glu522Asp;Xref=Ensembl:rs1597898164;CytogeneticBand=17q21.2;GenomicLocation=NC_000017.11:g.42787367G>C
Q96J92 TOPMed;ESP;ExAC;gnomAD VARIANT 525 525 . . . p.Arg525Cys;Xref=ESP:rs145020225,ExAC:rs145020225,TOPMed:rs145020225,gnomAD:rs145020225;CytogeneticBand=17q21.2;GenomicLocation=NC_000017.11:g.42787374C>T
Q96J92 TOPMed;ESP;ExAC;gnomAD VARIANT 525 525 . . . p.Arg525Gly;Xref=ESP:rs145020225,ExAC:rs145020225,TOPMed:rs145020225,gnomAD:rs145020225;CytogeneticBand=17q21.2;GenomicLocation=NC_000017.11:g.42787374C>G
Q96J92 NCI-TCGA;TOPMed;1000Genomes;ESP;ExAC;ClinGen;dbSNP;gnomAD;ClinVar VARIANT 525 525 . . . p.Arg525His;Xref=ClinGen:CA8584029,ClinVar:RCV000314959,1000Genomes:rs200182836,ESP:rs200182836,ExAC:rs200182836,NCI-TCGA:rs200182836,TOPMed:rs200182836,dbSNP:rs200182836,gnomAD:rs200182836;CytogeneticBand=17q21.2;GenomicLocation=NC_000017.11:g.42787375G>A
Q96J92 TOPMed;ESP;ExAC;gnomAD VARIANT 528 528 . . . p.Arg528Lys;Xref=ESP:rs373742806,ExAC:rs373742806,TOPMed:rs373742806,gnomAD:rs373742806;CytogeneticBand=17q21.2;GenomicLocation=NC_000017.11:g.42787384G>A
Q96J92 NCI-TCGA VARIANT 529 529 . . . p.Glu529Gly;Xref=NCI-TCGA:TCGA novel;CytogeneticBand=17q21.2;GenomicLocation=NC_000017.11:g.42787387A>G
Q96J92 ExAC;gnomAD VARIANT 529 529 . . . p.Glu529Lys;Xref=ExAC:rs766715002,gnomAD:rs766715002;CytogeneticBand=17q21.2;GenomicLocation=NC_000017.11:g.42787386G>A
Q96J92 TOPMed VARIANT 532 532 . . . p.Ala532Gly;Xref=TOPMed:rs1381470552;CytogeneticBand=17q21.2;GenomicLocation=NC_000017.11:g.42787396C>G
Q96J92 Ensembl VARIANT 533 533 . . . p.Leu533Pro;Xref=Ensembl:rs112963672;CytogeneticBand=17q21.2;GenomicLocation=NC_000017.11:g.42787399T>C
Q96J92 TOPMed VARIANT 533 533 . . . p.Leu533Val;Xref=TOPMed:rs1160906653;CytogeneticBand=17q21.2;GenomicLocation=NC_000017.11:g.42787398C>G
Q96J92 TOPMed;gnomAD VARIANT 535 535 . . . p.Pro535Ser;Xref=TOPMed:rs895599804,gnomAD:rs895599804;CytogeneticBand=17q21.2;GenomicLocation=NC_000017.11:g.42787404C>T
Q96J92 ExAC;gnomAD VARIANT 537 537 . . . p.Pro537Gln;Xref=ExAC:rs765386370,gnomAD:rs765386370;CytogeneticBand=17q21.2;GenomicLocation=NC_000017.11:g.42787411C>A
Q96J92 NCI-TCGA Cosmic VARIANT 537 537 . . . p.Pro537Ser;Xref=NCI-TCGA Cosmic:COSM1383449,NCI-TCGA Cosmic:COSM1383450;CytogeneticBand=17q21.2;GenomicLocation=NC_000017.11:g.42787410C>T
Q96J92 gnomAD VARIANT 538 538 . . . p.Gly538Glu;Xref=gnomAD:rs772538146;CytogeneticBand=17q21.2;GenomicLocation=NC_000017.11:g.42787414G>A
Q96J92 ExAC;gnomAD VARIANT 539 539 . . . p.Pro539Leu;Xref=ExAC:rs758825830,gnomAD:rs758825830;CytogeneticBand=17q21.2;GenomicLocation=NC_000017.11:g.42787417C>T
Q96J92 ExAC;gnomAD VARIANT 539 539 . . . p.Pro539Ser;Xref=ExAC:rs753287071,gnomAD:rs753287071;CytogeneticBand=17q21.2;GenomicLocation=NC_000017.11:g.42787416C>T
Q96J92 NCI-TCGA VARIANT 542 542 . . . p.Ala542Gly;Xref=NCI-TCGA:TCGA novel;CytogeneticBand=17q21.2;GenomicLocation=NC_000017.11:g.42787426C>G
Q96J92 TOPMed VARIANT 543 543 . . . p.Thr543Pro;Xref=TOPMed:rs1199718085;CytogeneticBand=17q21.2;GenomicLocation=NC_000017.11:g.42787428A>C
Q96J92 NCI-TCGA Cosmic VARIANT 544 544 . . . Xref=NCI-TCGA Cosmic:COSM272114,NCI-TCGA Cosmic:COSM272115;CytogeneticBand=17q21.2;GenomicLocation=NC_000017.11:g.42787430_42787431del
Q96J92 ExAC;gnomAD VARIANT 544 544 . . . p.Val544Met;Xref=ExAC:rs778257029,gnomAD:rs778257029;CytogeneticBand=17q21.2;GenomicLocation=NC_000017.11:g.42787431G>A
Q96J92 ExAC;gnomAD VARIANT 546 546 . . . p.Met546Leu;Xref=ExAC:rs751882141,gnomAD:rs751882141;CytogeneticBand=17q21.2;GenomicLocation=NC_000017.11:g.42787437A>C
Q96J92 TOPMed;ExAC;gnomAD VARIANT 547 547 . . . p.Ala547Asp;Xref=ExAC:rs757547531,TOPMed:rs757547531,gnomAD:rs757547531;CytogeneticBand=17q21.2;GenomicLocation=NC_000017.11:g.42787441C>A
Q96J92 NCI-TCGA;TOPMed;ExAC;gnomAD VARIANT 547 547 . . . p.Ala547Val;Xref=ExAC:rs757547531,NCI-TCGA:rs757547531,TOPMed:rs757547531,gnomAD:rs757547531;CytogeneticBand=17q21.2;GenomicLocation=NC_000017.11:g.42787441C>T
Q96J92 TOPMed;ESP;ExAC;gnomAD VARIANT 548 548 . . . p.Pro548Ala;Xref=ESP:rs371668464,ExAC:rs371668464,TOPMed:rs371668464,gnomAD:rs371668464;CytogeneticBand=17q21.2;GenomicLocation=NC_000017.11:g.42787443C>G
Q96J92 TOPMed VARIANT 548 548 . . . p.Pro548Leu;Xref=TOPMed:rs1351456322;CytogeneticBand=17q21.2;GenomicLocation=NC_000017.11:g.42787444C>T
Q96J92 TOPMed;ExAC;gnomAD VARIANT 549 549 . . . p.Gly549Cys;Xref=ExAC:rs768493990,TOPMed:rs768493990,gnomAD:rs768493990;CytogeneticBand=17q21.2;GenomicLocation=NC_000017.11:g.42787446G>T
Q96J92 TOPMed;ExAC;gnomAD VARIANT 549 549 . . . p.Gly549Arg;Xref=ExAC:rs768493990,TOPMed:rs768493990,gnomAD:rs768493990;CytogeneticBand=17q21.2;GenomicLocation=NC_000017.11:g.42787446G>C
Q96J92 TOPMed;ExAC;gnomAD VARIANT 549 549 . . . p.Gly549Ser;Xref=ExAC:rs768493990,TOPMed:rs768493990,gnomAD:rs768493990;CytogeneticBand=17q21.2;GenomicLocation=NC_000017.11:g.42787446G>A
Q96J92 gnomAD VARIANT 550 550 . . . p.Pro550Ser;Xref=gnomAD:rs1423054825;CytogeneticBand=17q21.2;GenomicLocation=NC_000017.11:g.42787449C>T
Q96J92 TOPMed VARIANT 551 551 . . . p.Pro551His;Xref=TOPMed:rs1298822512;CytogeneticBand=17q21.2;GenomicLocation=NC_000017.11:g.42787453C>A
Q96J92 gnomAD VARIANT 552 552 . . . p.Ser552Arg;Xref=gnomAD:rs1354703104;CytogeneticBand=17q21.2;GenomicLocation=NC_000017.11:g.42787455A>C
Q96J92 ExAC;gnomAD VARIANT 552 552 . . . p.Ser552Thr;Xref=ExAC:rs761732493,gnomAD:rs761732493;CytogeneticBand=17q21.2;GenomicLocation=NC_000017.11:g.42787456G>C
Q96J92 NCI-TCGA VARIANT 552 552 . . . Xref=NCI-TCGA:TCGA novel;CytogeneticBand=17q21.2;GenomicLocation=NC_000017.11:g.42787449del
Q96J92 1000Genomes VARIANT 554 554 . . . p.Phe554Ile;Xref=1000Genomes:rs201848994;CytogeneticBand=17q21.2;GenomicLocation=NC_000017.11:g.42787461T>A
Q96J92 Ensembl VARIANT 554 554 . . . p.Phe554Ser;Xref=Ensembl:rs1597898325;CytogeneticBand=17q21.2;GenomicLocation=NC_000017.11:g.42787462T>C
Q96J92 TOPMed;1000Genomes;ESP;ExAC;gnomAD VARIANT 555 555 . . . p.Pro555His;Xref=1000Genomes:rs57737815,ESP:rs57737815,ExAC:rs57737815,TOPMed:rs57737815,gnomAD:rs57737815;CytogeneticBand=17q21.2;GenomicLocation=NC_000017.11:g.42787465C>A
Q96J92 TOPMed;1000Genomes;ESP;ExAC;ClinGen;dbSNP;gnomAD;ClinVar VARIANT 555 555 . . . p.Pro555Arg;Xref=ClinGen:CA8584051,ClinVar:RCV000318029,ClinVar:RCV000962593,1000Genomes:rs57737815,ESP:rs57737815,ExAC:rs57737815,TOPMed:rs57737815,dbSNP:rs57737815,gnomAD:rs57737815;CytogeneticBand=17q21.2;GenomicLocation=NC_000017.11:g.42787465C>G
Q96J92 ExAC;gnomAD VARIANT 555 555 . . . p.Pro555Thr;Xref=ExAC:rs759800798,gnomAD:rs759800798;CytogeneticBand=17q21.2;GenomicLocation=NC_000017.11:g.42787464C>A
Q96J92 TOPMed;1000Genomes;ESP;ExAC;gnomAD VARIANT 556 556 . . . p.Pro556Ala;Xref=1000Genomes:rs56003090,ESP:rs56003090,ExAC:rs56003090,TOPMed:rs56003090,gnomAD:rs56003090;CytogeneticBand=17q21.2;GenomicLocation=NC_000017.11:g.42787467C>G
Q96J92 TOPMed VARIANT 556 556 . . . p.Pro556His;Xref=TOPMed:rs1375998507;CytogeneticBand=17q21.2;GenomicLocation=NC_000017.11:g.42787468C>A
Q96J92 TOPMed;1000Genomes;ESP;ExAC;gnomAD VARIANT 556 556 . . . p.Pro556Ser;Xref=1000Genomes:rs56003090,ESP:rs56003090,ExAC:rs56003090,TOPMed:rs56003090,gnomAD:rs56003090;CytogeneticBand=17q21.2;GenomicLocation=NC_000017.11:g.42787467C>T
Q96J92 TOPMed;1000Genomes;ESP;ExAC;dbSNP;gnomAD;ClinVar VARIANT 556 556 . . . p.Pro556Thr;Xref=ClinVar:RCV001124269,ClinVar:RCV002070026,1000Genomes:rs56003090,ESP:rs56003090,ExAC:rs56003090,TOPMed:rs56003090,dbSNP:rs56003090,gnomAD:rs56003090;CytogeneticBand=17q21.2;GenomicLocation=NC_000017.11:g.42787467C>A
Q96J92 TOPMed;ESP;ExAC;gnomAD VARIANT 558 558 . . . p.Pro558Ser;Xref=ESP:rs374889836,ExAC:rs374889836,TOPMed:rs374889836,gnomAD:rs374889836;CytogeneticBand=17q21.2;GenomicLocation=NC_000017.11:g.42787473C>T
Q96J92 ClinGen;dbSNP;Ensembl;ClinVar VARIANT 560 560 . . . p.Glu560Gly;Xref=ClinGen:CA16044426,ClinVar:RCV000417202,Ensembl:rs193922734,dbSNP:rs193922734;CytogeneticBand=17q21.2;GenomicLocation=NC_000017.11:g.42787480A>G
Q96J92 TOPMed;gnomAD VARIANT 561 561 . . . p.Pro561Ala;Xref=TOPMed:rs1166745711,gnomAD:rs1166745711;CytogeneticBand=17q21.2;GenomicLocation=NC_000017.11:g.42787482C>G
Q96J92 ClinGen;dbSNP;Ensembl;ClinVar VARIANT 561 561 . . . p.Pro561Leu;Xref=ClinGen:CA16044427,ClinVar:RCV000417199,Ensembl:rs193922735,dbSNP:rs193922735;CytogeneticBand=17q21.2;GenomicLocation=NC_000017.11:g.42787483C>T
Q96J92 UniProt;ClinGen;dbSNP;Ensembl;ClinVar VARIANT 562 562 . . . p.Glu562Lys;ID=VAR_017588;Xref=ClinGen:CA254226,ClinVar:RCV000008100,UniProt:VAR_017588,Ensembl:rs137853093,dbSNP:rs137853093;CytogeneticBand=17q21.2;GenomicLocation=NC_000017.11:g.42787485G>A;Ontology_term=ECO:0000269%2CECO:0000313%2CECO:0000269%2CECO:0000269;evidence=ECO:0000269|pubmed:11498583%2CECO:0000313|pubmed:11498583%2CEC…
Q96J92 UniProt;ClinGen;dbSNP;Ensembl;ClinVar VARIANT 564 564 . . . p.Asp564Ala;ID=VAR_017589;Xref=ClinGen:CA254227,ClinVar:RCV000008101,UniProt:VAR_017589,Ensembl:rs137853094,dbSNP:rs137853094;CytogeneticBand=17q21.2;GenomicLocation=NC_000017.11:g.42787492A>C;Ontology_term=ECO:0000269%2CECO:0000313%2CECO:0000269%2CECO:0000269;evidence=ECO:0000269|pubmed:11498583%2CECO:0000313|pubmed:11498583%2CEC…
Q96J92 ClinGen;dbSNP;Ensembl;ClinVar VARIANT 564 564 . . . p.Asp564His;Xref=ClinGen:CA16044428,ClinVar:RCV000417204,Ensembl:rs193922736,dbSNP:rs193922736;CytogeneticBand=17q21.2;GenomicLocation=NC_000017.11:g.42787491G>C
Q96J92 UniProt;ClinGen;dbSNP;Ensembl;ClinVar VARIANT 565 565 . . . p.Gln565Glu;ID=VAR_017590;Xref=ClinGen:CA254225,ClinVar:RCV000008099,UniProt:VAR_017590,Ensembl:rs137853092,dbSNP:rs137853092;CytogeneticBand=17q21.2;GenomicLocation=NC_000017.11:g.42787494C>G;Ontology_term=ECO:0000269%2CECO:0000313%2CECO:0000313%2CECO:0000313%2CECO:0000269%2CECO:0000269%2CECO:0000269%2CECO:0000313%2CECO:0000313;e…
Q96J92 Ensembl VARIANT 566 566 . . . p.His566Pro;Xref=Ensembl:rs1597898405;CytogeneticBand=17q21.2;GenomicLocation=NC_000017.11:g.42787498A>C
Q96J92 Ensembl VARIANT 567 567 . . . p.Gln567Arg;Xref=Ensembl:rs891599658;CytogeneticBand=17q21.2;GenomicLocation=NC_000017.11:g.42787501A>G
Q96J92 1000Genomes VARIANT 569 569 . . . p.Phe569Ile;Xref=1000Genomes:rs570673973;CytogeneticBand=17q21.2;GenomicLocation=NC_000017.11:g.42787506T>A
Q96J92 NCI-TCGA VARIANT 569 569 . . . p.Phe569Tyr;Xref=NCI-TCGA:TCGA novel;CytogeneticBand=17q21.2;GenomicLocation=NC_000017.11:g.42787507T>A
Q96J92 TOPMed;ExAC;gnomAD VARIANT 572 572 . . . p.Arg572Cys;Xref=ExAC:rs750147468,TOPMed:rs750147468,gnomAD:rs750147468;CytogeneticBand=17q21.2;GenomicLocation=NC_000017.11:g.42787515C>T
Q96J92 TOPMed;1000Genomes;gnomAD VARIANT 572 572 . . . p.Arg572His;Xref=1000Genomes:rs534475832,TOPMed:rs534475832,gnomAD:rs534475832;CytogeneticBand=17q21.2;GenomicLocation=NC_000017.11:g.42787516G>A
Q96J92 TOPMed;1000Genomes;gnomAD VARIANT 572 572 . . . p.Arg572Leu;Xref=1000Genomes:rs534475832,TOPMed:rs534475832,gnomAD:rs534475832;CytogeneticBand=17q21.2;GenomicLocation=NC_000017.11:g.42787516G>T
Q96J92 gnomAD VARIANT 573 573 . . . p.His573Tyr;Xref=gnomAD:rs1169965828;CytogeneticBand=17q21.2;GenomicLocation=NC_000017.11:g.42787518C>T
Q96J92 NCI-TCGA Cosmic VARIANT 574 574 . . . p.Ala574Gly;Xref=NCI-TCGA Cosmic:COSM6081284,NCI-TCGA Cosmic:COSM6081285;CytogeneticBand=17q21.2;GenomicLocation=NC_000017.11:g.42787522C>G
Q96J92 ExAC;gnomAD VARIANT 574 574 . . . p.Ala574Ser;Xref=ExAC:rs748755460,gnomAD:rs748755460;CytogeneticBand=17q21.2;GenomicLocation=NC_000017.11:g.42787521G>T
Q96J92 ExAC;gnomAD VARIANT 574 574 . . . p.Ala574Thr;Xref=ExAC:rs748755460,gnomAD:rs748755460;CytogeneticBand=17q21.2;GenomicLocation=NC_000017.11:g.42787521G>A
Q96J92 ExAC;gnomAD VARIANT 577 577 . . . p.Ser577Leu;Xref=ExAC:rs778739051,gnomAD:rs778739051;CytogeneticBand=17q21.2;GenomicLocation=NC_000017.11:g.42787531C>T
Q96J92 NCI-TCGA;gnomAD VARIANT 579 579 . . . p.Thr579Ile;Xref=NCI-TCGA:rs1452646256,gnomAD:rs1452646256;CytogeneticBand=17q21.2;GenomicLocation=NC_000017.11:g.42787537C>T
Q96J92 NCI-TCGA VARIANT 581 581 . . . p.Ser581Leu;Xref=NCI-TCGA:TCGA novel;CytogeneticBand=17q21.2;GenomicLocation=NC_000017.11:g.42787778C>T
Q96J92 TOPMed;ExAC;gnomAD VARIANT 584 584 . . . p.Glu584Lys;Xref=ExAC:rs748163295,TOPMed:rs748163295,gnomAD:rs748163295;CytogeneticBand=17q21.2;GenomicLocation=NC_000017.11:g.42787786G>A
Q96J92 TOPMed VARIANT 587 587 . . . p.Gly587Ala;Xref=TOPMed:rs1051042573;CytogeneticBand=17q21.2;GenomicLocation=NC_000017.11:g.42787796G>C
Q96J92 TOPMed VARIANT 587 587 . . . p.Gly587Cys;Xref=TOPMed:rs1008922795;CytogeneticBand=17q21.2;GenomicLocation=NC_000017.11:g.42787795G>T
Q96J92 TOPMed VARIANT 587 587 . . . p.Gly587Asp;Xref=TOPMed:rs1051042573;CytogeneticBand=17q21.2;GenomicLocation=NC_000017.11:g.42787796G>A
Q96J92 NCI-TCGA;TOPMed VARIANT 588 588 . . . p.Tyr588Ser;Xref=NCI-TCGA:rs1290994248,TOPMed:rs1290994248;CytogeneticBand=17q21.2;GenomicLocation=NC_000017.11:g.42787799A>C
Q96J92 NCI-TCGA VARIANT 590 590 . . . p.Ser590Ile;Xref=NCI-TCGA:TCGA novel;CytogeneticBand=17q21.2;GenomicLocation=NC_000017.11:g.42787805G>T
Q96J92 TOPMed VARIANT 592 592 . . . p.Ser592Pro;Xref=TOPMed:rs1230434654;CytogeneticBand=17q21.2;GenomicLocation=NC_000017.11:g.42787810T>C
Q96J92 TOPMed;ExAC;gnomAD VARIANT 593 593 . . . p.Gly593Ser;Xref=ExAC:rs746803815,TOPMed:rs746803815,gnomAD:rs746803815;CytogeneticBand=17q21.2;GenomicLocation=NC_000017.11:g.42787813G>A
Q96J92 TOPMed VARIANT 593 593 . . . p.Gly593Val;Xref=TOPMed:rs1241513944;CytogeneticBand=17q21.2;GenomicLocation=NC_000017.11:g.42787814G>T
Q96J92 NCI-TCGA VARIANT 594 594 . . . p.Phe594Leu;Xref=NCI-TCGA:TCGA novel;CytogeneticBand=17q21.2;GenomicLocation=NC_000017.11:g.42787816T>C
Q96J92 Ensembl VARIANT 597 597 . . . p.Ala597Gly;Xref=Ensembl:rs1597898759;CytogeneticBand=17q21.2;GenomicLocation=NC_000017.11:g.42787826C>G
Q96J92 ExAC;gnomAD VARIANT 598 598 . . . p.Ser598Leu;Xref=ExAC:rs775595164,gnomAD:rs775595164;CytogeneticBand=17q21.2;GenomicLocation=NC_000017.11:g.42787829C>T
Q96J92 TOPMed VARIANT 599 599 . . . p.Asp599Glu;Xref=TOPMed:rs1329422185;CytogeneticBand=17q21.2;GenomicLocation=NC_000017.11:g.42787833C>A
Q96J92 ExAC;gnomAD VARIANT 599 599 . . . p.Asp599His;Xref=ExAC:rs749500237,gnomAD:rs749500237;CytogeneticBand=17q21.2;GenomicLocation=NC_000017.11:g.42787831G>C
Q96J92 TOPMed;UniProt;1000Genomes;ESP;COSMIC;ExAC;ClinGen;dbSNP;gnomAD;ClinVar VARIANT 601 601 . . . p.Ala601Ser;ID=VAR_061748;Xref=ClinGen:CA8584096,cosmic curated:COSM436649,cosmic curated:COSM436650,ClinVar:RCV000259612,ClinVar:RCV001723910,UniProt:VAR_061748,1000Genomes:rs55781437,ESP:rs55781437,ExAC:rs55781437,TOPMed:rs55781437,dbSNP:rs55781437,gnomAD:rs55781437;CytogeneticBand=17q21.2;Genom…
Q96J92 TOPMed;1000Genomes;ESP;ExAC;gnomAD VARIANT 601 601 . . . p.Ala601Thr;Xref=1000Genomes:rs55781437,ESP:rs55781437,ExAC:rs55781437,TOPMed:rs55781437,gnomAD:rs55781437;CytogeneticBand=17q21.2;GenomicLocation=NC_000017.11:g.42787837G>A
Q96J92 Ensembl VARIANT 601 601 . . . p.Ala601Val;Xref=Ensembl:rs942570657;CytogeneticBand=17q21.2;GenomicLocation=NC_000017.11:g.42787838C>T
Q96J92 ExAC VARIANT 602 602 . . . p.Leu602Phe;Xref=ExAC:rs761827024;CytogeneticBand=17q21.2;GenomicLocation=NC_000017.11:g.42787840C>T
Q96J92 gnomAD VARIANT 602 602 . . . p.Leu602Pro;Xref=gnomAD:rs1282880585;CytogeneticBand=17q21.2;GenomicLocation=NC_000017.11:g.42787841T>C
Q96J92 NCI-TCGA VARIANT 603 603 . . . Xref=NCI-TCGA:TCGA novel;CytogeneticBand=17q21.2;GenomicLocation=NC_000017.11:g.42787843C>T
Q96J92 ExAC;gnomAD VARIANT 603 603 . . . p.Gln603His;Xref=ExAC:rs768020150,gnomAD:rs768020150;CytogeneticBand=17q21.2;GenomicLocation=NC_000017.11:g.42787845G>C
Q96J92 NCI-TCGA Cosmic VARIANT 605 605 . . . p.Pro605His;Xref=NCI-TCGA Cosmic:COSM3402914,NCI-TCGA Cosmic:COSM3402915;CytogeneticBand=17q21.2;GenomicLocation=NC_000017.11:g.42787850C>A
Q96J92 NCI-TCGA VARIANT 605 605 . . . Xref=NCI-TCGA:TCGA novel;CytogeneticBand=17q21.2;GenomicLocation=NC_000017.11:g.42787846del
Q96J92 gnomAD VARIANT 605 605 . . . p.Pro605Arg;Xref=gnomAD:rs1241202617;CytogeneticBand=17q21.2;GenomicLocation=NC_000017.11:g.42787850C>G
Q96J92 TOPMed VARIANT 605 605 . . . p.Pro605Ser;Xref=TOPMed:rs950999148;CytogeneticBand=17q21.2;GenomicLocation=NC_000017.11:g.42787849C>T
Q96J92 TOPMed;ExAC;gnomAD VARIANT 606 606 . . . p.Gly606Ala;Xref=ExAC:rs773671544,TOPMed:rs773671544,gnomAD:rs773671544;CytogeneticBand=17q21.2;GenomicLocation=NC_000017.11:g.42787853G>C
Q96J92 gnomAD VARIANT 606 606 . . . p.Gly606Arg;Xref=gnomAD:rs1280233440;CytogeneticBand=17q21.2;GenomicLocation=NC_000017.11:g.42787852G>C%2C NC_000017.11:g.42787852G>A
Q96J92 TOPMed;ExAC;gnomAD VARIANT 606 606 . . . p.Gly606Val;Xref=ExAC:rs773671544,TOPMed:rs773671544,gnomAD:rs773671544;CytogeneticBand=17q21.2;GenomicLocation=NC_000017.11:g.42787853G>T
Q96J92 gnomAD VARIANT 606 606 . . . p.Gly606Trp;Xref=gnomAD:rs1280233440;CytogeneticBand=17q21.2;GenomicLocation=NC_000017.11:g.42787852G>T
Q96J92 NCI-TCGA Cosmic VARIANT 607 607 . . . p.Gly607Arg;Xref=NCI-TCGA Cosmic:COSM3517781,NCI-TCGA Cosmic:COSM3517782;CytogeneticBand=17q21.2;GenomicLocation=NC_000017.11:g.42787855G>A
Q96J92 NCI-TCGA;ExAC;gnomAD VARIANT 607 607 . . . p.Gly607Trp;Xref=ExAC:rs754654053,NCI-TCGA:rs754654053,gnomAD:rs754654053;CytogeneticBand=17q21.2;GenomicLocation=NC_000017.11:g.42787855G>T
Q96J92 NCI-TCGA;NCI-TCGA Cosmic VARIANT 608 608 . . . Xref=NCI-TCGA Cosmic:COSM1383451,NCI-TCGA Cosmic:COSM1383452,NCI-TCGA:rs762079039;CytogeneticBand=17q21.2;GenomicLocation=NC_000017.11:g.42787852del
Q96J92 Ensembl VARIANT 608 608 . . . p.Val608Gly;Xref=Ensembl:rs1597898867;CytogeneticBand=17q21.2;GenomicLocation=NC_000017.11:g.42787859T>G
Q96J92 NCI-TCGA VARIANT 608 608 . . . Xref=NCI-TCGA:rs762079039;CytogeneticBand=17q21.2;GenomicLocation=NC_000017.11:g.42787851_42787852insG
Q96J92 TOPMed;1000Genomes;ExAC;gnomAD VARIANT 608 608 . . . p.Val608Leu;Xref=1000Genomes:rs560033554,ExAC:rs560033554,TOPMed:rs560033554,gnomAD:rs560033554;CytogeneticBand=17q21.2;GenomicLocation=NC_000017.11:g.42787858G>C%2C NC_000017.11:g.42787858G>T
Q96J92 TOPMed;1000Genomes;ExAC;gnomAD VARIANT 608 608 . . . p.Val608Met;Xref=1000Genomes:rs560033554,ExAC:rs560033554,TOPMed:rs560033554,gnomAD:rs560033554;CytogeneticBand=17q21.2;GenomicLocation=NC_000017.11:g.42787858G>A
Q96J92 gnomAD VARIANT 609 609 . . . p.Pro609Ser;Xref=gnomAD:rs1266248739;CytogeneticBand=17q21.2;GenomicLocation=NC_000017.11:g.42787861C>T
Q96J92 TOPMed;ESP;ExAC;gnomAD VARIANT 610 610 . . . p.Ser610Phe;Xref=ESP:rs377697081,ExAC:rs377697081,TOPMed:rs377697081,gnomAD:rs377697081;CytogeneticBand=17q21.2;GenomicLocation=NC_000017.11:g.42787865C>T
Q96J92 TOPMed VARIANT 613 613 . . . p.Ala613Val;Xref=TOPMed:rs1291522636;CytogeneticBand=17q21.2;GenomicLocation=NC_000017.11:g.42787874C>T
Q96J92 gnomAD VARIANT 615 615 . . . p.Ser615Thr;Xref=gnomAD:rs1362676961;CytogeneticBand=17q21.2;GenomicLocation=NC_000017.11:g.42787879T>A
Q96J92 TOPMed VARIANT 615 615 . . . p.Ser615Tyr;Xref=TOPMed:rs979831751;CytogeneticBand=17q21.2;GenomicLocation=NC_000017.11:g.42787880C>A
Q96J92 NCI-TCGA VARIANT 616 616 . . . p.His616Tyr;Xref=NCI-TCGA:TCGA novel;CytogeneticBand=17q21.2;GenomicLocation=NC_000017.11:g.42787882C>T
Q96J92 NCI-TCGA Cosmic VARIANT 617 617 . . . p.Leu617Ile;Xref=NCI-TCGA Cosmic:COSM979637,NCI-TCGA Cosmic:COSM979639;CytogeneticBand=17q21.2;GenomicLocation=NC_000017.11:g.42787885C>A
Q96J92 TOPMed;ESP;ExAC;ClinGen;dbSNP;gnomAD;ClinVar VARIANT 618 618 . . . p.Cys618Phe;Xref=ClinGen:CA8584111,ClinVar:RCV000286594,ClinVar:RCV002522970,ESP:rs143396070,ExAC:rs143396070,TOPMed:rs143396070,dbSNP:rs143396070,gnomAD:rs143396070;CytogeneticBand=17q21.2;GenomicLocation=NC_000017.11:g.42787889G>T
Q96J92 NCI-TCGA;ExAC;NCI-TCGA Cosmic;gnomAD VARIANT 620 620 . . . p.Pro620Thr;Xref=NCI-TCGA Cosmic:COSM4066658,NCI-TCGA Cosmic:COSM4066659,ExAC:rs781005656,NCI-TCGA:rs781005656,gnomAD:rs781005656;CytogeneticBand=17q21.2;GenomicLocation=NC_000017.11:g.42787894C>A
Q96J92 NCI-TCGA VARIANT 621 621 . . . p.Ser621del;Xref=NCI-TCGA:rs768940964;CytogeneticBand=17q21.2;GenomicLocation=NC_000017.11:g.42787899G>A
Q96J92 NCI-TCGA;TOPMed;ExAC;NCI-TCGA Cosmic;gnomAD VARIANT 621 621 . . . p.Ser621Leu;Xref=NCI-TCGA Cosmic:COSM4066660,NCI-TCGA Cosmic:COSM4066661,ExAC:rs749535153,NCI-TCGA:rs749535153,TOPMed:rs749535153,gnomAD:rs749535153;CytogeneticBand=17q21.2;GenomicLocation=NC_000017.11:g.42787898C>T
Q96J92 NCI-TCGA Cosmic VARIANT 622 622 . . . p.Ala622del;Xref=NCI-TCGA Cosmic:COSM4066662,NCI-TCGA Cosmic:COSM4066663;CytogeneticBand=17q21.2;GenomicLocation=NC_000017.11:g.42788132T>C
Q96J92 ExAC;gnomAD VARIANT 622 622 . . . p.Ala622Gly;Xref=ExAC:rs201356607,gnomAD:rs201356607;CytogeneticBand=17q21.2;GenomicLocation=NC_000017.11:g.42788131C>G
Q96J92 ExAC;gnomAD VARIANT 625 625 . . . p.Leu625Val;Xref=ExAC:rs770232234,gnomAD:rs770232234;CytogeneticBand=17q21.2;GenomicLocation=NC_000017.11:g.42788139C>G
Q96J92 gnomAD VARIANT 626 626 . . . p.Ser626Pro;Xref=gnomAD:rs1204963138;CytogeneticBand=17q21.2;GenomicLocation=NC_000017.11:g.42788142T>C
Q96J92 ExAC;gnomAD VARIANT 627 627 . . . p.Ile627Val;Xref=ExAC:rs775328332,gnomAD:rs775328332;CytogeneticBand=17q21.2;GenomicLocation=NC_000017.11:g.42788145A>G
Q96J92 TOPMed;1000Genomes;ESP;ExAC;ClinGen;dbSNP;gnomAD;ClinVar VARIANT 629 629 . . . p.Arg629Cys;Xref=ClinGen:CA8584147,ClinVar:RCV000378074,ClinVar:RCV001840486,1000Genomes:rs61755600,ESP:rs61755600,ExAC:rs61755600,TOPMed:rs61755600,dbSNP:rs61755600,gnomAD:rs61755600;CytogeneticBand=17q21.2;GenomicLocation=NC_000017.11:g.42788151C>T
Q96J92 NCI-TCGA;TOPMed;ExAC;gnomAD VARIANT 629 629 . . . p.Arg629His;Xref=ExAC:rs781142521,NCI-TCGA:rs781142521,TOPMed:rs781142521,gnomAD:rs781142521;CytogeneticBand=17q21.2;GenomicLocation=NC_000017.11:g.42788152G>A
Q96J92 TOPMed;ExAC;gnomAD VARIANT 629 629 . . . p.Arg629Leu;Xref=ExAC:rs781142521,TOPMed:rs781142521,gnomAD:rs781142521;CytogeneticBand=17q21.2;GenomicLocation=NC_000017.11:g.42788152G>T
Q96J92 TOPMed;1000Genomes;ESP;ExAC;ClinGen;dbSNP;gnomAD;ClinVar VARIANT 630 630 . . . p.Ser630Pro;Xref=ClinGen:CA8584149,ClinVar:RCV000290625,ClinVar:RCV002522971,1000Genomes:rs56030257,ESP:rs56030257,ExAC:rs56030257,TOPMed:rs56030257,dbSNP:rs56030257,gnomAD:rs56030257;CytogeneticBand=17q21.2;GenomicLocation=NC_000017.11:g.42788154T>C
Q96J92 ExAC;gnomAD VARIANT 631 631 . . . p.Gly631Cys;Xref=ExAC:rs767524205,gnomAD:rs767524205;CytogeneticBand=17q21.2;GenomicLocation=NC_000017.11:g.42788157G>T
Q96J92 ClinGen;dbSNP;Ensembl;ClinVar VARIANT 631 631 . . . p.Gly631Asp;Xref=ClinGen:CA216480,ClinVar:RCV000054784,Ensembl:rs387907557,dbSNP:rs387907557;CytogeneticBand=17q21.2;GenomicLocation=NC_000017.11:g.42788158G>A
Q96J92 ExAC;gnomAD VARIANT 631 631 . . . p.Gly631Ser;Xref=ExAC:rs767524205,gnomAD:rs767524205;CytogeneticBand=17q21.2;GenomicLocation=NC_000017.11:g.42788157G>A
Q96J92 TOPMed;ExAC;gnomAD VARIANT 632 632 . . . p.Pro632Ala;Xref=ExAC:rs755953605,TOPMed:rs755953605,gnomAD:rs755953605;CytogeneticBand=17q21.2;GenomicLocation=NC_000017.11:g.42788160C>G
Q96J92 TOPMed;ExAC;gnomAD VARIANT 632 632 . . . p.Pro632Ser;Xref=ExAC:rs755953605,TOPMed:rs755953605,gnomAD:rs755953605;CytogeneticBand=17q21.2;GenomicLocation=NC_000017.11:g.42788160C>T
Q96J92 NCI-TCGA VARIANT 632 632 . . . p.Pro632Thr;Xref=NCI-TCGA:TCGA novel;CytogeneticBand=17q21.2;GenomicLocation=NC_000017.11:g.42788160C>A
Q96J92 NCI-TCGA VARIANT 633 633 . . . p.Gly633Val;Xref=NCI-TCGA:TCGA novel;CytogeneticBand=17q21.2;GenomicLocation=NC_000017.11:g.42788164G>T
Q96J92 gnomAD VARIANT 634 634 . . . p.Ser634Ile;Xref=gnomAD:rs368190514;CytogeneticBand=17q21.2;GenomicLocation=NC_000017.11:g.42788167G>T
Q96J92 gnomAD VARIANT 634 634 . . . p.Ser634Thr;Xref=gnomAD:rs368190514;CytogeneticBand=17q21.2;GenomicLocation=NC_000017.11:g.42788167G>C
Q96J92 Ensembl VARIANT 635 635 . . . p.Asp635Asn;Xref=Ensembl:rs772365868;CytogeneticBand=17q21.2;GenomicLocation=NC_000017.11:g.42788169G>A
Q96J92 NCI-TCGA;TOPMed;ESP;ExAC;NCI-TCGA Cosmic;gnomAD VARIANT 637 637 . . . p.Ser637Phe;Xref=NCI-TCGA Cosmic:COSM4903342,NCI-TCGA Cosmic:COSM4903343,ESP:rs377536508,ExAC:rs377536508,NCI-TCGA:rs377536508,TOPMed:rs377536508,gnomAD:rs377536508;CytogeneticBand=17q21.2;GenomicLocation=NC_000017.11:g.42788176C>T
Q96J92 NCI-TCGA VARIANT 637 637 . . . Xref=NCI-TCGA:TCGA novel;CytogeneticBand=17q21.2;GenomicLocation=NC_000017.11:g.42788172_42788173del
Q96J92 TOPMed;1000Genomes;ESP;ExAC;gnomAD VARIANT 639 639 . . . p.Gly639Arg;Xref=1000Genomes:rs61755602,ESP:rs61755602,ExAC:rs61755602,TOPMed:rs61755602,gnomAD:rs61755602;CytogeneticBand=17q21.2;GenomicLocation=NC_000017.11:g.42788181G>A
Q96J92 TOPMed;1000Genomes;ESP;ExAC;gnomAD VARIANT 639 639 . . . p.Gly639Trp;Xref=1000Genomes:rs61755602,ESP:rs61755602,ExAC:rs61755602,TOPMed:rs61755602,gnomAD:rs61755602;CytogeneticBand=17q21.2;GenomicLocation=NC_000017.11:g.42788181G>T
Q96J92 ExAC;gnomAD VARIANT 640 640 . . . p.Asp640Gly;Xref=ExAC:rs770873322,gnomAD:rs770873322;CytogeneticBand=17q21.2;GenomicLocation=NC_000017.11:g.42788185A>G
Q96J92 TOPMed;1000Genomes;ExAC;gnomAD VARIANT 640 640 . . . p.Asp640Asn;Xref=1000Genomes:rs199767685,ExAC:rs199767685,TOPMed:rs199767685,gnomAD:rs199767685;CytogeneticBand=17q21.2;GenomicLocation=NC_000017.11:g.42788184G>A
Q96J92 TOPMed;1000Genomes;ExAC;gnomAD VARIANT 640 640 . . . p.Asp640Tyr;Xref=1000Genomes:rs199767685,ExAC:rs199767685,TOPMed:rs199767685,gnomAD:rs199767685;CytogeneticBand=17q21.2;GenomicLocation=NC_000017.11:g.42788184G>T
Q96J92 TOPMed VARIANT 642 642 . . . p.Tyr642Cys;Xref=TOPMed:rs1317159950;CytogeneticBand=17q21.2;GenomicLocation=NC_000017.11:g.42788292A>G
Q96J92 gnomAD VARIANT 644 644 . . . p.Ser644Leu;Xref=gnomAD:rs1288840384;CytogeneticBand=17q21.2;GenomicLocation=NC_000017.11:g.42788298C>T
Q96J92 TOPMed VARIANT 644 644 . . . p.Ser644Pro;Xref=TOPMed:rs1009577884;CytogeneticBand=17q21.2;GenomicLocation=NC_000017.11:g.42788297T>C
Q96J92 gnomAD VARIANT 646 646 . . . p.Ala646Ser;Xref=gnomAD:rs1235927120;CytogeneticBand=17q21.2;GenomicLocation=NC_000017.11:g.42788303G>T
Q96J92 ExAC;gnomAD VARIANT 647 647 . . . p.Ala647Ser;Xref=ExAC:rs766917636,gnomAD:rs766917636;CytogeneticBand=17q21.2;GenomicLocation=NC_000017.11:g.42788306G>T
Q96J92 ExAC;gnomAD VARIANT 648 648 . . . Xref=ExAC:rs773243141,gnomAD:rs773243141;CytogeneticBand=17q21.2;GenomicLocation=NC_000017.11:g.42788310C>G
Q96J92 1000Genomes;ExAC VARIANT 649 649 . . . p.Gly649Asp;Xref=1000Genomes:rs537003369,ExAC:rs537003369;CytogeneticBand=17q21.2;GenomicLocation=NC_000017.11:g.42788313G>A
Q96J92 NCI-TCGA Cosmic VARIANT 650 650 . . . p.Leu650Phe;Xref=NCI-TCGA Cosmic:COSM3517783,NCI-TCGA Cosmic:COSM3517784;CytogeneticBand=17q21.2;GenomicLocation=NC_000017.11:g.42788315C>T
Q96J92 gnomAD VARIANT 651 651 . . . p.Ser651Asn;Xref=gnomAD:rs1283524662;CytogeneticBand=17q21.2;GenomicLocation=NC_000017.11:g.42788319G>A
Q96J92 TOPMed;ESP;ExAC;gnomAD VARIANT 652 652 . . . p.Asp652Asn;Xref=ESP:rs376641891,ExAC:rs376641891,TOPMed:rs376641891,gnomAD:rs376641891;CytogeneticBand=17q21.2;GenomicLocation=NC_000017.11:g.42788321G>A
Q96J92 TOPMed VARIANT 652 652 . . . p.Asp652Val;Xref=TOPMed:rs1448577051;CytogeneticBand=17q21.2;GenomicLocation=NC_000017.11:g.42788322A>T
Q96J92 TOPMed;gnomAD VARIANT 656 656 . . . p.Gly656Glu;Xref=TOPMed:rs987538905,gnomAD:rs987538905;CytogeneticBand=17q21.2;GenomicLocation=NC_000017.11:g.42788334G>A
Q96J92 ESP;ExAC;gnomAD VARIANT 656 656 . . . p.Gly656Arg;Xref=ESP:rs374463256,ExAC:rs374463256,gnomAD:rs374463256;CytogeneticBand=17q21.2;GenomicLocation=NC_000017.11:g.42788333G>A
Q96J92 TOPMed VARIANT 657 657 . . . p.Met657Ile;Xref=TOPMed:rs1458674445;CytogeneticBand=17q21.2;GenomicLocation=NC_000017.11:g.42788338G>A
Q96J92 TOPMed VARIANT 657 657 . . . p.Met657Leu;Xref=TOPMed:rs1297981557;CytogeneticBand=17q21.2;GenomicLocation=NC_000017.11:g.42788336A>T
Q96J92 NCI-TCGA VARIANT 657 657 . . . p.Met657Thr;Xref=NCI-TCGA:TCGA novel;CytogeneticBand=17q21.2;GenomicLocation=NC_000017.11:g.42788337T>C
Q96J92 NCI-TCGA VARIANT 662 662 . . . p.Arg662Ile;Xref=NCI-TCGA:TCGA novel;CytogeneticBand=17q21.2;GenomicLocation=NC_000017.11:g.42788352G>T
Q96J92 TOPMed;ExAC;gnomAD VARIANT 663 663 . . . p.Pro663Ala;Xref=ExAC:rs764406058,TOPMed:rs764406058,gnomAD:rs764406058;CytogeneticBand=17q21.2;GenomicLocation=NC_000017.11:g.42788354C>G
Q96J92 NCI-TCGA;TOPMed;COSMIC;ExAC;NCI-TCGA Cosmic;gnomAD VARIANT 663 663 . . . p.Pro663Ser;Xref=NCI-TCGA Cosmic:COSM979640,cosmic curated:COSM979640,NCI-TCGA Cosmic:COSM979642,cosmic curated:COSM979642,ExAC:rs764406058,NCI-TCGA:rs764406058,TOPMed:rs764406058,gnomAD:rs764406058;CytogeneticBand=17q21.2;GenomicLocation=NC_000017.11:g.42788354C>T;Ontology_term=ECO:0000313;evidence=ECO:0000313|cosmic…
Q96J92 TOPMed;ExAC;gnomAD VARIANT 663 663 . . . p.Pro663Thr;Xref=ExAC:rs764406058,TOPMed:rs764406058,gnomAD:rs764406058;CytogeneticBand=17q21.2;GenomicLocation=NC_000017.11:g.42788354C>A
Q96J92 ExAC;gnomAD VARIANT 664 664 . . . p.Pro664Leu;Xref=ExAC:rs751681621,gnomAD:rs751681621;CytogeneticBand=17q21.2;GenomicLocation=NC_000017.11:g.42788358C>T
Q96J92 gnomAD VARIANT 665 665 . . . p.Gly665Glu;Xref=gnomAD:rs1222959674;CytogeneticBand=17q21.2;GenomicLocation=NC_000017.11:g.42788361G>A
Q96J92 gnomAD VARIANT 665 665 . . . p.Gly665Arg;Xref=gnomAD:rs1490777594;CytogeneticBand=17q21.2;GenomicLocation=NC_000017.11:g.42788360G>A
Q96J92 TOPMed VARIANT 667 667 . . . p.Asn667Tyr;Xref=TOPMed:rs912513607;CytogeneticBand=17q21.2;GenomicLocation=NC_000017.11:g.42788366A>T
Q96J92 NCI-TCGA VARIANT 668 668 . . . p.Leu668Ile;Xref=NCI-TCGA:TCGA novel;CytogeneticBand=17q21.2;GenomicLocation=NC_000017.11:g.42788369C>A
Q96J92 TOPMed VARIANT 668 668 . . . p.Leu668Arg;Xref=TOPMed:rs1381043308;CytogeneticBand=17q21.2;GenomicLocation=NC_000017.11:g.42788370T>G
Q96J92 NCI-TCGA VARIANT 668 668 . . . p.Leu668Val;Xref=NCI-TCGA:TCGA novel;CytogeneticBand=17q21.2;GenomicLocation=NC_000017.11:g.42788369C>G
Q96J92 TOPMed;ESP;ExAC;gnomAD VARIANT 669 669 . . . p.Arg669Gln;Xref=ESP:rs146190504,ExAC:rs146190504,TOPMed:rs146190504,gnomAD:rs146190504;CytogeneticBand=17q21.2;GenomicLocation=NC_000017.11:g.42788373G>A
Q96J92 TOPMed;COSMIC;ExAC;ClinGen;dbSNP;gnomAD;ClinVar VARIANT 669 669 . . . p.Arg669Trp;Xref=ClinGen:CA8584179,cosmic curated:COSM166884,cosmic curated:COSM166885,ClinVar:RCV000402811,ClinVar:RCV002522972,ClinVar:RCV003243078,ExAC:rs769815091,TOPMed:rs769815091,dbSNP:rs769815091,gnomAD:rs769815091;CytogeneticBand=17q21.2;GenomicLocation=NC_000017.11:g.42788372C>T;Ontology_term=ECO:0000313%2CECO:…
Q96J92 NCI-TCGA;TOPMed;ExAC;NCI-TCGA Cosmic;gnomAD VARIANT 670 670 . . . p.Arg670Cys;Xref=NCI-TCGA Cosmic:COSM4963814,NCI-TCGA Cosmic:COSM4963815,ExAC:rs746440189,NCI-TCGA:rs746440189,TOPMed:rs746440189,gnomAD:rs746440189;CytogeneticBand=17q21.2;GenomicLocation=NC_000017.11:g.42788375C>T
Q96J92 TOPMed;ESP;ExAC;dbSNP;gnomAD;ClinVar VARIANT 670 670 . . . p.Arg670His;Xref=ClinVar:RCV000855411,ESP:rs367768336,ExAC:rs367768336,TOPMed:rs367768336,dbSNP:rs367768336,gnomAD:rs367768336;CytogeneticBand=17q21.2;GenomicLocation=NC_000017.11:g.42788376G>A
Q96J92 TOPMed;ESP;ExAC;gnomAD VARIANT 670 670 . . . p.Arg670Leu;Xref=ESP:rs367768336,ExAC:rs367768336,TOPMed:rs367768336,gnomAD:rs367768336;CytogeneticBand=17q21.2;GenomicLocation=NC_000017.11:g.42788376G>T
Q96J92 ExAC;gnomAD VARIANT 672 672 . . . p.Pro672Ser;Xref=ExAC:rs780644872,gnomAD:rs780644872;CytogeneticBand=17q21.2;GenomicLocation=NC_000017.11:g.42788381C>T
Q96J92 ExAC;gnomAD VARIANT 672 672 . . . p.Pro672Thr;Xref=ExAC:rs780644872,gnomAD:rs780644872;CytogeneticBand=17q21.2;GenomicLocation=NC_000017.11:g.42788381C>A
Q96J92 NCI-TCGA;TOPMed;ExAC;gnomAD VARIANT 673 673 . . . Xref=ExAC:rs749704694,NCI-TCGA:rs749704694,TOPMed:rs749704694,gnomAD:rs749704694;CytogeneticBand=17q21.2;GenomicLocation=NC_000017.11:g.42788384C>T
Q96J92 TOPMed;1000Genomes;ExAC;gnomAD VARIANT 673 673 . . . p.Arg673Gln;Xref=1000Genomes:rs558673835,ExAC:rs558673835,TOPMed:rs558673835,gnomAD:rs558673835;CytogeneticBand=17q21.2;GenomicLocation=NC_000017.11:g.42788385G>A
Q96J92 gnomAD VARIANT 674 674 . . . p.Ser674Phe;Xref=gnomAD:rs1304148926;CytogeneticBand=17q21.2;GenomicLocation=NC_000017.11:g.42788388C>T
Q96J92 ESP;COSMIC;ExAC;gnomAD VARIANT 675 675 . . . p.Arg675Gln;Xref=cosmic curated:COSM1581946,cosmic curated:COSM1581947,ESP:rs202162490,ExAC:rs202162490,gnomAD:rs202162490;CytogeneticBand=17q21.2;GenomicLocation=NC_000017.11:g.42788391G>A;Ontology_term=ECO:0000313%2CECO:0000313;evidence=ECO:0000313|pubmed:23292937%2CECO:0000313|cosmic_study:482
Q96J92 TOPMed;ESP;ExAC;gnomAD VARIANT 675 675 . . . p.Arg675Trp;Xref=ESP:rs61755604,ExAC:rs61755604,TOPMed:rs61755604,gnomAD:rs61755604;CytogeneticBand=17q21.2;GenomicLocation=NC_000017.11:g.42788390C>T
Q96J92 TOPMed;ExAC;dbSNP;gnomAD;ClinVar VARIANT 677 677 . . . p.Arg677Gln;Xref=ClinVar:RCV001127353,ExAC:rs772583212,TOPMed:rs772583212,dbSNP:rs772583212,gnomAD:rs772583212;CytogeneticBand=17q21.2;GenomicLocation=NC_000017.11:g.42788397G>A
Q96J92 TOPMed;UniProt;1000Genomes;ESP;ExAC;dbSNP;gnomAD;ClinVar VARIANT 677 677 . . . p.Arg677Trp;ID=VAR_051685;Xref=ClinVar:RCV001127352,ClinVar:RCV002558256,UniProt:VAR_051685,1000Genomes:rs9896991,ESP:rs9896991,ExAC:rs9896991,TOPMed:rs9896991,dbSNP:rs9896991,gnomAD:rs9896991;CytogeneticBand=17q21.2;GenomicLocation=NC_000017.11:g.42788396C>T
Q96J92 ExAC;gnomAD VARIANT 678 678 . . . p.Val678Leu;Xref=ExAC:rs776511093,gnomAD:rs776511093;CytogeneticBand=17q21.2;GenomicLocation=NC_000017.11:g.42788399G>C
Q96J92 TOPMed;gnomAD VARIANT 680 680 . . . p.Ser680Asn;Xref=TOPMed:rs1246375929,gnomAD:rs1246375929;CytogeneticBand=17q21.2;GenomicLocation=NC_000017.11:g.42788406G>A
Q96J92 ExAC;gnomAD VARIANT 681 681 . . . p.Val681Phe;Xref=ExAC:rs770376195,gnomAD:rs770376195;CytogeneticBand=17q21.2;GenomicLocation=NC_000017.11:g.42788681G>T
Q96J92 Ensembl VARIANT 682 682 . . . Xref=Ensembl:rs751240549;CytogeneticBand=17q21.2;GenomicLocation=NC_000017.11:g.42788685C>G
Q96J92 ExAC;gnomAD VARIANT 686 686 . . . p.Asp686Tyr;Xref=ExAC:rs776597457,gnomAD:rs776597457;CytogeneticBand=17q21.2;GenomicLocation=NC_000017.11:g.42788696G>T
Q96J92 gnomAD VARIANT 687 687 . . . p.Arg687Ile;Xref=gnomAD:rs1419729198;CytogeneticBand=17q21.2;GenomicLocation=NC_000017.11:g.42788700G>T
Q96J92 Ensembl VARIANT 689 689 . . . p.Val689Ala;Xref=Ensembl:rs919729002;CytogeneticBand=17q21.2;GenomicLocation=NC_000017.11:g.42788706T>C
Q96J92 gnomAD VARIANT 689 689 . . . p.Val689Ile;Xref=gnomAD:rs1464807630;CytogeneticBand=17q21.2;GenomicLocation=NC_000017.11:g.42788705G>A
Q96J92 TOPMed VARIANT 690 690 . . . p.Glu690Ala;Xref=TOPMed:rs1334947284;CytogeneticBand=17q21.2;GenomicLocation=NC_000017.11:g.42788709A>C
Q96J92 TOPMed VARIANT 690 690 . . . p.Glu690Lys;Xref=TOPMed:rs1326310509;CytogeneticBand=17q21.2;GenomicLocation=NC_000017.11:g.42788708G>A
Q96J92 Ensembl VARIANT 691 691 . . . p.Cys691Trp;Xref=Ensembl:rs746267751;CytogeneticBand=17q21.2;GenomicLocation=NC_000017.11:g.42788713C>G
Q96J92 TOPMed;ESP;ExAC;gnomAD VARIANT 694 694 . . . Xref=ESP:rs142471423,ExAC:rs142471423,TOPMed:rs142471423,gnomAD:rs142471423;CytogeneticBand=17q21.2;GenomicLocation=NC_000017.11:g.42788720C>T
Q96J92 gnomAD VARIANT 694 694 . . . p.Gln694Arg;Xref=gnomAD:rs1407629693;CytogeneticBand=17q21.2;GenomicLocation=NC_000017.11:g.42788721A>G
Q96J92 ExAC;gnomAD VARIANT 695 695 . . . p.Thr695Ile;Xref=ExAC:rs387907561,gnomAD:rs387907561;CytogeneticBand=17q21.2;GenomicLocation=NC_000017.11:g.42788724C>T
Q96J92 ExAC;ClinGen;dbSNP;gnomAD;ClinVar VARIANT 695 695 . . . p.Thr695Ser;Xref=ClinGen:CA216482,ClinVar:RCV000054785,ExAC:rs387907561,dbSNP:rs387907561,gnomAD:rs387907561;CytogeneticBand=17q21.2;GenomicLocation=NC_000017.11:g.42788724C>G
Q96J92 TOPMed VARIANT 696 696 . . . p.His696Arg;Xref=TOPMed:rs1336391677;CytogeneticBand=17q21.2;GenomicLocation=NC_000017.11:g.42788727A>G
Q96J92 ExAC;gnomAD VARIANT 697 697 . . . p.Asn697Ser;Xref=ExAC:rs767667633,gnomAD:rs767667633;CytogeneticBand=17q21.2;GenomicLocation=NC_000017.11:g.42788730A>G
Q96J92 Ensembl VARIANT 698 698 . . . p.Ser698Asn;Xref=Ensembl:rs554909535;CytogeneticBand=17q21.2;GenomicLocation=NC_000017.11:g.42788733G>A
Q96J92 gnomAD VARIANT 699 699 . . . p.Lys699Gln;Xref=gnomAD:rs1214581159;CytogeneticBand=17q21.2;GenomicLocation=NC_000017.11:g.42788735A>C
Q96J92 TOPMed;gnomAD VARIANT 704 704 . . . Xref=TOPMed:rs1218219963,gnomAD:rs1218219963;CytogeneticBand=17q21.2;GenomicLocation=NC_000017.11:g.42788750C>T
Q96J92 NCI-TCGA;ESP;ExAC;gnomAD VARIANT 704 704 . . . p.Arg704Gln;Xref=ESP:rs150554297,ExAC:rs150554297,NCI-TCGA:rs150554297,gnomAD:rs150554297;CytogeneticBand=17q21.2;GenomicLocation=NC_000017.11:g.42788751G>A
Q96J92 Ensembl VARIANT 705 705 . . . p.Phe705Leu;Xref=Ensembl:rs1347052859;CytogeneticBand=17q21.2;GenomicLocation=NC_000017.11:g.42788753T>C
Q96J92 TOPMed VARIANT 705 705 . . . p.Phe705Ser;Xref=TOPMed:rs1169391103;CytogeneticBand=17q21.2;GenomicLocation=NC_000017.11:g.42788754T>C
Q96J92 NCI-TCGA Cosmic VARIANT 706 706 . . . p.Asp706Ala;Xref=NCI-TCGA Cosmic:COSM6081282,NCI-TCGA Cosmic:COSM6081283;CytogeneticBand=17q21.2;GenomicLocation=NC_000017.11:g.42788757A>C
Q96J92 Ensembl VARIANT 708 708 . . . p.Asp708Ala;Xref=Ensembl:rs1597899690;CytogeneticBand=17q21.2;GenomicLocation=NC_000017.11:g.42788763A>C
Q96J92 Ensembl VARIANT 708 708 . . . p.Asp708His;Xref=Ensembl:rs1568030459;CytogeneticBand=17q21.2;GenomicLocation=NC_000017.11:g.42788762G>C
Q96J92 ExAC;gnomAD VARIANT 712 712 . . . p.Pro712Leu;Xref=ExAC:rs755426868,gnomAD:rs755426868;CytogeneticBand=17q21.2;GenomicLocation=NC_000017.11:g.42788775C>T
Q96J92 NCI-TCGA Cosmic VARIANT 712 712 . . . p.Pro712Gln;Xref=NCI-TCGA Cosmic:COSM1646794,NCI-TCGA Cosmic:COSM706263;CytogeneticBand=17q21.2;GenomicLocation=NC_000017.11:g.42788775C>A
Q96J92 Ensembl VARIANT 714 714 . . . p.Glu714Ala;Xref=Ensembl:rs949055861;CytogeneticBand=17q21.2;GenomicLocation=NC_000017.11:g.42788781A>C
Q96J92 gnomAD VARIANT 715 715 . . . p.Ile715Thr;Xref=gnomAD:rs1441214473;CytogeneticBand=17q21.2;GenomicLocation=NC_000017.11:g.42788784T>C
Q96J92 gnomAD VARIANT 716 716 . . . p.Ala716Glu;Xref=gnomAD:rs1218336737;CytogeneticBand=17q21.2;GenomicLocation=NC_000017.11:g.42788787C>A
Q96J92 NCI-TCGA Cosmic VARIANT 716 716 . . . p.Ala716Val;Xref=NCI-TCGA Cosmic:COSM979643;CytogeneticBand=17q21.2;GenomicLocation=NC_000017.11:g.42788787C>T
Q96J92 gnomAD VARIANT 718 718 . . . p.Ala718Thr;Xref=gnomAD:rs1243024968;CytogeneticBand=17q21.2;GenomicLocation=NC_000017.11:g.42788792G>A
Q96J92 TOPMed;ExAC;gnomAD VARIANT 719 719 . . . p.Met719Val;Xref=ExAC:rs753010428,TOPMed:rs753010428,gnomAD:rs753010428;CytogeneticBand=17q21.2;GenomicLocation=NC_000017.11:g.42788795A>G
Q96J92 TOPMed;1000Genomes;ExAC;gnomAD VARIANT 721 721 . . . p.Tyr721Cys;Xref=1000Genomes:rs140819480,ExAC:rs140819480,TOPMed:rs140819480,gnomAD:rs140819480;CytogeneticBand=17q21.2;GenomicLocation=NC_000017.11:g.42793596A>G
Q96J92 TOPMed VARIANT 721 721 . . . p.Tyr721His;Xref=TOPMed:rs1400231830;CytogeneticBand=17q21.2;GenomicLocation=NC_000017.11:g.42793595T>C
Q96J92 TOPMed;ExAC;gnomAD VARIANT 723 723 . . . Xref=ExAC:rs749223027,TOPMed:rs749223027,gnomAD:rs749223027;CytogeneticBand=17q21.2;GenomicLocation=NC_000017.11:g.42793601G>T
Q96J92 NCI-TCGA;TOPMed;COSMIC;ExAC;NCI-TCGA Cosmic;gnomAD VARIANT 723 723 . . . p.Glu723Lys;Xref=NCI-TCGA Cosmic:COSM979645,cosmic curated:COSM979645,NCI-TCGA Cosmic:COSM979647,cosmic curated:COSM979647,ExAC:rs749223027,NCI-TCGA:rs749223027,TOPMed:rs749223027,gnomAD:rs749223027;CytogeneticBand=17q21.2;GenomicLocation=NC_000017.11:g.42793601G>A;Ontology_term=ECO:0000313;evidence=ECO:0000313|cosmic…
Q96J92 TOPMed;gnomAD VARIANT 727 727 . . . p.Pro727Ala;Xref=TOPMed:rs1297633996,gnomAD:rs1297633996;CytogeneticBand=17q21.2;GenomicLocation=NC_000017.11:g.42793613C>G
Q96J92 NCI-TCGA;TOPMed;NCI-TCGA Cosmic;gnomAD VARIANT 728 728 . . . p.Ser728Leu;Xref=NCI-TCGA Cosmic:COSM4066668,NCI-TCGA Cosmic:COSM4066669,NCI-TCGA:rs1387533241,TOPMed:rs1387533241,gnomAD:rs1387533241;CytogeneticBand=17q21.2;GenomicLocation=NC_000017.11:g.42793617C>T
Q96J92 TOPMed;ESP;ExAC;gnomAD VARIANT 729 729 . . . p.Glu729Gln;Xref=ESP:rs370712588,ExAC:rs370712588,TOPMed:rs370712588,gnomAD:rs370712588;CytogeneticBand=17q21.2;GenomicLocation=NC_000017.11:g.42793619G>C
Q96J92 NCI-TCGA;ExAC;gnomAD VARIANT 730 730 . . . Xref=ExAC:rs747894873,NCI-TCGA:rs747894873,gnomAD:rs747894873;CytogeneticBand=17q21.2;GenomicLocation=NC_000017.11:g.42793622C>T
Q96J92 NCI-TCGA;TOPMed;ESP;ExAC;gnomAD VARIANT 730 730 . . . p.Arg730Gln;Xref=ESP:rs373527062,ExAC:rs373527062,NCI-TCGA:rs373527062,TOPMed:rs373527062,gnomAD:rs373527062;CytogeneticBand=17q21.2;GenomicLocation=NC_000017.11:g.42793623G>A
Q96J92 gnomAD VARIANT 731 731 . . . p.Asp731Gly;Xref=gnomAD:rs1353690930;CytogeneticBand=17q21.2;GenomicLocation=NC_000017.11:g.42793626A>G
Q96J92 gnomAD VARIANT 732 732 . . . p.Gly732Glu;Xref=gnomAD:rs1294449131;CytogeneticBand=17q21.2;GenomicLocation=NC_000017.11:g.42793629G>A
Q96J92 TOPMed VARIANT 732 732 . . . p.Gly732Arg;Xref=TOPMed:rs1190900978;CytogeneticBand=17q21.2;GenomicLocation=NC_000017.11:g.42793628G>A
Q96J92 gnomAD VARIANT 733 733 . . . p.Phe733Ser;Xref=gnomAD:rs1360652789;CytogeneticBand=17q21.2;GenomicLocation=NC_000017.11:g.42793632T>C
Q96J92 NCI-TCGA VARIANT 734 734 . . . p.Leu734Phe;Xref=NCI-TCGA:TCGA novel;CytogeneticBand=17q21.2;GenomicLocation=NC_000017.11:g.42793634C>T
Q96J92 TOPMed;1000Genomes;ESP;ExAC;ClinGen;dbSNP;gnomAD;ClinVar VARIANT 736 736 . . . p.Arg736Gln;Xref=ClinGen:CA8584258,ClinVar:RCV000289222,1000Genomes:rs149389156,ESP:rs149389156,ExAC:rs149389156,TOPMed:rs149389156,dbSNP:rs149389156,gnomAD:rs149389156;CytogeneticBand=17q21.2;GenomicLocation=NC_000017.11:g.42793641G>A
Q96J92 TOPMed;ESP;COSMIC;ExAC;gnomAD VARIANT 736 736 . . . p.Arg736Trp;Xref=cosmic curated:COSM3387911,cosmic curated:COSM3387912,ESP:rs376404874,ExAC:rs376404874,TOPMed:rs376404874,gnomAD:rs376404874;CytogeneticBand=17q21.2;GenomicLocation=NC_000017.11:g.42793640C>T;Ontology_term=ECO:0000313;evidence=ECO:0000313|cosmic_study:328
Q96J92 TOPMed;ESP;ExAC;ClinGen;dbSNP;gnomAD;ClinVar VARIANT 738 738 . . . p.Arg738Gln;Xref=ClinGen:CA8584261,ClinVar:RCV000351244,ClinVar:RCV002521109,ESP:rs200823152,ExAC:rs200823152,TOPMed:rs200823152,dbSNP:rs200823152,gnomAD:rs200823152;CytogeneticBand=17q21.2;GenomicLocation=NC_000017.11:g.42793647G>A
Q96J92 TOPMed;COSMIC;ExAC;gnomAD VARIANT 738 738 . . . p.Arg738Trp;Xref=cosmic curated:COSM472837,cosmic curated:COSM472838,ExAC:rs775901741,TOPMed:rs775901741,gnomAD:rs775901741;CytogeneticBand=17q21.2;GenomicLocation=NC_000017.11:g.42793646C>T;Ontology_term=ECO:0000313;evidence=ECO:0000313|cosmic_study:416
Q96J92 TOPMed;gnomAD VARIANT 739 739 . . . Xref=TOPMed:rs1484924188,gnomAD:rs1484924188;CytogeneticBand=17q21.2;GenomicLocation=NC_000017.11:g.42793649G>T
Q96J92 TOPMed;1000Genomes;ExAC;gnomAD VARIANT 740 740 . . . p.Ile740Thr;Xref=1000Genomes:rs201510716,ExAC:rs201510716,TOPMed:rs201510716,gnomAD:rs201510716;CytogeneticBand=17q21.2;GenomicLocation=NC_000017.11:g.42793653T>C
Q96J92 TOPMed;1000Genomes;ESP;ExAC;dbSNP;gnomAD;ClinVar VARIANT 742 742 . . . p.Gln742Glu;Xref=ClinVar:RCV000891801,1000Genomes:rs189584917,ESP:rs189584917,ExAC:rs189584917,TOPMed:rs189584917,dbSNP:rs189584917,gnomAD:rs189584917;CytogeneticBand=17q21.2;GenomicLocation=NC_000017.11:g.42793658C>G
Q96J92 TOPMed;gnomAD VARIANT 743 743 . . . Xref=TOPMed:rs576059479,gnomAD:rs576059479;CytogeneticBand=17q21.2;GenomicLocation=NC_000017.11:g.42793661C>T
Q96J92 TOPMed;ESP;ExAC;gnomAD VARIANT 743 743 . . . p.Arg743Leu;Xref=ESP:rs139570279,ExAC:rs139570279,TOPMed:rs139570279,gnomAD:rs139570279;CytogeneticBand=17q21.2;GenomicLocation=NC_000017.11:g.42793662G>T
Q96J92 TOPMed;ESP;ExAC;gnomAD VARIANT 743 743 . . . p.Arg743Gln;Xref=ESP:rs139570279,ExAC:rs139570279,TOPMed:rs139570279,gnomAD:rs139570279;CytogeneticBand=17q21.2;GenomicLocation=NC_000017.11:g.42793662G>A
Q96J92 TOPMed VARIANT 744 744 . . . p.Val744Glu;Xref=TOPMed:rs1432942872;CytogeneticBand=17q21.2;GenomicLocation=NC_000017.11:g.42793665T>A
Q96J92 ExAC;gnomAD VARIANT 745 745 . . . p.Glu745Val;Xref=ExAC:rs755622747,gnomAD:rs755622747;CytogeneticBand=17q21.2;GenomicLocation=NC_000017.11:g.42793668A>T
Q96J92 TOPMed VARIANT 746 746 . . . p.Thr746Asn;Xref=TOPMed:rs1375134711;CytogeneticBand=17q21.2;GenomicLocation=NC_000017.11:g.42793671C>A
Q96J92 gnomAD VARIANT 748 748 . . . Xref=gnomAD:rs1376767214;CytogeneticBand=17q21.2;GenomicLocation=NC_000017.11:g.42793677T>A
Q96J92 TOPMed VARIANT 748 748 . . . p.Leu748Phe;Xref=TOPMed:rs895744241;CytogeneticBand=17q21.2;GenomicLocation=NC_000017.11:g.42793678G>C
Q96J92 gnomAD VARIANT 749 749 . . . p.Lys749Glu;Xref=gnomAD:rs1186450195;CytogeneticBand=17q21.2;GenomicLocation=NC_000017.11:g.42793679A>G
Q96J92 TOPMed VARIANT 752 752 . . . p.Thr752Ala;Xref=TOPMed:rs1013565375;CytogeneticBand=17q21.2;GenomicLocation=NC_000017.11:g.42793688A>G
Q96J92 gnomAD VARIANT 754 754 . . . p.Pro754Ser;Xref=gnomAD:rs1341379920;CytogeneticBand=17q21.2;GenomicLocation=NC_000017.11:g.42793694C>T
Q96J92 TOPMed;gnomAD VARIANT 755 755 . . . p.Met755Ile;Xref=TOPMed:rs1244609193,gnomAD:rs1244609193;CytogeneticBand=17q21.2;GenomicLocation=NC_000017.11:g.42793699G>A
Q96J92 dbSNP;ClinVar VARIANT 755 755 . . . p.Met755Lys;Xref=ClinVar:RCV001127354,dbSNP:rs2054629400;CytogeneticBand=17q21.2;GenomicLocation=NC_000017.11:g.42793698T>A
Q96J92 Ensembl VARIANT 756 756 . . . p.Glu756Lys;Xref=Ensembl:rs1567653543;CytogeneticBand=17q21.2;GenomicLocation=NC_000017.11:g.42793700G>A
Q96J92 Ensembl VARIANT 756 756 . . . p.Glu756Gln;Xref=Ensembl:rs1567653543;CytogeneticBand=17q21.2;GenomicLocation=NC_000017.11:g.42793700G>C
Q96J92 TOPMed;ExAC;gnomAD VARIANT 758 758 . . . p.Ala758Asp;Xref=ExAC:rs754979788,TOPMed:rs754979788,gnomAD:rs754979788;CytogeneticBand=17q21.2;GenomicLocation=NC_000017.11:g.42793707C>A
Q96J92 TOPMed;ExAC;gnomAD VARIANT 758 758 . . . p.Ala758Gly;Xref=ExAC:rs754979788,TOPMed:rs754979788,gnomAD:rs754979788;CytogeneticBand=17q21.2;GenomicLocation=NC_000017.11:g.42793707C>G
Q96J92 NCI-TCGA Cosmic VARIANT 759 759 . . . p.Glu759Lys;Xref=NCI-TCGA Cosmic:COSM3517787,NCI-TCGA Cosmic:COSM3517788;CytogeneticBand=17q21.2;GenomicLocation=NC_000017.11:g.42793709G>A
Q96J92 1000Genomes;ExAC;gnomAD VARIANT 760 760 . . . p.Asp760Asn;Xref=1000Genomes:rs200807433,ExAC:rs200807433,gnomAD:rs200807433;CytogeneticBand=17q21.2;GenomicLocation=NC_000017.11:g.42793712G>A
Q96J92 gnomAD VARIANT 761 761 . . . p.Thr761Ile;Xref=gnomAD:rs1243679510;CytogeneticBand=17q21.2;GenomicLocation=NC_000017.11:g.42793716C>T
Q96J92 ExAC;gnomAD VARIANT 764 764 . . . p.Pro764Arg;Xref=ExAC:rs746070122,gnomAD:rs746070122;CytogeneticBand=17q21.2;GenomicLocation=NC_000017.11:g.42793725C>G
Q96J92 TOPMed VARIANT 764 764 . . . p.Pro764Thr;Xref=TOPMed:rs1236574678;CytogeneticBand=17q21.2;GenomicLocation=NC_000017.11:g.42793724C>A
Q96J92 TOPMed;ExAC;dbSNP;gnomAD;ClinVar VARIANT 766 766 . . . p.Glu766Gly;Xref=ClinVar:RCV001127355,ExAC:rs778394259,TOPMed:rs778394259,dbSNP:rs778394259,gnomAD:rs778394259;CytogeneticBand=17q21.2;GenomicLocation=NC_000017.11:g.42794615A>G
Q96J92 NCI-TCGA Cosmic VARIANT 767 767 . . . p.Glu767Lys;Xref=NCI-TCGA Cosmic:COSM3517789,NCI-TCGA Cosmic:COSM3517790;CytogeneticBand=17q21.2;GenomicLocation=NC_000017.11:g.42794617G>A
Q96J92 gnomAD VARIANT 768 768 . . . p.Pro768Arg;Xref=gnomAD:rs1276345059;CytogeneticBand=17q21.2;GenomicLocation=NC_000017.11:g.42794621C>G
Q96J92 gnomAD VARIANT 769 769 . . . p.Ala769Pro;Xref=gnomAD:rs1272945913;CytogeneticBand=17q21.2;GenomicLocation=NC_000017.11:g.42794623G>C
Q96J92 TOPMed;gnomAD VARIANT 770 770 . . . p.Pro770Ala;Xref=TOPMed:rs1347249609,gnomAD:rs1347249609;CytogeneticBand=17q21.2;GenomicLocation=NC_000017.11:g.42794626C>G
Q96J92 Ensembl VARIANT 771 771 . . . p.Leu771Phe;Xref=Ensembl:rs1597903572;CytogeneticBand=17q21.2;GenomicLocation=NC_000017.11:g.42794631A>C
Q96J92 gnomAD VARIANT 772 772 . . . p.Pro772Ser;Xref=gnomAD:rs1220262984;CytogeneticBand=17q21.2;GenomicLocation=NC_000017.11:g.42794632C>T
Q96J92 gnomAD VARIANT 773 773 . . . p.Ala773Val;Xref=gnomAD:rs1278541781;CytogeneticBand=17q21.2;GenomicLocation=NC_000017.11:g.42794636C>T
Q96J92 TOPMed;ExAC;gnomAD VARIANT 774 774 . . . p.Leu774Pro;Xref=ExAC:rs747445147,TOPMed:rs747445147,gnomAD:rs747445147;CytogeneticBand=17q21.2;GenomicLocation=NC_000017.11:g.42794639T>C
Q96J92 TOPMed;1000Genomes;ExAC;gnomAD VARIANT 776 776 . . . p.Val776Phe;Xref=1000Genomes:rs200438705,ExAC:rs200438705,TOPMed:rs200438705,gnomAD:rs200438705;CytogeneticBand=17q21.2;GenomicLocation=NC_000017.11:g.42794644G>T
Q96J92 TOPMed;1000Genomes;ExAC;gnomAD VARIANT 776 776 . . . p.Val776Ile;Xref=1000Genomes:rs200438705,ExAC:rs200438705,TOPMed:rs200438705,gnomAD:rs200438705;CytogeneticBand=17q21.2;GenomicLocation=NC_000017.11:g.42794644G>A
Q96J92 gnomAD VARIANT 778 778 . . . p.Leu778Val;Xref=gnomAD:rs1191102613;CytogeneticBand=17q21.2;GenomicLocation=NC_000017.11:g.42794650C>G
Q96J92 gnomAD VARIANT 779 779 . . . p.Pro779Arg;Xref=gnomAD:rs1478075467;CytogeneticBand=17q21.2;GenomicLocation=NC_000017.11:g.42794654C>G
Q96J92 Ensembl VARIANT 780 780 . . . p.Asp780Glu;Xref=Ensembl:rs199864937;CytogeneticBand=17q21.2;GenomicLocation=NC_000017.11:g.42794658C>A
Q96J92 ExAC;gnomAD VARIANT 780 780 . . . p.Asp780Asn;Xref=ExAC:rs775239746,gnomAD:rs775239746;CytogeneticBand=17q21.2;GenomicLocation=NC_000017.11:g.42794656G>A
Q96J92 ExAC;gnomAD VARIANT 780 780 . . . p.Asp780Tyr;Xref=ExAC:rs775239746,gnomAD:rs775239746;CytogeneticBand=17q21.2;GenomicLocation=NC_000017.11:g.42794656G>T
Q96J92 TOPMed;ExAC;gnomAD VARIANT 782 782 . . . p.Ser782Pro;Xref=ExAC:rs762544361,TOPMed:rs762544361,gnomAD:rs762544361;CytogeneticBand=17q21.2;GenomicLocation=NC_000017.11:g.42794662T>C
Q96J92 TOPMed;1000Genomes;ESP;ExAC;dbSNP;gnomAD;ClinVar VARIANT 783 783 . . . p.Asn783Ser;Xref=ClinVar:RCV001123283,1000Genomes:rs145613797,ESP:rs145613797,ExAC:rs145613797,TOPMed:rs145613797,dbSNP:rs145613797,gnomAD:rs145613797;CytogeneticBand=17q21.2;GenomicLocation=NC_000017.11:g.42794666A>G
Q96J92 TOPMed;ExAC;gnomAD VARIANT 784 784 . . . p.Glu784Gly;Xref=ExAC:rs768272842,TOPMed:rs768272842,gnomAD:rs768272842;CytogeneticBand=17q21.2;GenomicLocation=NC_000017.11:g.42794772A>G
Q96J92 TOPMed;ExAC;gnomAD VARIANT 785 785 . . . p.Glu785Lys;Xref=ExAC:rs773750194,TOPMed:rs773750194,gnomAD:rs773750194;CytogeneticBand=17q21.2;GenomicLocation=NC_000017.11:g.42794774G>A
Q96J92 ExAC;gnomAD VARIANT 786 786 . . . p.Leu786Pro;Xref=ExAC:rs761324476,gnomAD:rs761324476;CytogeneticBand=17q21.2;GenomicLocation=NC_000017.11:g.42794778T>C
Q96J92 gnomAD VARIANT 788 788 . . . p.Ser788Gly;Xref=gnomAD:rs1430243689;CytogeneticBand=17q21.2;GenomicLocation=NC_000017.11:g.42794783A>G
Q96J92 TOPMed;1000Genomes;ESP;ExAC;gnomAD VARIANT 790 790 . . . p.Thr790Ile;Xref=1000Genomes:rs56227191,ESP:rs56227191,ExAC:rs56227191,TOPMed:rs56227191,gnomAD:rs56227191;CytogeneticBand=17q21.2;GenomicLocation=NC_000017.11:g.42794790C>T
Q96J92 TOPMed;1000Genomes;ESP;ExAC;ClinGen;dbSNP;gnomAD;ClinVar VARIANT 790 790 . . . p.Thr790Asn;Xref=ClinGen:CA8584374,ClinVar:RCV000311885,ClinVar:RCV000953043,1000Genomes:rs56227191,ESP:rs56227191,ExAC:rs56227191,TOPMed:rs56227191,dbSNP:rs56227191,gnomAD:rs56227191;CytogeneticBand=17q21.2;GenomicLocation=NC_000017.11:g.42794790C>A
Q96J92 TOPMed;ExAC;gnomAD VARIANT 791 791 . . . p.Ser791Cys;Xref=ExAC:rs766132275,TOPMed:rs766132275,gnomAD:rs766132275;CytogeneticBand=17q21.2;GenomicLocation=NC_000017.11:g.42794793C>G
Q96J92 TOPMed;ExAC;gnomAD VARIANT 791 791 . . . p.Ser791Thr;Xref=ExAC:rs760512833,TOPMed:rs760512833,gnomAD:rs760512833;CytogeneticBand=17q21.2;GenomicLocation=NC_000017.11:g.42794792T>A
Q96J92 gnomAD VARIANT 793 793 . . . p.Glu793Asp;Xref=gnomAD:rs1285575121;CytogeneticBand=17q21.2;GenomicLocation=NC_000017.11:g.42794800G>C
Q96J92 TOPMed;1000Genomes;ExAC;gnomAD VARIANT 794 794 . . . p.His794Gln;Xref=1000Genomes:rs56231972,ExAC:rs56231972,TOPMed:rs56231972,gnomAD:rs56231972;CytogeneticBand=17q21.2;GenomicLocation=NC_000017.11:g.42794803C>G
Q96J92 TOPMed;ExAC VARIANT 795 795 . . . p.Arg795Ser;Xref=ExAC:rs751595530,TOPMed:rs751595530;CytogeneticBand=17q21.2;GenomicLocation=NC_000017.11:g.42794806G>C
Q96J92 TOPMed;1000Genomes;ExAC;gnomAD VARIANT 795 795 . . . p.Arg795Thr;Xref=1000Genomes:rs185780530,ExAC:rs185780530,TOPMed:rs185780530,gnomAD:rs185780530;CytogeneticBand=17q21.2;GenomicLocation=NC_000017.11:g.42794805G>C
Q96J92 Ensembl VARIANT 796 796 . . . p.Ser796Arg;Xref=Ensembl:rs1597903730;CytogeneticBand=17q21.2;GenomicLocation=NC_000017.11:g.42794809C>G
Q96J92 TOPMed VARIANT 798 798 . . . p.Thr798Ala;Xref=TOPMed:rs61755624;CytogeneticBand=17q21.2;GenomicLocation=NC_000017.11:g.42794813A>G
Q96J92 TOPMed VARIANT 798 798 . . . p.Thr798Ser;Xref=TOPMed:rs61755624;CytogeneticBand=17q21.2;GenomicLocation=NC_000017.11:g.42794813A>T
Q96J92 TOPMed VARIANT 801 801 . . . p.Ser801Phe;Xref=TOPMed:rs1263905099;CytogeneticBand=17q21.2;GenomicLocation=NC_000017.11:g.42794823C>T
Q96J92 gnomAD VARIANT 801 801 . . . p.Ser801Pro;Xref=gnomAD:rs760081118;CytogeneticBand=17q21.2;GenomicLocation=NC_000017.11:g.42794822T>C
Q96J92 NCI-TCGA;Ensembl VARIANT 802 802 . . . p.Thr802Asn;Xref=Ensembl:rs35725557,NCI-TCGA:rs35725557;CytogeneticBand=17q21.2;GenomicLocation=NC_000017.11:g.42794826C>A
Q96J92 NCI-TCGA VARIANT 802 802 . . . Xref=NCI-TCGA:TCGA novel;CytogeneticBand=17q21.2;GenomicLocation=NC_000017.11:g.42794819_42794820insTC
Q96J92 NCI-TCGA Cosmic VARIANT 804 804 . . . p.Ser804Leu;Xref=NCI-TCGA Cosmic:COSM4066672,NCI-TCGA Cosmic:COSM4066673;CytogeneticBand=17q21.2;GenomicLocation=NC_000017.11:g.42794832C>T
Q96J92 NCI-TCGA Cosmic VARIANT 805 805 . . . p.Ser805Cys;Xref=NCI-TCGA Cosmic:COSM4825141,NCI-TCGA Cosmic:COSM4825142;CytogeneticBand=17q21.2;GenomicLocation=NC_000017.11:g.42794835C>G
Q96J92 dbSNP;ClinVar VARIANT 806 806 . . . Xref=ClinVar:RCV000891802,dbSNP:rs554465446;CytogeneticBand=17q21.2;GenomicLocation=NC_000017.11:g.42794834_42794836TCT[1]
Q96J92 TOPMed;1000Genomes VARIANT 808 808 . . . p.Gly808Ala;Xref=1000Genomes:rs147081637,TOPMed:rs147081637;CytogeneticBand=17q21.2;GenomicLocation=NC_000017.11:g.42794844G>C
Q96J92 Ensembl VARIANT 809 809 . . . p.Thr809Ile;Xref=Ensembl:rs1597903781;CytogeneticBand=17q21.2;GenomicLocation=NC_000017.11:g.42794847C>T
Q96J92 TOPMed;ExAC;gnomAD VARIANT 811 811 . . . p.Leu811Met;Xref=ExAC:rs750940648,TOPMed:rs750940648,gnomAD:rs750940648;CytogeneticBand=17q21.2;GenomicLocation=NC_000017.11:g.42794852T>A
Q96J92 gnomAD VARIANT 812 812 . . . p.Ser812Cys;Xref=gnomAD:rs1473225286;CytogeneticBand=17q21.2;GenomicLocation=NC_000017.11:g.42794856C>G
Q96J92 UniProt VARIANT 813 813 . . . p.Pro813Leu;ID=VAR_041331;Xref=UniProt:VAR_041331;CytogeneticBand=17q21.2;Ontology_term=ECO:0000269;evidence=ECO:0000269|pubmed:17344846
Q96J92 TOPMed VARIANT 814 814 . . . p.Gly814Arg;Xref=TOPMed:rs1226680816;CytogeneticBand=17q21.2;GenomicLocation=NC_000017.11:g.42794861G>A
Q96J92 NCI-TCGA;gnomAD VARIANT 815 815 . . . p.Asn815Asp;Xref=NCI-TCGA:rs1162911894,gnomAD:rs1162911894;CytogeneticBand=17q21.2;GenomicLocation=NC_000017.11:g.42794864A>G
Q96J92 TOPMed;ExAC;gnomAD VARIANT 816 816 . . . p.Pro816Leu;Xref=ExAC:rs756583755,TOPMed:rs756583755,gnomAD:rs756583755;CytogeneticBand=17q21.2;GenomicLocation=NC_000017.11:g.42794868C>T
Q96J92 TOPMed;ExAC;gnomAD VARIANT 816 816 . . . p.Pro816Arg;Xref=ExAC:rs756583755,TOPMed:rs756583755,gnomAD:rs756583755;CytogeneticBand=17q21.2;GenomicLocation=NC_000017.11:g.42794868C>G
Q96J92 NCI-TCGA;gnomAD VARIANT 818 818 . . . p.Ser818Phe;Xref=NCI-TCGA:rs1467251720,gnomAD:rs1467251720;CytogeneticBand=17q21.2;GenomicLocation=NC_000017.11:g.42794874C>T
Q96J92 NCI-TCGA VARIANT 820 820 . . . Xref=NCI-TCGA:TCGA novel;CytogeneticBand=17q21.2;GenomicLocation=NC_000017.11:g.42794873_42794874insC
Q96J92 gnomAD VARIANT 821 821 . . . p.Thr821Ile;Xref=gnomAD:rs1332621402;CytogeneticBand=17q21.2;GenomicLocation=NC_000017.11:g.42794883C>T
Q96J92 gnomAD VARIANT 821 821 . . . p.Thr821Asn;Xref=gnomAD:rs1332621402;CytogeneticBand=17q21.2;GenomicLocation=NC_000017.11:g.42794883C>A
Q96J92 Ensembl VARIANT 821 821 . . . p.Thr821Pro;Xref=Ensembl:rs1597903835;CytogeneticBand=17q21.2;GenomicLocation=NC_000017.11:g.42794882A>C
Q96J92 TOPMed VARIANT 823 823 . . . p.Ile823Leu;Xref=TOPMed:rs1442711337;CytogeneticBand=17q21.2;GenomicLocation=NC_000017.11:g.42794888A>C
Q96J92 ExAC;gnomAD VARIANT 823 823 . . . p.Ile823Thr;Xref=ExAC:rs780271415,gnomAD:rs780271415;CytogeneticBand=17q21.2;GenomicLocation=NC_000017.11:g.42794889T>C
Q96J92 TOPMed;gnomAD VARIANT 824 824 . . . p.Ser824Phe;Xref=TOPMed:rs1287623966,gnomAD:rs1287623966;CytogeneticBand=17q21.2;GenomicLocation=NC_000017.11:g.42794892C>T
Q96J92 TOPMed;1000Genomes;ESP;ExAC;ClinGen;dbSNP;gnomAD;ClinVar VARIANT 825 825 . . . p.Pro825Leu;Xref=ClinGen:CA8584388,ClinVar:RCV000368894,ClinVar:RCV000968742,1000Genomes:rs56226218,ESP:rs56226218,ExAC:rs56226218,TOPMed:rs56226218,dbSNP:rs56226218,gnomAD:rs56226218;CytogeneticBand=17q21.2;GenomicLocation=NC_000017.11:g.42794895C>T
Q96J92 Ensembl VARIANT 825 825 . . . p.Pro825Ser;Xref=Ensembl:rs1597903855;CytogeneticBand=17q21.2;GenomicLocation=NC_000017.11:g.42794894C>T
Q96J92 TOPMed;1000Genomes;ExAC;gnomAD VARIANT 826 826 . . . p.Gly826Arg;Xref=1000Genomes:rs190384194,ExAC:rs190384194,TOPMed:rs190384194,gnomAD:rs190384194;CytogeneticBand=17q21.2;GenomicLocation=NC_000017.11:g.42794897G>C
Q96J92 TOPMed;1000Genomes;ExAC;ClinGen;dbSNP;gnomAD;ClinVar VARIANT 826 826 . . . p.Gly826Ser;Xref=ClinGen:CA216484,ClinVar:RCV000054786,ClinVar:RCV000396383,1000Genomes:rs190384194,ExAC:rs190384194,TOPMed:rs190384194,dbSNP:rs190384194,gnomAD:rs190384194;CytogeneticBand=17q21.2;GenomicLocation=NC_000017.11:g.42794897G>A
Q96J92 TOPMed;COSMIC;gnomAD VARIANT 827 827 . . . p.Pro827Ser;Xref=cosmic curated:COSM1581948,cosmic curated:COSM1581949,TOPMed:rs1243542699,gnomAD:rs1243542699;CytogeneticBand=17q21.2;GenomicLocation=NC_000017.11:g.42794900C>T;Ontology_term=ECO:0000313%2CECO:0000313;evidence=ECO:0000313|pubmed:23292937%2CECO:0000313|cosmic_study:482
Q96J92 TOPMed VARIANT 828 828 . . . p.Ile828Leu;Xref=TOPMed:rs1412665767;CytogeneticBand=17q21.2;GenomicLocation=NC_000017.11:g.42794903A>C
Q96J92 NCI-TCGA VARIANT 828 828 . . . p.Ile828Thr;Xref=NCI-TCGA:TCGA novel;CytogeneticBand=17q21.2;GenomicLocation=NC_000017.11:g.42794904T>C
Q96J92 TOPMed;gnomAD VARIANT 831 831 . . . p.Ile831Leu;Xref=TOPMed:rs1231039631,gnomAD:rs1231039631;CytogeneticBand=17q21.2;GenomicLocation=NC_000017.11:g.42794912A>C
Q96J92 gnomAD VARIANT 831 831 . . . p.Ile831Ser;Xref=gnomAD:rs1291641249;CytogeneticBand=17q21.2;GenomicLocation=NC_000017.11:g.42794913T>G
Q96J92 TOPMed VARIANT 832 832 . . . p.Thr832Pro;Xref=TOPMed:rs1441952200;CytogeneticBand=17q21.2;GenomicLocation=NC_000017.11:g.42794915A>C
Q96J92 NCI-TCGA VARIANT 833 833 . . . p.Ser833Phe;Xref=NCI-TCGA:TCGA novel;CytogeneticBand=17q21.2;GenomicLocation=NC_000017.11:g.42794919C>T
Q96J92 TOPMed VARIANT 833 833 . . . p.Ser833Pro;Xref=TOPMed:rs890547041;CytogeneticBand=17q21.2;GenomicLocation=NC_000017.11:g.42794918T>C
Q96J92 NCI-TCGA VARIANT 833 833 . . . p.Ser833Tyr;Xref=NCI-TCGA:TCGA novel;CytogeneticBand=17q21.2;GenomicLocation=NC_000017.11:g.42794919C>A
Q96J92 gnomAD VARIANT 834 834 . . . p.Pro834Leu;Xref=gnomAD:rs1257321025;CytogeneticBand=17q21.2;GenomicLocation=NC_000017.11:g.42794922C>T
Q96J92 Ensembl VARIANT 835 835 . . . p.Pro835Arg;Xref=Ensembl:rs1567654337;CytogeneticBand=17q21.2;GenomicLocation=NC_000017.11:g.42794925C>G
Q96J92 gnomAD VARIANT 835 835 . . . p.Pro835Thr;Xref=gnomAD:rs1202140073;CytogeneticBand=17q21.2;GenomicLocation=NC_000017.11:g.42794924C>A
Q96J92 Ensembl VARIANT 837 837 . . . p.His837Pro;Xref=Ensembl:rs1597903926;CytogeneticBand=17q21.2;GenomicLocation=NC_000017.11:g.42794931A>C
Q96J92 TOPMed;ExAC;gnomAD VARIANT 837 837 . . . p.His837Gln;Xref=ExAC:rs771549202,TOPMed:rs771549202,gnomAD:rs771549202;CytogeneticBand=17q21.2;GenomicLocation=NC_000017.11:g.42794932T>G
Q96J92 ExAC;gnomAD VARIANT 838 838 . . . p.Pro838His;Xref=ExAC:rs773176038,gnomAD:rs773176038;CytogeneticBand=17q21.2;GenomicLocation=NC_000017.11:g.42794934C>A
Q96J92 ExAC;gnomAD VARIANT 839 839 . . . p.Ser839Ile;Xref=ExAC:rs760604399,gnomAD:rs760604399;CytogeneticBand=17q21.2;GenomicLocation=NC_000017.11:g.42794937G>T
Q96J92 TOPMed VARIANT 839 839 . . . p.Ser839Arg;Xref=TOPMed:rs1321164861;CytogeneticBand=17q21.2;GenomicLocation=NC_000017.11:g.42794936A>C
Q96J92 gnomAD VARIANT 840 840 . . . p.Pro840Ser;Xref=gnomAD:rs1486779878;CytogeneticBand=17q21.2;GenomicLocation=NC_000017.11:g.42794939C>T
Q96J92 TOPMed;gnomAD VARIANT 841 841 . . . p.Ser841Pro;Xref=TOPMed:rs1478833452,gnomAD:rs1478833452;CytogeneticBand=17q21.2;GenomicLocation=NC_000017.11:g.42794942T>C
Q96J92 NCI-TCGA VARIANT 842 842 . . . p.Pro842Leu;Xref=NCI-TCGA:TCGA novel;CytogeneticBand=17q21.2;GenomicLocation=NC_000017.11:g.42794946C>T
Q96J92 ExAC;gnomAD VARIANT 843 843 . . . p.Phe843Leu;Xref=ExAC:rs776302885,gnomAD:rs776302885;CytogeneticBand=17q21.2;GenomicLocation=NC_000017.11:g.42794948T>C
Q96J92 ExAC;gnomAD VARIANT 844 844 . . . p.Ser844Phe;Xref=ExAC:rs759307738,gnomAD:rs759307738;CytogeneticBand=17q21.2;GenomicLocation=NC_000017.11:g.42794952C>T
Q96J92 Ensembl VARIANT 844 844 . . . p.Ser844Pro;Xref=Ensembl:rs1597903973;CytogeneticBand=17q21.2;GenomicLocation=NC_000017.11:g.42794951T>C
Q96J92 TOPMed;gnomAD VARIANT 846 846 . . . p.Ile846Phe;Xref=TOPMed:rs552498857,gnomAD:rs552498857;CytogeneticBand=17q21.2;GenomicLocation=NC_000017.11:g.42794957A>T
Q96J92 TOPMed;gnomAD VARIANT 846 846 . . . p.Ile846Leu;Xref=TOPMed:rs552498857,gnomAD:rs552498857;CytogeneticBand=17q21.2;GenomicLocation=NC_000017.11:g.42794957A>C
Q96J92 gnomAD VARIANT 846 846 . . . p.Ile846Thr;Xref=gnomAD:rs1342043035;CytogeneticBand=17q21.2;GenomicLocation=NC_000017.11:g.42794958T>C
Q96J92 TOPMed;gnomAD VARIANT 846 846 . . . p.Ile846Val;Xref=TOPMed:rs552498857,gnomAD:rs552498857;CytogeneticBand=17q21.2;GenomicLocation=NC_000017.11:g.42794957A>G
Q96J92 TOPMed;ExAC;gnomAD VARIANT 848 848 . . . p.Ser848Phe;Xref=ExAC:rs751752414,TOPMed:rs751752414,gnomAD:rs751752414;CytogeneticBand=17q21.2;GenomicLocation=NC_000017.11:g.42794964C>T
Q96J92 TOPMed VARIANT 849 849 . . . p.Gln849Pro;Xref=TOPMed:rs1295182073;CytogeneticBand=17q21.2;GenomicLocation=NC_000017.11:g.42794967A>C
Q96J92 TOPMed;gnomAD VARIANT 854 854 . . . p.Pro854Leu;Xref=TOPMed:rs967351340,gnomAD:rs967351340;CytogeneticBand=17q21.2;GenomicLocation=NC_000017.11:g.42794982C>T
Q96J92 1000Genomes;ExAC;gnomAD VARIANT 854 854 . . . p.Pro854Thr;Xref=1000Genomes:rs563294566,ExAC:rs563294566,gnomAD:rs563294566;CytogeneticBand=17q21.2;GenomicLocation=NC_000017.11:g.42794981C>A
Q96J92 gnomAD VARIANT 857 857 . . . p.His857Pro;Xref=gnomAD:rs1198573100;CytogeneticBand=17q21.2;GenomicLocation=NC_000017.11:g.42794991A>C
Q96J92 gnomAD VARIANT 857 857 . . . p.His857Arg;Xref=gnomAD:rs1198573100;CytogeneticBand=17q21.2;GenomicLocation=NC_000017.11:g.42794991A>G
Q96J92 TOPMed;1000Genomes;ESP;ExAC;gnomAD VARIANT 857 857 . . . p.His857Tyr;Xref=1000Genomes:rs61755626,ESP:rs61755626,ExAC:rs61755626,TOPMed:rs61755626,gnomAD:rs61755626;CytogeneticBand=17q21.2;GenomicLocation=NC_000017.11:g.42794990C>T
Q96J92 NCI-TCGA;COSMIC;NCI-TCGA Cosmic;Ensembl VARIANT 862 862 . . . p.Pro862Leu;Xref=NCI-TCGA Cosmic:COSM1302858,cosmic curated:COSM1302858,NCI-TCGA Cosmic:COSM1302859,cosmic curated:COSM1302859,Ensembl:rs1567654419,NCI-TCGA:rs1567654419;CytogeneticBand=17q21.2;GenomicLocation=NC_000017.11:g.42795006C>T;Ontology_term=ECO:0000313;evidence=ECO:0000313|cosmic_study:413
Q96J92 TOPMed VARIANT 863 863 . . . p.Leu863Phe;Xref=TOPMed:rs1039629360;CytogeneticBand=17q21.2;GenomicLocation=NC_000017.11:g.42795008C>T
Q96J92 1000Genomes;ExAC;ClinGen;dbSNP;gnomAD;ClinVar VARIANT 863 863 . . . p.Leu863Arg;Xref=ClinGen:CA8584404,ClinVar:RCV000301297,1000Genomes:rs545588214,ExAC:rs545588214,dbSNP:rs545588214,gnomAD:rs545588214;CytogeneticBand=17q21.2;GenomicLocation=NC_000017.11:g.42795009T>G
Q96J92 ExAC;gnomAD VARIANT 867 867 . . . p.Ser867Ala;Xref=ExAC:rs755325444,gnomAD:rs755325444;CytogeneticBand=17q21.2;GenomicLocation=NC_000017.11:g.42795020T>G
Q96J92 ExAC;gnomAD VARIANT 867 867 . . . p.Ser867Cys;Xref=ExAC:rs778479462,gnomAD:rs778479462;CytogeneticBand=17q21.2;GenomicLocation=NC_000017.11:g.42795021C>G
Q96J92 TOPMed;ExAC;gnomAD VARIANT 870 870 . . . p.Pro870Ser;Xref=ExAC:rs747769189,TOPMed:rs747769189,gnomAD:rs747769189;CytogeneticBand=17q21.2;GenomicLocation=NC_000017.11:g.42795029C>T
Q96J92 TOPMed;ExAC;gnomAD VARIANT 871 871 . . . p.Glu871Lys;Xref=ExAC:rs777254031,TOPMed:rs777254031,gnomAD:rs777254031;CytogeneticBand=17q21.2;GenomicLocation=NC_000017.11:g.42795032G>A
Q96J92 TOPMed;gnomAD VARIANT 873 873 . . . p.Pro873Leu;Xref=TOPMed:rs1172209346,gnomAD:rs1172209346;CytogeneticBand=17q21.2;GenomicLocation=NC_000017.11:g.42795039C>T
Q96J92 gnomAD VARIANT 874 874 . . . p.Val874Ile;Xref=gnomAD:rs1362881814;CytogeneticBand=17q21.2;GenomicLocation=NC_000017.11:g.42795041G>A
Q96J92 gnomAD VARIANT 875 875 . . . p.Pro875Leu;Xref=gnomAD:rs1400179272;CytogeneticBand=17q21.2;GenomicLocation=NC_000017.11:g.42795045C>T
Q96J92 gnomAD VARIANT 876 876 . . . p.Leu876His;Xref=gnomAD:rs1359167261;CytogeneticBand=17q21.2;GenomicLocation=NC_000017.11:g.42795048T>A
Q96J92 gnomAD VARIANT 880 880 . . . p.Pro880Ser;Xref=gnomAD:rs1301874072;CytogeneticBand=17q21.2;GenomicLocation=NC_000017.11:g.42795059C>T
Q96J92 NCI-TCGA VARIANT 881 881 . . . Xref=NCI-TCGA:TCGA novel;CytogeneticBand=17q21.2;GenomicLocation=NC_000017.11:g.42795063G>A
Q96J92 NCI-TCGA VARIANT 883 883 . . . p.Ser883Phe;Xref=NCI-TCGA:TCGA novel;CytogeneticBand=17q21.2;GenomicLocation=NC_000017.11:g.42795069C>T
Q96J92 TOPMed;gnomAD VARIANT 885 885 . . . p.Pro885His;Xref=TOPMed:rs1400341412,gnomAD:rs1400341412;CytogeneticBand=17q21.2;GenomicLocation=NC_000017.11:g.42795075C>A
Q96J92 TOPMed;1000Genomes;ExAC;gnomAD VARIANT 886 886 . . . p.Thr886Ala;Xref=1000Genomes:rs564205499,ExAC:rs564205499,TOPMed:rs564205499,gnomAD:rs564205499;CytogeneticBand=17q21.2;GenomicLocation=NC_000017.11:g.42795077A>G
Q96J92 TOPMed;1000Genomes;ExAC;gnomAD VARIANT 886 886 . . . p.Thr886Lys;Xref=1000Genomes:rs528315842,ExAC:rs528315842,TOPMed:rs528315842,gnomAD:rs528315842;CytogeneticBand=17q21.2;GenomicLocation=NC_000017.11:g.42795078C>A
Q96J92 TOPMed;1000Genomes;ExAC;gnomAD VARIANT 886 886 . . . p.Thr886Met;Xref=1000Genomes:rs528315842,ExAC:rs528315842,TOPMed:rs528315842,gnomAD:rs528315842;CytogeneticBand=17q21.2;GenomicLocation=NC_000017.11:g.42795078C>T
Q96J92 COSMIC;Ensembl VARIANT 887 887 . . . p.Thr887Ile;Xref=cosmic curated:COSM3958399,cosmic curated:COSM3958400,Ensembl:rs867066119;CytogeneticBand=17q21.2;GenomicLocation=NC_000017.11:g.42795081C>T;Ontology_term=ECO:0000313;evidence=ECO:0000313|cosmic_study:583
Q96J92 ExAC;gnomAD VARIANT 888 888 . . . p.Ser888Phe;Xref=ExAC:rs774476169,gnomAD:rs774476169;CytogeneticBand=17q21.2;GenomicLocation=NC_000017.11:g.42795084C>T
Q96J92 ExAC;gnomAD VARIANT 888 888 . . . p.Ser888Tyr;Xref=ExAC:rs774476169,gnomAD:rs774476169;CytogeneticBand=17q21.2;GenomicLocation=NC_000017.11:g.42795084C>A
Q96J92 gnomAD VARIANT 889 889 . . . p.Pro889Leu;Xref=gnomAD:rs1484928826;CytogeneticBand=17q21.2;GenomicLocation=NC_000017.11:g.42795087C>T
Q96J92 TOPMed;1000Genomes;ESP;ExAC;gnomAD VARIANT 891 891 . . . p.Thr891Ala;Xref=1000Genomes:rs141615112,ESP:rs141615112,ExAC:rs141615112,TOPMed:rs141615112,gnomAD:rs141615112;CytogeneticBand=17q21.2;GenomicLocation=NC_000017.11:g.42795092A>G
Q96J92 TOPMed;1000Genomes;ESP;ExAC;ClinGen;dbSNP;gnomAD;ClinVar VARIANT 891 891 . . . p.Thr891Met;Xref=ClinGen:CA8584420,ClinVar:RCV000354003,ClinVar:RCV000971123,1000Genomes:rs56081375,ESP:rs56081375,ExAC:rs56081375,TOPMed:rs56081375,dbSNP:rs56081375,gnomAD:rs56081375;CytogeneticBand=17q21.2;GenomicLocation=NC_000017.11:g.42795093C>T
Q96J92 TOPMed VARIANT 893 893 . . . p.Ser893Pro;Xref=TOPMed:rs1358289517;CytogeneticBand=17q21.2;GenomicLocation=NC_000017.11:g.42795098T>C
Q96J92 TOPMed;ExAC;gnomAD VARIANT 894 894 . . . p.Pro894Ala;Xref=ExAC:rs766817565,TOPMed:rs766817565,gnomAD:rs766817565;CytogeneticBand=17q21.2;GenomicLocation=NC_000017.11:g.42795101C>G
Q96J92 dbSNP;ClinVar VARIANT 894 894 . . . p.Pro894Leu;Xref=ClinVar:RCV001124388,dbSNP:rs2054650116;CytogeneticBand=17q21.2;GenomicLocation=NC_000017.11:g.42795102C>T
Q96J92 TOPMed;ExAC;gnomAD VARIANT 894 894 . . . p.Pro894Thr;Xref=ExAC:rs766817565,TOPMed:rs766817565,gnomAD:rs766817565;CytogeneticBand=17q21.2;GenomicLocation=NC_000017.11:g.42795101C>A
Q96J92 gnomAD VARIANT 896 896 . . . p.Cys896Phe;Xref=gnomAD:rs1157670306;CytogeneticBand=17q21.2;GenomicLocation=NC_000017.11:g.42795108G>T
Q96J92 TOPMed VARIANT 896 896 . . . p.Cys896Gly;Xref=TOPMed:rs1174594877;CytogeneticBand=17q21.2;GenomicLocation=NC_000017.11:g.42795107T>G
Q96J92 gnomAD VARIANT 897 897 . . . p.Ser897Cys;Xref=gnomAD:rs1343130276;CytogeneticBand=17q21.2;GenomicLocation=NC_000017.11:g.42795111C>G
Q96J92 NCI-TCGA VARIANT 900 900 . . . p.Thr900Ser;Xref=NCI-TCGA:TCGA novel;CytogeneticBand=17q21.2;GenomicLocation=NC_000017.11:g.42795120C>G
Q96J92 TOPMed VARIANT 904 904 . . . p.Pro904Leu;Xref=TOPMed:rs1420827959;CytogeneticBand=17q21.2;GenomicLocation=NC_000017.11:g.42795132C>T
Q96J92 ExAC;gnomAD VARIANT 905 905 . . . p.Phe905Leu;Xref=ExAC:rs765633775,gnomAD:rs765633775;CytogeneticBand=17q21.2;GenomicLocation=NC_000017.11:g.42795134T>C
Q96J92 Ensembl VARIANT 906 906 . . . p.Phe906Val;Xref=Ensembl:rs1032321951;CytogeneticBand=17q21.2;GenomicLocation=NC_000017.11:g.42795137T>G
Q96J92 gnomAD VARIANT 907 907 . . . p.Pro907Leu;Xref=gnomAD:rs1377361001;CytogeneticBand=17q21.2;GenomicLocation=NC_000017.11:g.42795141C>T
Q96J92 ExAC;gnomAD VARIANT 907 907 . . . p.Pro907Ser;Xref=ExAC:rs752406838,gnomAD:rs752406838;CytogeneticBand=17q21.2;GenomicLocation=NC_000017.11:g.42795140C>T
Q96J92 TOPMed;ExAC;gnomAD VARIANT 908 908 . . . p.Pro908Leu;Xref=ExAC:rs758058076,TOPMed:rs758058076,gnomAD:rs758058076;CytogeneticBand=17q21.2;GenomicLocation=NC_000017.11:g.42795144C>T
Q96J92 ExAC;gnomAD VARIANT 909 909 . . . Xref=ExAC:rs746549700,gnomAD:rs746549700;CytogeneticBand=17q21.2;GenomicLocation=NC_000017.11:g.42795148C>A
Q96J92 gnomAD VARIANT 910 910 . . . p.Pro910His;Xref=gnomAD:rs1224092045;CytogeneticBand=17q21.2;GenomicLocation=NC_000017.11:g.42795150C>A
Q96J92 gnomAD VARIANT 910 910 . . . p.Pro910Leu;Xref=gnomAD:rs1224092045;CytogeneticBand=17q21.2;GenomicLocation=NC_000017.11:g.42795150C>T
Q96J92 gnomAD VARIANT 912 912 . . . p.Thr912Ile;Xref=gnomAD:rs1266058728;CytogeneticBand=17q21.2;GenomicLocation=NC_000017.11:g.42795156C>T
Q96J92 ESP;ExAC;gnomAD VARIANT 913 913 . . . p.Ser913Phe;Xref=ESP:rs368043109,ExAC:rs368043109,gnomAD:rs368043109;CytogeneticBand=17q21.2;GenomicLocation=NC_000017.11:g.42795159C>T
Q96J92 Ensembl VARIANT 914 914 . . . p.Ser914Tyr;Xref=Ensembl:rs1020142146;CytogeneticBand=17q21.2;GenomicLocation=NC_000017.11:g.42795162C>A
Q96J92 ExAC;gnomAD VARIANT 916 916 . . . p.Pro916Leu;Xref=ExAC:rs769542634,gnomAD:rs769542634;CytogeneticBand=17q21.2;GenomicLocation=NC_000017.11:g.42795168C>T
Q96J92 NCI-TCGA VARIANT 916 916 . . . p.Pro916Arg;Xref=NCI-TCGA:TCGA novel;CytogeneticBand=17q21.2;GenomicLocation=NC_000017.11:g.42795168C>G
Q96J92 1000Genomes;ExAC;gnomAD VARIANT 916 916 . . . p.Pro916Ser;Xref=1000Genomes:rs550427893,ExAC:rs550427893,gnomAD:rs550427893;CytogeneticBand=17q21.2;GenomicLocation=NC_000017.11:g.42795167C>T
Q96J92 1000Genomes;ExAC;gnomAD VARIANT 916 916 . . . p.Pro916Thr;Xref=1000Genomes:rs550427893,ExAC:rs550427893,gnomAD:rs550427893;CytogeneticBand=17q21.2;GenomicLocation=NC_000017.11:g.42795167C>A
Q96J92 NCI-TCGA VARIANT 917 917 . . . Xref=NCI-TCGA:TCGA novel;CytogeneticBand=17q21.2;GenomicLocation=NC_000017.11:g.42795169_42795170insA
Q96J92 Ensembl VARIANT 917 917 . . . p.Ser917Pro;Xref=Ensembl:rs1597904212;CytogeneticBand=17q21.2;GenomicLocation=NC_000017.11:g.42795170T>C
Q96J92 TOPMed;1000Genomes;ExAC;gnomAD VARIANT 918 918 . . . p.Thr918Ala;Xref=1000Genomes:rs200057224,ExAC:rs200057224,TOPMed:rs200057224,gnomAD:rs200057224;CytogeneticBand=17q21.2;GenomicLocation=NC_000017.11:g.42795173A>G
Q96J92 TOPMed;1000Genomes;ExAC;gnomAD VARIANT 918 918 . . . p.Thr918Pro;Xref=1000Genomes:rs200057224,ExAC:rs200057224,TOPMed:rs200057224,gnomAD:rs200057224;CytogeneticBand=17q21.2;GenomicLocation=NC_000017.11:g.42795173A>C
Q96J92 TOPMed;ExAC;gnomAD VARIANT 920 920 . . . p.Ala920Val;Xref=ExAC:rs772455400,TOPMed:rs772455400,gnomAD:rs772455400;CytogeneticBand=17q21.2;GenomicLocation=NC_000017.11:g.42795180C>T
Q96J92 TOPMed;1000Genomes;ExAC;gnomAD VARIANT 922 922 . . . p.Pro922Leu;Xref=1000Genomes:rs201592842,ExAC:rs201592842,TOPMed:rs201592842,gnomAD:rs201592842;CytogeneticBand=17q21.2;GenomicLocation=NC_000017.11:g.42795186C>T
Q96J92 TOPMed VARIANT 922 922 . . . p.Pro922Ser;Xref=TOPMed:rs990025673;CytogeneticBand=17q21.2;GenomicLocation=NC_000017.11:g.42795185C>T
Q96J92 TOPMed;gnomAD VARIANT 924 924 . . . p.Leu924His;Xref=TOPMed:rs913156614,gnomAD:rs913156614;CytogeneticBand=17q21.2;GenomicLocation=NC_000017.11:g.42795192T>A
Q96J92 TOPMed;gnomAD VARIANT 924 924 . . . p.Leu924Arg;Xref=TOPMed:rs913156614,gnomAD:rs913156614;CytogeneticBand=17q21.2;GenomicLocation=NC_000017.11:g.42795192T>G
Q96J92 NCI-TCGA;TOPMed;gnomAD VARIANT 925 925 . . . p.Ser925Phe;Xref=NCI-TCGA:rs1348728047,TOPMed:rs1348728047,gnomAD:rs1348728047;CytogeneticBand=17q21.2;GenomicLocation=NC_000017.11:g.42795195C>T
Q96J92 gnomAD VARIANT 927 927 . . . p.Ala927Pro;Xref=gnomAD:rs1401010116;CytogeneticBand=17q21.2;GenomicLocation=NC_000017.11:g.42795200G>C
Q96J92 ExAC;gnomAD VARIANT 927 927 . . . p.Ala927Val;Xref=ExAC:rs777074821,gnomAD:rs777074821;CytogeneticBand=17q21.2;GenomicLocation=NC_000017.11:g.42795201C>T
Q96J92 gnomAD VARIANT 928 928 . . . p.Ser928Gly;Xref=gnomAD:rs1296199829;CytogeneticBand=17q21.2;GenomicLocation=NC_000017.11:g.42795203A>G
Q96J92 TOPMed VARIANT 928 928 . . . p.Ser928Ile;Xref=TOPMed:rs978076918;CytogeneticBand=17q21.2;GenomicLocation=NC_000017.11:g.42795204G>T
Q96J92 TOPMed;gnomAD VARIANT 929 929 . . . p.Ala929Asp;Xref=TOPMed:rs1285161577,gnomAD:rs1285161577;CytogeneticBand=17q21.2;GenomicLocation=NC_000017.11:g.42795207C>A
Q96J92 TOPMed;ExAC;gnomAD VARIANT 930 930 . . . p.Phe930Leu;Xref=ExAC:rs760077780,TOPMed:rs760077780,gnomAD:rs760077780;CytogeneticBand=17q21.2;GenomicLocation=NC_000017.11:g.42795209T>C
Q96J92 Ensembl VARIANT 933 933 . . . p.Ala933Val;Xref=Ensembl:rs530523180;CytogeneticBand=17q21.2;GenomicLocation=NC_000017.11:g.42795219C>T
Q96J92 TOPMed VARIANT 934 934 . . . p.Val934Met;Xref=TOPMed:rs1374182398;CytogeneticBand=17q21.2;GenomicLocation=NC_000017.11:g.42795221G>A
Q96J92 TOPMed;gnomAD VARIANT 936 936 . . . p.Thr936Ile;Xref=TOPMed:rs868616711,gnomAD:rs868616711;CytogeneticBand=17q21.2;GenomicLocation=NC_000017.11:g.42795228C>T
Q96J92 TOPMed;gnomAD VARIANT 943 943 . . . p.Ser943Tyr;Xref=TOPMed:rs911957701,gnomAD:rs911957701;CytogeneticBand=17q21.2;GenomicLocation=NC_000017.11:g.42795249C>A
Q96J92 TOPMed;ExAC;gnomAD VARIANT 945 945 . . . p.Ser945Leu;Xref=ExAC:rs751187234,TOPMed:rs751187234,gnomAD:rs751187234;CytogeneticBand=17q21.2;GenomicLocation=NC_000017.11:g.42795255C>T
Q96J92 TOPMed;1000Genomes;ExAC;gnomAD VARIANT 946 946 . . . p.Pro946Leu;Xref=1000Genomes:rs200187290,ExAC:rs200187290,TOPMed:rs200187290,gnomAD:rs200187290;CytogeneticBand=17q21.2;GenomicLocation=NC_000017.11:g.42795258C>T
Q96J92 TOPMed;1000Genomes;ExAC;ClinGen;dbSNP;gnomAD;ClinVar VARIANT 946 946 . . . p.Pro946Arg;Xref=ClinGen:CA8584448,ClinVar:RCV000362014,ClinVar:RCV002521110,1000Genomes:rs200187290,ExAC:rs200187290,TOPMed:rs200187290,dbSNP:rs200187290,gnomAD:rs200187290;CytogeneticBand=17q21.2;GenomicLocation=NC_000017.11:g.42795258C>G
Q96J92 gnomAD VARIANT 946 946 . . . p.Pro946Ser;Xref=gnomAD:rs1473928875;CytogeneticBand=17q21.2;GenomicLocation=NC_000017.11:g.42795257C>T
Q96J92 TOPMed;ESP;ExAC;gnomAD VARIANT 947 947 . . . p.Gly947Arg;Xref=ESP:rs368185978,ExAC:rs368185978,TOPMed:rs368185978,gnomAD:rs368185978;CytogeneticBand=17q21.2;GenomicLocation=NC_000017.11:g.42795260G>A
Q96J92 TOPMed;1000Genomes;ESP;ExAC;gnomAD VARIANT 948 948 . . . p.Leu948Phe;Xref=1000Genomes:rs372807256,ESP:rs372807256,ExAC:rs372807256,TOPMed:rs372807256,gnomAD:rs372807256;CytogeneticBand=17q21.2;GenomicLocation=NC_000017.11:g.42795263C>T
Q96J92 TOPMed;1000Genomes;ESP;ExAC;ClinGen;dbSNP;gnomAD;ClinVar VARIANT 948 948 . . . p.Leu948Ile;Xref=ClinGen:CA8584450,ClinVar:RCV000265130,1000Genomes:rs372807256,ESP:rs372807256,ExAC:rs372807256,TOPMed:rs372807256,dbSNP:rs372807256,gnomAD:rs372807256;CytogeneticBand=17q21.2;GenomicLocation=NC_000017.11:g.42795263C>A
Q96J92 TOPMed;ExAC;gnomAD VARIANT 949 949 . . . p.Leu949Pro;Xref=ExAC:rs780101294,TOPMed:rs780101294,gnomAD:rs780101294;CytogeneticBand=17q21.2;GenomicLocation=NC_000017.11:g.42795267T>C
Q96J92 TOPMed;ExAC;gnomAD VARIANT 949 949 . . . p.Leu949Arg;Xref=ExAC:rs780101294,TOPMed:rs780101294,gnomAD:rs780101294;CytogeneticBand=17q21.2;GenomicLocation=NC_000017.11:g.42795267T>G
Q96J92 ExAC;gnomAD VARIANT 953 953 . . . p.Pro953Ser;Xref=ExAC:rs768549623,gnomAD:rs768549623;CytogeneticBand=17q21.2;GenomicLocation=NC_000017.11:g.42795278C>T
Q96J92 dbSNP;ClinVar VARIANT 954 954 . . . p.Pro954Ser;Xref=ClinVar:RCV001124390,dbSNP:rs2054652994;CytogeneticBand=17q21.2;GenomicLocation=NC_000017.11:g.42795281C>T
Q96J92 ExAC;gnomAD VARIANT 957 957 . . . p.Pro957Ala;Xref=ExAC:rs747254653,gnomAD:rs747254653;CytogeneticBand=17q21.2;GenomicLocation=NC_000017.11:g.42795290C>G
Q96J92 TOPMed VARIANT 957 957 . . . p.Pro957Leu;Xref=TOPMed:rs1315550769;CytogeneticBand=17q21.2;GenomicLocation=NC_000017.11:g.42795291C>T
Q96J92 gnomAD VARIANT 958 958 . . . p.Ser958Arg;Xref=gnomAD:rs1280125079;CytogeneticBand=17q21.2;GenomicLocation=NC_000017.11:g.42795293A>C
Q96J92 Ensembl VARIANT 959 959 . . . p.Pro959His;Xref=Ensembl:rs975061385;CytogeneticBand=17q21.2;GenomicLocation=NC_000017.11:g.42795297C>A
Q96J92 gnomAD VARIANT 959 959 . . . p.Pro959Thr;Xref=gnomAD:rs1318718827;CytogeneticBand=17q21.2;GenomicLocation=NC_000017.11:g.42795296C>A
Q96J92 TOPMed;UniProt;1000Genomes;ESP;ExAC;ClinGen;dbSNP;gnomAD;ClinVar VARIANT 961 961 . . . p.Pro961Ser;ID=VAR_051686;Xref=ClinGen:CA8584458,ClinVar:RCV000327309,ClinVar:RCV001528080,UniProt:VAR_051686,1000Genomes:rs2290041,ESP:rs2290041,ExAC:rs2290041,TOPMed:rs2290041,dbSNP:rs2290041,gnomAD:rs2290041;CytogeneticBand=17q21.2;GenomicLocation=NC_000017.11:g.42795302C>T
Q96J92 ExAC;gnomAD VARIANT 964 964 . . . p.Pro964Leu;Xref=ExAC:rs759465498,gnomAD:rs759465498;CytogeneticBand=17q21.2;GenomicLocation=NC_000017.11:g.42795312C>T
Q96J92 TOPMed;ESP;ExAC;gnomAD VARIANT 965 965 . . . p.Leu965Phe;Xref=ESP:rs200640984,ExAC:rs200640984,TOPMed:rs200640984,gnomAD:rs200640984;CytogeneticBand=17q21.2;GenomicLocation=NC_000017.11:g.42795314C>T
Q96J92 gnomAD VARIANT 965 965 . . . p.Leu965Pro;Xref=gnomAD:rs1189277397;CytogeneticBand=17q21.2;GenomicLocation=NC_000017.11:g.42795315T>C
Q96J92 TOPMed;ESP;ExAC;gnomAD VARIANT 965 965 . . . p.Leu965Val;Xref=ESP:rs200640984,ExAC:rs200640984,TOPMed:rs200640984,gnomAD:rs200640984;CytogeneticBand=17q21.2;GenomicLocation=NC_000017.11:g.42795314C>G
Q96J92 TOPMed VARIANT 967 967 . . . p.Pro967Ala;Xref=TOPMed:rs1395837271;CytogeneticBand=17q21.2;GenomicLocation=NC_000017.11:g.42795320C>G
Q96J92 ExAC;gnomAD VARIANT 967 967 . . . p.Pro967His;Xref=ExAC:rs775923469,gnomAD:rs775923469;CytogeneticBand=17q21.2;GenomicLocation=NC_000017.11:g.42795321C>A
Q96J92 ExAC;gnomAD VARIANT 967 967 . . . p.Pro967Leu;Xref=ExAC:rs775923469,gnomAD:rs775923469;CytogeneticBand=17q21.2;GenomicLocation=NC_000017.11:g.42795321C>T
Q96J92 ExAC;ClinGen;dbSNP;gnomAD;ClinVar VARIANT 967 967 . . . p.Pro967Arg;Xref=ClinGen:CA10645707,ClinVar:RCV000384224,ExAC:rs775923469,dbSNP:rs775923469,gnomAD:rs775923469;CytogeneticBand=17q21.2;GenomicLocation=NC_000017.11:g.42795321C>G
Q96J92 gnomAD VARIANT 968 968 . . . p.Pro968Ser;Xref=gnomAD:rs1474798759;CytogeneticBand=17q21.2;GenomicLocation=NC_000017.11:g.42795323C>T
Q96J92 TOPMed;1000Genomes;ExAC;gnomAD VARIANT 969 969 . . . p.Val969Ile;Xref=1000Genomes:rs202060087,ExAC:rs202060087,TOPMed:rs202060087,gnomAD:rs202060087;CytogeneticBand=17q21.2;GenomicLocation=NC_000017.11:g.42795326G>A
Q96J92 TOPMed;ESP VARIANT 970 970 . . . p.Ala970Pro;Xref=ESP:rs372187677,TOPMed:rs372187677;CytogeneticBand=17q21.2;GenomicLocation=NC_000017.11:g.42795329G>C
Q96J92 TOPMed;gnomAD VARIANT 972 972 . . . p.Gly972Ala;Xref=TOPMed:rs1414802025,gnomAD:rs1414802025;CytogeneticBand=17q21.2;GenomicLocation=NC_000017.11:g.42795336G>C
Q96J92 ExAC;gnomAD VARIANT 973 973 . . . p.Gly973Ala;Xref=ExAC:rs761512538,gnomAD:rs761512538;CytogeneticBand=17q21.2;GenomicLocation=NC_000017.11:g.42795339G>C
Q96J92 TOPMed VARIANT 973 973 . . . p.Gly973Ser;Xref=TOPMed:rs1163966345;CytogeneticBand=17q21.2;GenomicLocation=NC_000017.11:g.42795338G>A
Q96J92 ExAC;gnomAD VARIANT 975 975 . . . Xref=ExAC:rs767017692,gnomAD:rs767017692;CytogeneticBand=17q21.2;GenomicLocation=NC_000017.11:g.42795344G>T
Q96J92 TOPMed VARIANT 975 975 . . . p.Glu975Gly;Xref=TOPMed:rs1049301926;CytogeneticBand=17q21.2;GenomicLocation=NC_000017.11:g.42795345A>G
Q96J92 TOPMed;ExAC;gnomAD VARIANT 976 976 . . . p.Ser976Asn;Xref=ExAC:rs774908124,TOPMed:rs774908124,gnomAD:rs774908124;CytogeneticBand=17q21.2;GenomicLocation=NC_000017.11:g.42795348G>A
Q96J92 NCI-TCGA;ExAC;gnomAD VARIANT 977 977 . . . p.Pro977Ser;Xref=ExAC:rs755531590,NCI-TCGA:rs755531590,gnomAD:rs755531590;CytogeneticBand=17q21.2;GenomicLocation=NC_000017.11:g.42795350C>T
Q96J92 NCI-TCGA VARIANT 978 978 . . . p.Ser978Leu;Xref=NCI-TCGA:TCGA novel;CytogeneticBand=17q21.2;GenomicLocation=NC_000017.11:g.42795354C>T
Q96J92 gnomAD VARIANT 979 979 . . . p.Pro979His;Xref=gnomAD:rs1341135179;CytogeneticBand=17q21.2;GenomicLocation=NC_000017.11:g.42795357C>A
Q96J92 TOPMed;ExAC;gnomAD VARIANT 980 980 . . . p.His980Asp;Xref=ExAC:rs780191203,TOPMed:rs780191203,gnomAD:rs780191203;CytogeneticBand=17q21.2;GenomicLocation=NC_000017.11:g.42795359C>G
Q96J92 TOPMed VARIANT 981 981 . . . p.Thr981Arg;Xref=TOPMed:rs1238504638;CytogeneticBand=17q21.2;GenomicLocation=NC_000017.11:g.42795363C>G
Q96J92 gnomAD VARIANT 982 982 . . . p.Ala982Thr;Xref=gnomAD:rs1268915493;CytogeneticBand=17q21.2;GenomicLocation=NC_000017.11:g.42795365G>A
Q96J92 COSMIC;ExAC;gnomAD VARIANT 983 983 . . . p.Glu983Val;Xref=cosmic curated:COSM3937403,cosmic curated:COSM3937404,ExAC:rs753796170,gnomAD:rs753796170;CytogeneticBand=17q21.2;GenomicLocation=NC_000017.11:g.42795369A>T;Ontology_term=ECO:0000313;evidence=ECO:0000313|cosmic_study:582
Q96J92 NCI-TCGA VARIANT 984 984 . . . p.Val984Ala;Xref=NCI-TCGA:TCGA novel;CytogeneticBand=17q21.2;GenomicLocation=NC_000017.11:g.42795372T>C
Q96J92 TOPMed;COSMIC;ExAC;gnomAD VARIANT 985 985 . . . p.Glu985Lys;Xref=cosmic curated:COSM349332,cosmic curated:COSM349333,ExAC:rs754892440,TOPMed:rs754892440,gnomAD:rs754892440;CytogeneticBand=17q21.2;GenomicLocation=NC_000017.11:g.42795374G>A;Ontology_term=ECO:0000313%2CECO:0000313;evidence=ECO:0000313|pubmed:22980975%2CECO:0000313|cosmic_study:431
Q96J92 Ensembl VARIANT 987 987 . . . p.Glu987Ala;Xref=Ensembl:rs1428420574;CytogeneticBand=17q21.2;GenomicLocation=NC_000017.11:g.42795381A>C
Q96J92 gnomAD VARIANT 987 987 . . . p.Glu987Asp;Xref=gnomAD:rs1173546903;CytogeneticBand=17q21.2;GenomicLocation=NC_000017.11:g.42795382G>C
Q96J92 TOPMed VARIANT 990 990 . . . p.Pro990Leu;Xref=TOPMed:rs1162908498;CytogeneticBand=17q21.2;GenomicLocation=NC_000017.11:g.42795468C>T
Q96J92 ExAC;gnomAD VARIANT 990 990 . . . p.Pro990Ser;Xref=ExAC:rs762015831,gnomAD:rs762015831;CytogeneticBand=17q21.2;GenomicLocation=NC_000017.11:g.42795467C>T
Q96J92 NCI-TCGA Cosmic VARIANT 992 992 . . . p.Pro992Ala;Xref=NCI-TCGA Cosmic:COSM4826193,NCI-TCGA Cosmic:COSM4826194;CytogeneticBand=17q21.2;GenomicLocation=NC_000017.11:g.42795473C>G
Q96J92 gnomAD VARIANT 992 992 . . . p.Pro992Leu;Xref=gnomAD:rs1369236177;CytogeneticBand=17q21.2;GenomicLocation=NC_000017.11:g.42795474C>T
Q96J92 UniProt VARIANT 992 992 . . . p.Pro992Ser;ID=VAR_041332;Xref=UniProt:VAR_041332;CytogeneticBand=17q21.2;Ontology_term=ECO:0000269;evidence=ECO:0000269|pubmed:17344846
Q96J92 TOPMed;gnomAD VARIANT 993 993 . . . p.Ala993Val;Xref=TOPMed:rs1242839466,gnomAD:rs1242839466;CytogeneticBand=17q21.2;GenomicLocation=NC_000017.11:g.42795477C>T
Q96J92 NCI-TCGA;TOPMed;ExAC;NCI-TCGA Cosmic;gnomAD VARIANT 994 994 . . . p.Arg994Gln;Xref=NCI-TCGA Cosmic:COSM4409007,NCI-TCGA Cosmic:COSM4409008,ExAC:rs750022775,NCI-TCGA:rs750022775,TOPMed:rs750022775,gnomAD:rs750022775;CytogeneticBand=17q21.2;GenomicLocation=NC_000017.11:g.42795480G>A
Q96J92 TOPMed;ExAC;gnomAD VARIANT 994 994 . . . p.Arg994Trp;Xref=ExAC:rs767223452,TOPMed:rs767223452,gnomAD:rs767223452;CytogeneticBand=17q21.2;GenomicLocation=NC_000017.11:g.42795479C>T
Q96J92 ExAC;gnomAD VARIANT 995 995 . . . p.Pro995Ser;Xref=ExAC:rs760272124,gnomAD:rs760272124;CytogeneticBand=17q21.2;GenomicLocation=NC_000017.11:g.42795482C>T
Q96J92 TOPMed;gnomAD VARIANT 996 996 . . . p.Leu996His;Xref=TOPMed:rs879824546,gnomAD:rs879824546;CytogeneticBand=17q21.2;GenomicLocation=NC_000017.11:g.42795486T>A
Q96J92 TOPMed;gnomAD VARIANT 996 996 . . . p.Leu996Pro;Xref=TOPMed:rs879824546,gnomAD:rs879824546;CytogeneticBand=17q21.2;GenomicLocation=NC_000017.11:g.42795486T>C
Q96J92 gnomAD VARIANT 998 998 . . . p.Gly998Arg;Xref=gnomAD:rs1451685966;CytogeneticBand=17q21.2;GenomicLocation=NC_000017.11:g.42795491G>A
Q96J92 TOPMed;ExAC;gnomAD VARIANT 1003 1003 . . . p.Ala1003Gly;Xref=ExAC:rs765986627,TOPMed:rs765986627,gnomAD:rs765986627;CytogeneticBand=17q21.2;GenomicLocation=NC_000017.11:g.42795507C>G
Q96J92 NCI-TCGA Cosmic VARIANT 1003 1003 . . . p.Ala1003Thr;Xref=NCI-TCGA Cosmic:COSM4066674,NCI-TCGA Cosmic:COSM4066675;CytogeneticBand=17q21.2;GenomicLocation=NC_000017.11:g.42795506G>A
Q96J92 NCI-TCGA;TOPMed;ExAC;NCI-TCGA Cosmic;gnomAD VARIANT 1003 1003 . . . p.Ala1003Val;Xref=NCI-TCGA Cosmic:COSM4066676,NCI-TCGA Cosmic:COSM4066677,ExAC:rs765986627,NCI-TCGA:rs765986627,TOPMed:rs765986627,gnomAD:rs765986627;CytogeneticBand=17q21.2;GenomicLocation=NC_000017.11:g.42795507C>T
Q96J92 gnomAD VARIANT 1006 1006 . . . p.Ser1006Phe;Xref=gnomAD:rs1458911593;CytogeneticBand=17q21.2;GenomicLocation=NC_000017.11:g.42795516C>T
Q96J92 ExAC;gnomAD VARIANT 1008 1008 . . . p.Glu1008Lys;Xref=ExAC:rs754981787,gnomAD:rs754981787;CytogeneticBand=17q21.2;GenomicLocation=NC_000017.11:g.42795521G>A
Q96J92 ExAC;gnomAD VARIANT 1009 1009 . . . p.Gly1009Glu;Xref=ExAC:rs763788288,gnomAD:rs763788288;CytogeneticBand=17q21.2;GenomicLocation=NC_000017.11:g.42795628G>A
Q96J92 ExAC;gnomAD VARIANT 1009 1009 . . . p.Gly1009Arg;Xref=ExAC:rs758249718,gnomAD:rs758249718;CytogeneticBand=17q21.2;GenomicLocation=NC_000017.11:g.42795627G>C
Q96J92 TOPMed;1000Genomes;ESP;ExAC;dbSNP;gnomAD;ClinVar VARIANT 1011 1011 . . . p.Pro1011Leu;Xref=ClinVar:RCV001125383,1000Genomes:rs61755628,ESP:rs61755628,ExAC:rs61755628,TOPMed:rs61755628,dbSNP:rs61755628,gnomAD:rs61755628;CytogeneticBand=17q21.2;GenomicLocation=NC_000017.11:g.42795634C>T
Q96J92 TOPMed;1000Genomes;ESP;ExAC;gnomAD VARIANT 1011 1011 . . . p.Pro1011Gln;Xref=1000Genomes:rs61755628,ESP:rs61755628,ExAC:rs61755628,TOPMed:rs61755628,gnomAD:rs61755628;CytogeneticBand=17q21.2;GenomicLocation=NC_000017.11:g.42795634C>A
Q96J92 TOPMed;1000Genomes;ESP;ExAC;dbSNP;gnomAD;ClinVar VARIANT 1011 1011 . . . p.Pro1011Arg;Xref=ClinVar:RCV000901445,ClinVar:RCV001125382,1000Genomes:rs61755628,ESP:rs61755628,ExAC:rs61755628,TOPMed:rs61755628,dbSNP:rs61755628,gnomAD:rs61755628;CytogeneticBand=17q21.2;GenomicLocation=NC_000017.11:g.42795634C>G
Q96J92 NCI-TCGA VARIANT 1011 1011 . . . p.Pro1011Ser;Xref=NCI-TCGA:TCGA novel;CytogeneticBand=17q21.2;GenomicLocation=NC_000017.11:g.42795633C>T
Q96J92 ExAC VARIANT 1012 1012 . . . Xref=ExAC:rs749399538;CytogeneticBand=17q21.2;GenomicLocation=NC_000017.11:g.42795636C>T
Q96J92 ExAC VARIANT 1012 1012 . . . p.Gln1012Lys;Xref=ExAC:rs749399538;CytogeneticBand=17q21.2;GenomicLocation=NC_000017.11:g.42795636C>A
Q96J92 UniProt VARIANT 1013 1013 . . . p.Leu1013Pro;ID=VAR_041333;Xref=UniProt:VAR_041333;CytogeneticBand=17q21.2;Ontology_term=ECO:0000269;evidence=ECO:0000269|pubmed:17344846
Q96J92 ESP;ExAC;gnomAD VARIANT 1013 1013 . . . p.Leu1013Val;Xref=ESP:rs376863636,ExAC:rs376863636,gnomAD:rs376863636;CytogeneticBand=17q21.2;GenomicLocation=NC_000017.11:g.42795639C>G
Q96J92 gnomAD VARIANT 1014 1014 . . . p.Val1014Ala;Xref=gnomAD:rs1219099206;CytogeneticBand=17q21.2;GenomicLocation=NC_000017.11:g.42795643T>C
Q96J92 ExAC;gnomAD VARIANT 1014 1014 . . . p.Val1014Phe;Xref=ExAC:rs779514440,gnomAD:rs779514440;CytogeneticBand=17q21.2;GenomicLocation=NC_000017.11:g.42795642G>T
Q96J92 TOPMed;ESP;ExAC;gnomAD VARIANT 1016 1016 . . . p.Arg1016Cys;Xref=ESP:rs370684411,ExAC:rs370684411,TOPMed:rs370684411,gnomAD:rs370684411;CytogeneticBand=17q21.2;GenomicLocation=NC_000017.11:g.42795648C>T
Q96J92 NCI-TCGA;TOPMed;1000Genomes;COSMIC;ExAC;NCI-TCGA Cosmic;gnomAD VARIANT 1016 1016 . . . p.Arg1016His;Xref=NCI-TCGA Cosmic:COSM979654,cosmic curated:COSM979654,NCI-TCGA Cosmic:COSM979656,cosmic curated:COSM979656,1000Genomes:rs529016542,ExAC:rs529016542,NCI-TCGA:rs529016542,TOPMed:rs529016542,gnomAD:rs529016542;CytogeneticBand=17q21.2;GenomicLocation=NC_000017.11:g.42795649G>A;Ontology_term=…
Q96J92 TOPMed;ESP;ExAC;gnomAD VARIANT 1016 1016 . . . p.Arg1016Ser;Xref=ESP:rs370684411,ExAC:rs370684411,TOPMed:rs370684411,gnomAD:rs370684411;CytogeneticBand=17q21.2;GenomicLocation=NC_000017.11:g.42795648C>A
Q96J92 TOPMed;gnomAD VARIANT 1019 1019 . . . p.Val1019Leu;Xref=TOPMed:rs201925752,gnomAD:rs201925752;CytogeneticBand=17q21.2;GenomicLocation=NC_000017.11:g.42795657G>T
Q96J92 TOPMed;gnomAD VARIANT 1019 1019 . . . p.Val1019Met;Xref=TOPMed:rs201925752,gnomAD:rs201925752;CytogeneticBand=17q21.2;GenomicLocation=NC_000017.11:g.42795657G>A
Q96J92 ExAC;gnomAD VARIANT 1020 1020 . . . p.Thr1020Pro;Xref=ExAC:rs750674108,gnomAD:rs750674108;CytogeneticBand=17q21.2;GenomicLocation=NC_000017.11:g.42795660A>C
Q96J92 gnomAD VARIANT 1021 1021 . . . p.Ser1021Leu;Xref=gnomAD:rs1255414065;CytogeneticBand=17q21.2;GenomicLocation=NC_000017.11:g.42795664C>T
Q96J92 gnomAD VARIANT 1022 1022 . . . p.Ser1022Phe;Xref=gnomAD:rs1194512126;CytogeneticBand=17q21.2;GenomicLocation=NC_000017.11:g.42795667C>T
Q96J92 TOPMed;gnomAD VARIANT 1023 1023 . . . p.Lys1023Thr;Xref=TOPMed:rs759464770,gnomAD:rs759464770;CytogeneticBand=17q21.2;GenomicLocation=NC_000017.11:g.42795670A>C
Q96J92 NCI-TCGA;ExAC;NCI-TCGA Cosmic;gnomAD VARIANT 1024 1024 . . . p.Glu1024Lys;Xref=NCI-TCGA Cosmic:COSM3889714,NCI-TCGA Cosmic:COSM3889715,ExAC:rs776371854,NCI-TCGA:rs776371854,gnomAD:rs776371854;CytogeneticBand=17q21.2;GenomicLocation=NC_000017.11:g.42795672G>A
Q96J92 TOPMed;1000Genomes;ESP;ExAC;ClinGen;dbSNP;gnomAD;ClinVar VARIANT 1025 1025 . . . p.Pro1025Leu;Xref=ClinGen:CA8584525,ClinVar:RCV000328268,ClinVar:RCV000948453,1000Genomes:rs56099549,ESP:rs56099549,ExAC:rs56099549,TOPMed:rs56099549,dbSNP:rs56099549,gnomAD:rs56099549;CytogeneticBand=17q21.2;GenomicLocation=NC_000017.11:g.42795676C>T
Q96J92 TOPMed;1000Genomes;ESP;ExAC;gnomAD VARIANT 1025 1025 . . . p.Pro1025Gln;Xref=1000Genomes:rs56099549,ESP:rs56099549,ExAC:rs56099549,TOPMed:rs56099549,gnomAD:rs56099549;CytogeneticBand=17q21.2;GenomicLocation=NC_000017.11:g.42795676C>A
Q96J92 TOPMed;gnomAD VARIANT 1025 1025 . . . p.Pro1025Thr;Xref=TOPMed:rs1174637801,gnomAD:rs1174637801;CytogeneticBand=17q21.2;GenomicLocation=NC_000017.11:g.42795675C>A
Q96J92 NCI-TCGA;TOPMed;COSMIC;NCI-TCGA Cosmic VARIANT 1026 1026 . . . p.Ala1026Asp;Xref=NCI-TCGA Cosmic:COSM1288971,cosmic curated:COSM1288971,NCI-TCGA Cosmic:COSM1288972,cosmic curated:COSM1288972,NCI-TCGA:rs1415938074,TOPMed:rs1415938074;CytogeneticBand=17q21.2;GenomicLocation=NC_000017.11:g.42795679C>A;Ontology_term=ECO:0000313%2CECO:0000313;evidence=ECO:0000313|pubmed:23334666%2CECO:0000313|c…
Q96J92 ESP;ExAC;gnomAD VARIANT 1027 1027 . . . p.Glu1027Lys;Xref=ESP:rs377665825,ExAC:rs377665825,gnomAD:rs377665825;CytogeneticBand=17q21.2;GenomicLocation=NC_000017.11:g.42795681G>A
Q96J92 ExAC;gnomAD VARIANT 1028 1028 . . . p.Pro1028Leu;Xref=ExAC:rs762786029,gnomAD:rs762786029;CytogeneticBand=17q21.2;GenomicLocation=NC_000017.11:g.42795685C>T
Q96J92 gnomAD VARIANT 1028 1028 . . . p.Pro1028Thr;Xref=gnomAD:rs1310705360;CytogeneticBand=17q21.2;GenomicLocation=NC_000017.11:g.42795684C>A
Q96J92 TOPMed VARIANT 1029 1029 . . . p.Leu1029Arg;Xref=TOPMed:rs1400030469;CytogeneticBand=17q21.2;GenomicLocation=NC_000017.11:g.42795688T>G
Q96J92 ExAC;gnomAD VARIANT 1032 1032 . . . p.Gln1032Glu;Xref=ExAC:rs764034833,gnomAD:rs764034833;CytogeneticBand=17q21.2;GenomicLocation=NC_000017.11:g.42795696C>G
Q96J92 TOPMed;ESP;ExAC;gnomAD VARIANT 1036 1036 . . . p.Pro1036Ser;Xref=ESP:rs370906094,ExAC:rs370906094,TOPMed:rs370906094,gnomAD:rs370906094;CytogeneticBand=17q21.2;GenomicLocation=NC_000017.11:g.42795708C>T
Q96J92 TOPMed VARIANT 1037 1037 . . . p.Thr1037Ala;Xref=TOPMed:rs1425077861;CytogeneticBand=17q21.2;GenomicLocation=NC_000017.11:g.42795711A>G
Q96J92 gnomAD VARIANT 1037 1037 . . . p.Thr1037Asn;Xref=gnomAD:rs1210355555;CytogeneticBand=17q21.2;GenomicLocation=NC_000017.11:g.42795712C>A
Q96J92 gnomAD VARIANT 1038 1038 . . . p.Leu1038Pro;Xref=gnomAD:rs1489303792;CytogeneticBand=17q21.2;GenomicLocation=NC_000017.11:g.42795715T>C
Q96J92 gnomAD VARIANT 1038 1038 . . . p.Leu1038Val;Xref=gnomAD:rs1278538229;CytogeneticBand=17q21.2;GenomicLocation=NC_000017.11:g.42795714C>G
Q96J92 NCI-TCGA Cosmic VARIANT 1039 1039 . . . p.Ser1039Cys;Xref=NCI-TCGA Cosmic:COSM73296;CytogeneticBand=17q21.2;GenomicLocation=NC_000017.11:g.42795718C>G
Q96J92 TOPMed VARIANT 1040 1040 . . . p.Gly1040Asp;Xref=TOPMed:rs915460681;CytogeneticBand=17q21.2;GenomicLocation=NC_000017.11:g.42795721G>A
Q96J92 NCI-TCGA VARIANT 1040 1040 . . . Xref=NCI-TCGA:TCGA novel;CytogeneticBand=17q21.2;GenomicLocation=NC_000017.11:g.42795711_42795712insCT
Q96J92 TOPMed VARIANT 1041 1041 . . . p.Ser1041Tyr;Xref=TOPMed:rs1474918500;CytogeneticBand=17q21.2;GenomicLocation=NC_000017.11:g.42795724C>A
Q96J92 gnomAD VARIANT 1042 1042 . . . p.Pro1042Leu;Xref=gnomAD:rs1408632245;CytogeneticBand=17q21.2;GenomicLocation=NC_000017.11:g.42795727C>T
Q96J92 TOPMed;gnomAD VARIANT 1046 1046 . . . p.Thr1046Ser;Xref=TOPMed:rs945360989,gnomAD:rs945360989;CytogeneticBand=17q21.2;GenomicLocation=NC_000017.11:g.42795739C>G
Q96J92 NCI-TCGA VARIANT 1047 1047 . . . Xref=NCI-TCGA:TCGA novel;CytogeneticBand=17q21.2;GenomicLocation=NC_000017.11:g.42795739del
Q96J92 TOPMed VARIANT 1047 1047 . . . p.Pro1047Leu;Xref=TOPMed:rs1212745474;CytogeneticBand=17q21.2;GenomicLocation=NC_000017.11:g.42795742C>T
Q96J92 gnomAD VARIANT 1047 1047 . . . p.Pro1047Ser;Xref=gnomAD:rs1427209947;CytogeneticBand=17q21.2;GenomicLocation=NC_000017.11:g.42795741C>T
Q96J92 ExAC;gnomAD VARIANT 1048 1048 . . . p.Gln1048Arg;Xref=ExAC:rs757005482,gnomAD:rs757005482;CytogeneticBand=17q21.2;GenomicLocation=NC_000017.11:g.42795745A>G
Q96J92 TOPMed VARIANT 1050 1050 . . . p.Thr1050Ile;Xref=TOPMed:rs1441007294;CytogeneticBand=17q21.2;GenomicLocation=NC_000017.11:g.42795751C>T
Q96J92 gnomAD VARIANT 1053 1053 . . . p.Ser1053Asn;Xref=gnomAD:rs1396000569;CytogeneticBand=17q21.2;GenomicLocation=NC_000017.11:g.42795760G>A
Q96J92 TOPMed;ExAC;gnomAD VARIANT 1055 1055 . . . p.Asp1055Gly;Xref=ExAC:rs766638158,TOPMed:rs766638158,gnomAD:rs766638158;CytogeneticBand=17q21.2;GenomicLocation=NC_000017.11:g.42795766A>G
Q96J92 gnomAD VARIANT 1059 1059 . . . p.Ser1059Arg;Xref=gnomAD:rs1171354205;CytogeneticBand=17q21.2;GenomicLocation=NC_000017.11:g.42795779T>G
Q96J92 Ensembl VARIANT 1059 1059 . . . p.Ser1059Thr;Xref=Ensembl:rs756295960;CytogeneticBand=17q21.2;GenomicLocation=NC_000017.11:g.42795778G>C
Q96J92 TOPMed VARIANT 1060 1060 . . . p.Ala1060Thr;Xref=TOPMed:rs1320095284;CytogeneticBand=17q21.2;GenomicLocation=NC_000017.11:g.42795780G>A
Q96J92 TOPMed;ExAC;gnomAD VARIANT 1061 1061 . . . p.Gly1061Ala;Xref=ExAC:rs142406282,TOPMed:rs142406282,gnomAD:rs142406282;CytogeneticBand=17q21.2;GenomicLocation=NC_000017.11:g.42795784G>C
Q96J92 TOPMed;NCI-TCGA;ExAC;gnomAD VARIANT 1063 1063 . . . p.Gly1063Arg;Xref=ExAC:rs755153601,TOPMed:rs755153601,gnomAD:rs755153601,NCI-TCGA:rs755153601;CytogeneticBand=17q21.2;GenomicLocation=NC_000017.11:g.42795789G>C%2C NC_000017.11:g.42795789G>A
Q96J92 gnomAD VARIANT 1065 1065 . . . p.Glu1065Asp;Xref=gnomAD:rs1382166430;CytogeneticBand=17q21.2;GenomicLocation=NC_000017.11:g.42795797G>C
Q96J92 gnomAD VARIANT 1067 1067 . . . p.Arg1067Thr;Xref=gnomAD:rs1304068752;CytogeneticBand=17q21.2;GenomicLocation=NC_000017.11:g.42795802G>C
Q96J92 gnomAD VARIANT 1068 1068 . . . Xref=gnomAD:rs1369972726;CytogeneticBand=17q21.2;GenomicLocation=NC_000017.11:g.42795804G>T
Q96J92 ExAC;gnomAD VARIANT 1068 1068 . . . p.Glu1068Gly;Xref=ExAC:rs778845513,gnomAD:rs778845513;CytogeneticBand=17q21.2;GenomicLocation=NC_000017.11:g.42795805A>G
Q96J92 NCI-TCGA VARIANT 1071 1071 . . . p.Ala1071Val;Xref=NCI-TCGA:TCGA novel;CytogeneticBand=17q21.2;GenomicLocation=NC_000017.11:g.42795814C>T
Q96J92 ExAC;gnomAD VARIANT 1074 1074 . . . p.Asp1074Asn;Xref=ExAC:rs778306015,gnomAD:rs778306015;CytogeneticBand=17q21.2;GenomicLocation=NC_000017.11:g.42795822G>A
Q96J92 TOPMed;1000Genomes;ExAC;dbSNP;gnomAD;ClinVar VARIANT 1075 1075 . . . p.Arg1075Cys;Xref=ClinVar:RCV001125384,1000Genomes:rs201421543,ExAC:rs201421543,TOPMed:rs201421543,dbSNP:rs201421543,gnomAD:rs201421543;CytogeneticBand=17q21.2;GenomicLocation=NC_000017.11:g.42795825C>T
Q96J92 TOPMed;1000Genomes;ExAC;gnomAD VARIANT 1075 1075 . . . p.Arg1075Gly;Xref=1000Genomes:rs201421543,ExAC:rs201421543,TOPMed:rs201421543,gnomAD:rs201421543;CytogeneticBand=17q21.2;GenomicLocation=NC_000017.11:g.42795825C>G
Q96J92 NCI-TCGA;TOPMed;1000Genomes;ExAC;NCI-TCGA Cosmic;gnomAD VARIANT 1075 1075 . . . p.Arg1075His;Xref=NCI-TCGA Cosmic:COSM4066678,NCI-TCGA Cosmic:COSM4066679,1000Genomes:rs200263366,ExAC:rs200263366,NCI-TCGA:rs200263366,TOPMed:rs200263366,gnomAD:rs200263366;CytogeneticBand=17q21.2;GenomicLocation=NC_000017.11:g.42795826G>A
Q96J92 TOPMed;1000Genomes;ExAC;gnomAD VARIANT 1075 1075 . . . p.Arg1075Leu;Xref=1000Genomes:rs200263366,ExAC:rs200263366,TOPMed:rs200263366,gnomAD:rs200263366;CytogeneticBand=17q21.2;GenomicLocation=NC_000017.11:g.42795826G>T
Q96J92 ESP;ExAC;gnomAD VARIANT 1076 1076 . . . p.Ala1076Val;Xref=ESP:rs143956890,ExAC:rs143956890,gnomAD:rs143956890;CytogeneticBand=17q21.2;GenomicLocation=NC_000017.11:g.42795829C>T
Q96J92 gnomAD VARIANT 1077 1077 . . . p.Ala1077Val;Xref=gnomAD:rs1254246013;CytogeneticBand=17q21.2;GenomicLocation=NC_000017.11:g.42795832C>T
Q96J92 TOPMed;ExAC;gnomAD VARIANT 1079 1079 . . . p.Gly1079Asp;Xref=ExAC:rs769400909,TOPMed:rs769400909,gnomAD:rs769400909;CytogeneticBand=17q21.2;GenomicLocation=NC_000017.11:g.42795838G>A
Q96J92 TOPMed;ExAC;gnomAD VARIANT 1079 1079 . . . p.Gly1079Val;Xref=ExAC:rs769400909,TOPMed:rs769400909,gnomAD:rs769400909;CytogeneticBand=17q21.2;GenomicLocation=NC_000017.11:g.42795838G>T
Q96J92 ExAC;gnomAD VARIANT 1081 1081 . . . p.Gly1081Ala;Xref=ExAC:rs774875362,gnomAD:rs774875362;CytogeneticBand=17q21.2;GenomicLocation=NC_000017.11:g.42795844G>C
Q96J92 TOPMed VARIANT 1083 1083 . . . p.Gly1083Arg;Xref=TOPMed:rs1408842631;CytogeneticBand=17q21.2;GenomicLocation=NC_000017.11:g.42795849G>A
Q96J92 gnomAD VARIANT 1083 1083 . . . p.Gly1083Val;Xref=gnomAD:rs1419248917;CytogeneticBand=17q21.2;GenomicLocation=NC_000017.11:g.42795850G>T
Q96J92 TOPMed;1000Genomes;ESP;ExAC;ClinGen;dbSNP;gnomAD;ClinVar VARIANT 1084 1084 . . . p.Val1084Ala;Xref=ClinGen:CA8584547,ClinVar:RCV000387384,ClinVar:RCV000912774,1000Genomes:rs148648427,ESP:rs148648427,ExAC:rs148648427,TOPMed:rs148648427,dbSNP:rs148648427,gnomAD:rs148648427;CytogeneticBand=17q21.2;GenomicLocation=NC_000017.11:g.42795853T>C
Q96J92 TOPMed;1000Genomes;ESP;ExAC;gnomAD VARIANT 1084 1084 . . . p.Val1084Gly;Xref=1000Genomes:rs148648427,ESP:rs148648427,ExAC:rs148648427,TOPMed:rs148648427,gnomAD:rs148648427;CytogeneticBand=17q21.2;GenomicLocation=NC_000017.11:g.42795853T>G
Q96J92 Ensembl VARIANT 1085 1085 . . . p.Glu1085Gly;Xref=Ensembl:rs1480331046;CytogeneticBand=17q21.2;GenomicLocation=NC_000017.11:g.42795856A>G
Q96J92 Ensembl VARIANT 1085 1085 . . . p.Glu1085Gln;Xref=Ensembl:rs1026867042;CytogeneticBand=17q21.2;GenomicLocation=NC_000017.11:g.42795855G>C
Q96J92 ExAC;gnomAD VARIANT 1086 1086 . . . p.Glu1086Gln;Xref=ExAC:rs774223582,gnomAD:rs774223582;CytogeneticBand=17q21.2;GenomicLocation=NC_000017.11:g.42795858G>C
Q96J92 TOPMed;gnomAD VARIANT 1089 1089 . . . p.Asp1089His;Xref=TOPMed:rs1275414723,gnomAD:rs1275414723;CytogeneticBand=17q21.2;GenomicLocation=NC_000017.11:g.42795867G>C
Q96J92 NCI-TCGA;TOPMed;gnomAD VARIANT 1093 1093 . . . p.Glu1093Lys;Xref=NCI-TCGA:rs1393704293,TOPMed:rs1393704293,gnomAD:rs1393704293;CytogeneticBand=17q21.2;GenomicLocation=NC_000017.11:g.42795879G>A
Q96J92 TOPMed;ESP;ExAC;gnomAD VARIANT 1094 1094 . . . p.Pro1094His;Xref=ESP:rs371930924,ExAC:rs371930924,TOPMed:rs371930924,gnomAD:rs371930924;CytogeneticBand=17q21.2;GenomicLocation=NC_000017.11:g.42795883C>A
Q96J92 TOPMed;ESP;ExAC;gnomAD VARIANT 1094 1094 . . . p.Pro1094Leu;Xref=ESP:rs371930924,ExAC:rs371930924,TOPMed:rs371930924,gnomAD:rs371930924;CytogeneticBand=17q21.2;GenomicLocation=NC_000017.11:g.42795883C>T
Q96J92 TOPMed;ESP;ExAC;gnomAD VARIANT 1094 1094 . . . p.Pro1094Arg;Xref=ESP:rs371930924,ExAC:rs371930924,TOPMed:rs371930924,gnomAD:rs371930924;CytogeneticBand=17q21.2;GenomicLocation=NC_000017.11:g.42795883C>G
Q96J92 gnomAD VARIANT 1094 1094 . . . p.Pro1094Thr;Xref=gnomAD:rs1438398279;CytogeneticBand=17q21.2;GenomicLocation=NC_000017.11:g.42795882C>A
Q96J92 TOPMed;ExAC;gnomAD VARIANT 1095 1095 . . . Xref=ExAC:rs759694534,TOPMed:rs759694534,gnomAD:rs759694534;CytogeneticBand=17q21.2;GenomicLocation=NC_000017.11:g.42795885C>T
Q96J92 Ensembl VARIANT 1095 1095 . . . p.Gln1095His;Xref=Ensembl:rs878858652;CytogeneticBand=17q21.2;GenomicLocation=NC_000017.11:g.42795887A>C
Q96J92 TOPMed;ExAC;gnomAD VARIANT 1096 1096 . . . p.Val1096Ala;Xref=ExAC:rs765436870,TOPMed:rs765436870,gnomAD:rs765436870;CytogeneticBand=17q21.2;GenomicLocation=NC_000017.11:g.42795889T>C
Q96J92 TOPMed;ExAC;gnomAD VARIANT 1096 1096 . . . p.Val1096Gly;Xref=ExAC:rs765436870,TOPMed:rs765436870,gnomAD:rs765436870;CytogeneticBand=17q21.2;GenomicLocation=NC_000017.11:g.42795889T>G
Q96J92 TOPMed VARIANT 1097 1097 . . . p.Gly1097Trp;Xref=TOPMed:rs1376706638;CytogeneticBand=17q21.2;GenomicLocation=NC_000017.11:g.42795891G>T
Q96J92 dbSNP;ClinVar VARIANT 1098 1098 . . . Xref=ClinVar:RCV000722831,dbSNP:rs1315191413;CytogeneticBand=17q21.2;GenomicLocation=NC_000017.11:g.42795895del
Q96J92 gnomAD VARIANT 1100 1100 . . . p.Pro1100Ser;Xref=gnomAD:rs1274324777;CytogeneticBand=17q21.2;GenomicLocation=NC_000017.11:g.42795900C>T
Q96J92 gnomAD VARIANT 1101 1101 . . . Xref=gnomAD:rs1212387914;CytogeneticBand=17q21.2;GenomicLocation=NC_000017.11:g.42795903C>T
Q96J92 Ensembl VARIANT 1101 1101 . . . p.Gln1101His;Xref=Ensembl:rs1597905016;CytogeneticBand=17q21.2;GenomicLocation=NC_000017.11:g.42795905A>C
Q96J92 TOPMed;gnomAD VARIANT 1103 1103 . . . p.Leu1103Pro;Xref=TOPMed:rs1176259202,gnomAD:rs1176259202;CytogeneticBand=17q21.2;GenomicLocation=NC_000017.11:g.42795910T>C
Q96J92 ExAC;gnomAD VARIANT 1104 1104 . . . p.Ser1104Ile;Xref=ExAC:rs778470181,gnomAD:rs778470181;CytogeneticBand=17q21.2;GenomicLocation=NC_000017.11:g.42795913G>T
Q96J92 gnomAD VARIANT 1105 1105 . . . p.His1105Arg;Xref=gnomAD:rs1425018412;CytogeneticBand=17q21.2;GenomicLocation=NC_000017.11:g.42795916A>G
Q96J92 gnomAD VARIANT 1106 1106 . . . p.Pro1106Ala;Xref=gnomAD:rs1165060197;CytogeneticBand=17q21.2;GenomicLocation=NC_000017.11:g.42795918C>G
Q96J92 TOPMed;ExAC;gnomAD VARIANT 1107 1107 . . . p.Ser1107Ile;Xref=ExAC:rs752078318,TOPMed:rs752078318,gnomAD:rs752078318;CytogeneticBand=17q21.2;GenomicLocation=NC_000017.11:g.42795922G>T
Q96J92 TOPMed;ExAC;gnomAD VARIANT 1107 1107 . . . p.Ser1107Asn;Xref=ExAC:rs752078318,TOPMed:rs752078318,gnomAD:rs752078318;CytogeneticBand=17q21.2;GenomicLocation=NC_000017.11:g.42795922G>A
Q96J92 NCI-TCGA VARIANT 1108 1108 . . . p.Pro1108Gln;Xref=NCI-TCGA:TCGA novel;CytogeneticBand=17q21.2;GenomicLocation=NC_000017.11:g.42795925C>A
Q96J92 ExAC;gnomAD VARIANT 1108 1108 . . . p.Pro1108Thr;Xref=ExAC:rs757758511,gnomAD:rs757758511;CytogeneticBand=17q21.2;GenomicLocation=NC_000017.11:g.42795924C>A
Q96J92 NCI-TCGA Cosmic VARIANT 1111 1111 . . . p.Met1111Ile;Xref=NCI-TCGA Cosmic:COSM3795644,NCI-TCGA Cosmic:COSM3795645;CytogeneticBand=17q21.2;GenomicLocation=NC_000017.11:g.42795935G>A
Q96J92 Ensembl VARIANT 1113 1113 . . . p.Tyr1113Ser;Xref=Ensembl:rs1597905042;CytogeneticBand=17q21.2;GenomicLocation=NC_000017.11:g.42795940A>C
Q96J92 NCI-TCGA;NCI-TCGA Cosmic VARIANT 1114 1114 . . . Xref=NCI-TCGA Cosmic:COSM5833295,NCI-TCGA Cosmic:COSM5833296,NCI-TCGA:rs1458347516;CytogeneticBand=17q21.2;GenomicLocation=NC_000017.11:g.42795941_42795943del
Q96J92 TOPMed VARIANT 1114 1114 . . . p.Ser1114Phe;Xref=TOPMed:rs1379093414;CytogeneticBand=17q21.2;GenomicLocation=NC_000017.11:g.42795943C>T
Q96J92 gnomAD VARIANT 1115 1115 . . . p.Tyr1115Cys;Xref=gnomAD:rs1172737624;CytogeneticBand=17q21.2;GenomicLocation=NC_000017.11:g.42795946A>G
Q96J92 TOPMed VARIANT 1116 1116 . . . p.Ser1116Asn;Xref=TOPMed:rs1329190105;CytogeneticBand=17q21.2;GenomicLocation=NC_000017.11:g.42795949G>A
Q96J92 NCI-TCGA VARIANT 1120 1120 . . . p.Leu1120Phe;Xref=NCI-TCGA:TCGA novel;CytogeneticBand=17q21.2;GenomicLocation=NC_000017.11:g.42795962G>C
Q96J92 TOPMed VARIANT 1122 1122 . . . p.Ser1122Cys;Xref=TOPMed:rs1440864001;CytogeneticBand=17q21.2;GenomicLocation=NC_000017.11:g.42795966A>T
Q96J92 TOPMed;ESP;ExAC;gnomAD VARIANT 1123 1123 . . . p.Glu1123Lys;Xref=ESP:rs367565094,ExAC:rs367565094,TOPMed:rs367565094,gnomAD:rs367565094;CytogeneticBand=17q21.2;GenomicLocation=NC_000017.11:g.42795969G>A
Q96J92 TOPMed;ESP;ExAC;gnomAD VARIANT 1123 1123 . . . p.Glu1123Gln;Xref=ESP:rs367565094,ExAC:rs367565094,TOPMed:rs367565094,gnomAD:rs367565094;CytogeneticBand=17q21.2;GenomicLocation=NC_000017.11:g.42795969G>C
Q96J92 NCI-TCGA Cosmic VARIANT 1126 1126 . . . p.Glu1126Asp;Xref=NCI-TCGA Cosmic:COSM472839,NCI-TCGA Cosmic:COSM472840;CytogeneticBand=17q21.2;GenomicLocation=NC_000017.11:g.42795980A>T
Q96J92 NCI-TCGA Cosmic VARIANT 1127 1127 . . . p.Ser1127Asn;Xref=NCI-TCGA Cosmic:COSM1479603,NCI-TCGA Cosmic:COSM1479604;CytogeneticBand=17q21.2;GenomicLocation=NC_000017.11:g.42795982G>A
Q96J92 TOPMed;1000Genomes;ESP;ExAC;gnomAD VARIANT 1128 1128 . . . p.Ser1128Asn;Xref=1000Genomes:rs371666484,ESP:rs371666484,ExAC:rs371666484,TOPMed:rs371666484,gnomAD:rs371666484;CytogeneticBand=17q21.2;GenomicLocation=NC_000017.11:g.42795985G>A
Q96J92 Ensembl VARIANT 1129 1129 . . . p.Gly1129Ala;Xref=Ensembl:rs1015232016;CytogeneticBand=17q21.2;GenomicLocation=NC_000017.11:g.42795988G>C
Q96J92 gnomAD VARIANT 1129 1129 . . . p.Gly1129Arg;Xref=gnomAD:rs1416892174;CytogeneticBand=17q21.2;GenomicLocation=NC_000017.11:g.42795987G>A
Q96J92 TOPMed;ESP;ExAC;gnomAD VARIANT 1132 1132 . . . p.Glu1132Lys;Xref=ESP:rs374887223,ExAC:rs374887223,TOPMed:rs374887223,gnomAD:rs374887223;CytogeneticBand=17q21.2;GenomicLocation=NC_000017.11:g.42795996G>A
Q96J92 TOPMed VARIANT 1133 1133 . . . p.Glu1133Asp;Xref=TOPMed:rs1441894143;CytogeneticBand=17q21.2;GenomicLocation=NC_000017.11:g.42796001G>C
Q96J92 TOPMed;NCI-TCGA Cosmic;gnomAD VARIANT 1134 1134 . . . p.Phe1134Leu;Xref=TOPMed:rs1231922943,gnomAD:rs1231922943,NCI-TCGA Cosmic:COSM4827111,NCI-TCGA Cosmic:COSM4827112;CytogeneticBand=17q21.2;GenomicLocation=NC_000017.11:g.42796002T>C%2C NC_000017.11:g.42796004C>G
Q96J92 ExAC;gnomAD VARIANT 1135 1135 . . . Xref=ExAC:rs761724990,gnomAD:rs761724990;CytogeneticBand=17q21.2;GenomicLocation=NC_000017.11:g.42796006G>A
Q96J92 ExAC;dbSNP;gnomAD;ClinVar VARIANT 1137 1137 . . . p.Glu1137Lys;Xref=ClinVar:RCV001125385,ExAC:rs773000314,dbSNP:rs773000314,gnomAD:rs773000314;CytogeneticBand=17q21.2;GenomicLocation=NC_000017.11:g.42796011G>A
Q96J92 TOPMed;gnomAD VARIANT 1141 1141 . . . p.Leu1141Phe;Xref=TOPMed:rs970914081,gnomAD:rs970914081;CytogeneticBand=17q21.2;GenomicLocation=NC_000017.11:g.42796023C>T
Q96J92 TOPMed;gnomAD VARIANT 1141 1141 . . . p.Leu1141Val;Xref=TOPMed:rs970914081,gnomAD:rs970914081;CytogeneticBand=17q21.2;GenomicLocation=NC_000017.11:g.42796023C>G
Q96J92 NCI-TCGA;TOPMed;ESP;COSMIC;ExAC;NCI-TCGA Cosmic;gnomAD VARIANT 1142 1142 . . . p.Arg1142Gln;Xref=NCI-TCGA Cosmic:COSM3691586,cosmic curated:COSM3691586,NCI-TCGA Cosmic:COSM3691587,cosmic curated:COSM3691587,ESP:rs369907969,ExAC:rs369907969,NCI-TCGA:rs369907969,TOPMed:rs369907969,gnomAD:rs369907969;CytogeneticBand=17q21.2;GenomicLocation=NC_000017.11:g.42796027G>A;Ontology_term=ECO:0000313;…
Q96J92 TOPMed;ESP;COSMIC;ExAC;gnomAD VARIANT 1142 1142 . . . p.Arg1142Trp;Xref=cosmic curated:COSM3712323,cosmic curated:COSM3712324,ESP:rs371972756,ExAC:rs371972756,TOPMed:rs371972756,gnomAD:rs371972756;CytogeneticBand=17q21.2;GenomicLocation=NC_000017.11:g.42796026C>T;Ontology_term=ECO:0000313%2CECO:0000313;evidence=ECO:0000313|pubmed:24292195%2CECO:0000313|cosmic_study:563
Q96J92 gnomAD VARIANT 1144 1144 . . . p.Lys1144Arg;Xref=gnomAD:rs1473978000;CytogeneticBand=17q21.2;GenomicLocation=NC_000017.11:g.42796033A>G
Q96J92 NCI-TCGA VARIANT 1145 1145 . . . p.His1145Leu;Xref=NCI-TCGA:TCGA novel;CytogeneticBand=17q21.2;GenomicLocation=NC_000017.11:g.42796125A>T
Q96J92 ExAC;gnomAD VARIANT 1145 1145 . . . p.His1145Asn;Xref=ExAC:rs761944783,gnomAD:rs761944783;CytogeneticBand=17q21.2;GenomicLocation=NC_000017.11:g.42796124C>A
Q96J92 TOPMed;ExAC;dbSNP;gnomAD;ClinVar VARIANT 1147 1147 . . . p.Ser1147Leu;Xref=ClinVar:RCV001127472,ExAC:rs768159533,TOPMed:rs768159533,dbSNP:rs768159533,gnomAD:rs768159533;CytogeneticBand=17q21.2;GenomicLocation=NC_000017.11:g.42796131C>T
Q96J92 ExAC;gnomAD VARIANT 1154 1154 . . . p.Thr1154Ile;Xref=ExAC:rs750917827,gnomAD:rs750917827;CytogeneticBand=17q21.2;GenomicLocation=NC_000017.11:g.42796152C>T
Q96J92 ExAC;gnomAD VARIANT 1154 1154 . . . p.Thr1154Lys;Xref=ExAC:rs750917827,gnomAD:rs750917827;CytogeneticBand=17q21.2;GenomicLocation=NC_000017.11:g.42796152C>A
Q96J92 TOPMed;gnomAD VARIANT 1156 1156 . . . p.Gln1156Pro;Xref=TOPMed:rs1302203674,gnomAD:rs1302203674;CytogeneticBand=17q21.2;GenomicLocation=NC_000017.11:g.42796158A>C
Q96J92 TOPMed;ExAC;gnomAD VARIANT 1158 1158 . . . p.Lys1158Asn;Xref=ExAC:rs778501298,TOPMed:rs778501298,gnomAD:rs778501298;CytogeneticBand=17q21.2;GenomicLocation=NC_000017.11:g.42796165A>T
Q96J92 NCI-TCGA VARIANT 1159 1159 . . . Xref=NCI-TCGA:TCGA novel;CytogeneticBand=17q21.2;GenomicLocation=NC_000017.11:g.42796166G>T
Q96J92 NCI-TCGA VARIANT 1159 1159 . . . Xref=NCI-TCGA:TCGA novel;CytogeneticBand=17q21.2;GenomicLocation=NC_000017.11:g.42796160del
Q96J92 TOPMed;1000Genomes;ExAC;gnomAD VARIANT 1160 1160 . . . p.Ile1160Met;Xref=1000Genomes:rs201060010,ExAC:rs201060010,TOPMed:rs201060010,gnomAD:rs201060010;CytogeneticBand=17q21.2;GenomicLocation=NC_000017.11:g.42796171T>G
Q96J92 TOPMed;ExAC;gnomAD VARIANT 1160 1160 . . . p.Ile1160Thr;Xref=ExAC:rs747683477,TOPMed:rs747683477,gnomAD:rs747683477;CytogeneticBand=17q21.2;GenomicLocation=NC_000017.11:g.42796170T>C
Q96J92 TOPMed VARIANT 1160 1160 . . . p.Ile1160Val;Xref=TOPMed:rs1489149028;CytogeneticBand=17q21.2;GenomicLocation=NC_000017.11:g.42796169A>G
Q96J92 1000Genomes;gnomAD VARIANT 1162 1162 . . . p.Asp1162His;Xref=1000Genomes:rs557728263,gnomAD:rs557728263;CytogeneticBand=17q21.2;GenomicLocation=NC_000017.11:g.42796175G>C
Q96J92 ExAC;gnomAD VARIANT 1162 1162 . . . p.Asp1162Val;Xref=ExAC:rs777615590,gnomAD:rs777615590;CytogeneticBand=17q21.2;GenomicLocation=NC_000017.11:g.42796176A>T
Q96J92 gnomAD VARIANT 1163 1163 . . . Xref=gnomAD:rs1254872330;CytogeneticBand=17q21.2;GenomicLocation=NC_000017.11:g.42796179T>A
Q96J92 ESP;ExAC;gnomAD VARIANT 1164 1164 . . . p.Tyr1164His;Xref=ESP:rs141257205,ExAC:rs141257205,gnomAD:rs141257205;CytogeneticBand=17q21.2;GenomicLocation=NC_000017.11:g.42796181T>C
Q96J92 COSMIC;NCI-TCGA Cosmic;gnomAD VARIANT 1165 1165 . . . p.Ser1165Arg;Xref=NCI-TCGA Cosmic:COSM706261,NCI-TCGA Cosmic:COSM706262,cosmic curated:COSM706261,cosmic curated:COSM706262,gnomAD:rs1279815902;CytogeneticBand=17q21.2;GenomicLocation=NC_000017.11:g.42796186C>A%2C NC_000017.11:g.42796186C>G;Ontology_term=ECO:0000313;evidence=ECO:0000313|cosmic_study:418
Q96J92 NCI-TCGA;ExAC;NCI-TCGA Cosmic;gnomAD VARIANT 1166 1166 . . . p.Arg1166Gln;Xref=NCI-TCGA Cosmic:COSM4066680,NCI-TCGA Cosmic:COSM4066681,ExAC:rs776495842,NCI-TCGA:rs776495842,gnomAD:rs776495842;CytogeneticBand=17q21.2;GenomicLocation=NC_000017.11:g.42796188G>A
Q96J92 NCI-TCGA;ExAC;gnomAD VARIANT 1166 1166 . . . p.Arg1166Trp;Xref=ExAC:rs770685193,NCI-TCGA:rs770685193,gnomAD:rs770685193;CytogeneticBand=17q21.2;GenomicLocation=NC_000017.11:g.42796187C>T
Q96J92 ClinGen;dbSNP;Ensembl;ClinVar VARIANT 1169 1169 . . . p.Lys1169Glu;Xref=ClinGen:CA16044429,ClinVar:RCV000417205,Ensembl:rs193922737,dbSNP:rs193922737;CytogeneticBand=17q21.2;GenomicLocation=NC_000017.11:g.42796196A>G
Q96J92 NCI-TCGA;TOPMed;1000Genomes;ExAC;gnomAD VARIANT 1173 1173 . . . p.Pro1173Leu;Xref=1000Genomes:rs117902541,ExAC:rs117902541,NCI-TCGA:rs117902541,TOPMed:rs117902541,gnomAD:rs117902541;CytogeneticBand=17q21.2;GenomicLocation=NC_000017.11:g.42796209C>T
Q96J92 TOPMed;1000Genomes;ExAC;ClinGen;dbSNP;gnomAD;ClinVar VARIANT 1173 1173 . . . p.Pro1173Gln;Xref=ClinGen:CA8584617,ClinVar:RCV000293015,1000Genomes:rs117902541,ExAC:rs117902541,TOPMed:rs117902541,dbSNP:rs117902541,gnomAD:rs117902541;CytogeneticBand=17q21.2;GenomicLocation=NC_000017.11:g.42796209C>A
Q96J92 TOPMed;1000Genomes;ExAC;gnomAD VARIANT 1173 1173 . . . p.Pro1173Arg;Xref=1000Genomes:rs117902541,ExAC:rs117902541,TOPMed:rs117902541,gnomAD:rs117902541;CytogeneticBand=17q21.2;GenomicLocation=NC_000017.11:g.42796209C>G
Q96J92 gnomAD VARIANT 1174 1174 . . . p.Gly1174Ala;Xref=gnomAD:rs1442329290;CytogeneticBand=17q21.2;GenomicLocation=NC_000017.11:g.42796212G>C
Q96J92 ExAC;gnomAD VARIANT 1175 1175 . . . p.Ile1175Thr;Xref=ExAC:rs766730663,gnomAD:rs766730663;CytogeneticBand=17q21.2;GenomicLocation=NC_000017.11:g.42796215T>C
Q96J92 TOPMed;ExAC;ClinGen;dbSNP;gnomAD;ClinVar VARIANT 1175 1175 . . . p.Ile1175Val;Xref=ClinGen:CA8584620,ClinVar:RCV000352617,ExAC:rs761259011,TOPMed:rs761259011,dbSNP:rs761259011,gnomAD:rs761259011;CytogeneticBand=17q21.2;GenomicLocation=NC_000017.11:g.42796214A>G
Q96J92 gnomAD VARIANT 1177 1177 . . . p.Ala1177Asp;Xref=gnomAD:rs1279836679;CytogeneticBand=17q21.2;GenomicLocation=NC_000017.11:g.42796221C>A
Q96J92 TOPMed VARIANT 1178 1178 . . . p.Pro1178Leu;Xref=TOPMed:rs1278458580;CytogeneticBand=17q21.2;GenomicLocation=NC_000017.11:g.42796224C>T
Q96J92 gnomAD VARIANT 1179 1179 . . . p.Ala1179Ser;Xref=gnomAD:rs1349310081;CytogeneticBand=17q21.2;GenomicLocation=NC_000017.11:g.42796226G>T
Q96J92 ClinGen;dbSNP;Ensembl;ClinVar VARIANT 1179 1179 . . . p.Ala1179Val;Xref=ClinGen:CA216490,ClinVar:RCV000054789,Ensembl:rs387907560,dbSNP:rs387907560;CytogeneticBand=17q21.2;GenomicLocation=NC_000017.11:g.42796227C>T
Q96J92 NCI-TCGA VARIANT 1181 1181 . . . p.Met1181Ile;Xref=NCI-TCGA:TCGA novel;CytogeneticBand=17q21.2;GenomicLocation=NC_000017.11:g.42796234G>A
Q96J92 TOPMed;ExAC;gnomAD VARIANT 1181 1181 . . . p.Met1181Arg;Xref=ExAC:rs754262031,TOPMed:rs754262031,gnomAD:rs754262031;CytogeneticBand=17q21.2;GenomicLocation=NC_000017.11:g.42796233T>G
Q96J92 TOPMed;ExAC;gnomAD VARIANT 1181 1181 . . . p.Met1181Thr;Xref=ExAC:rs754262031,TOPMed:rs754262031,gnomAD:rs754262031;CytogeneticBand=17q21.2;GenomicLocation=NC_000017.11:g.42796233T>C
Q96J92 NCI-TCGA VARIANT 1182 1182 . . . p.Leu1182Val;Xref=NCI-TCGA:TCGA novel;CytogeneticBand=17q21.2;GenomicLocation=NC_000017.11:g.42796235C>G
Q96J92 ExAC;gnomAD VARIANT 1183 1183 . . . p.Ser1183Phe;Xref=ExAC:rs764922279,gnomAD:rs764922279;CytogeneticBand=17q21.2;GenomicLocation=NC_000017.11:g.42796239C>T
Q96J92 TOPMed VARIANT 1184 1184 . . . p.Ser1184Gly;Xref=TOPMed:rs932489423;CytogeneticBand=17q21.2;GenomicLocation=NC_000017.11:g.42796241A>G
Q96J92 TOPMed VARIANT 1184 1184 . . . p.Ser1184Asn;Xref=TOPMed:rs1288716436;CytogeneticBand=17q21.2;GenomicLocation=NC_000017.11:g.42796242G>A
Q96J92 ExAC VARIANT 1184 1184 . . . p.Ser1184Arg;Xref=ExAC:rs752318904;CytogeneticBand=17q21.2;GenomicLocation=NC_000017.11:g.42796243C>A
Q96J92 TOPMed;UniProt;ESP;ExAC;ClinGen;dbSNP;gnomAD;ClinVar VARIANT 1185 1185 . . . p.Arg1185Cys;ID=VAR_017591;Xref=ClinGen:CA254228,ClinVar:RCV000008102,ClinVar:RCV000731744,UniProt:VAR_017591,ESP:rs137853095,ExAC:rs137853095,TOPMed:rs137853095,dbSNP:rs137853095,gnomAD:rs137853095;CytogeneticBand=17q21.2;GenomicLocation=NC_000017.11:g.42796244C>T;Ontology_term=ECO:0000269%2CECO:0000313;evidence=…
Q96J92 TOPMed;1000Genomes;ExAC;gnomAD VARIANT 1185 1185 . . . p.Arg1185His;Xref=1000Genomes:rs61755631,ExAC:rs61755631,TOPMed:rs61755631,gnomAD:rs61755631;CytogeneticBand=17q21.2;GenomicLocation=NC_000017.11:g.42796245G>A
Q96J92 TOPMed;ExAC;gnomAD VARIANT 1187 1187 . . . p.Arg1187Cys;Xref=ExAC:rs750973929,TOPMed:rs750973929,gnomAD:rs750973929;CytogeneticBand=17q21.2;GenomicLocation=NC_000017.11:g.42796250C>T
Q96J92 NCI-TCGA;TOPMed;ExAC;gnomAD VARIANT 1187 1187 . . . p.Arg1187His;Xref=ExAC:rs757221134,NCI-TCGA:rs757221134,TOPMed:rs757221134,gnomAD:rs757221134;CytogeneticBand=17q21.2;GenomicLocation=NC_000017.11:g.42796251G>A
Q96J92 TOPMed;ExAC;gnomAD VARIANT 1188 1188 . . . p.Arg1188Cys;Xref=ExAC:rs780950207,TOPMed:rs780950207,gnomAD:rs780950207;CytogeneticBand=17q21.2;GenomicLocation=NC_000017.11:g.42796253C>T
Q96J92 ExAC;gnomAD VARIANT 1188 1188 . . . p.Arg1188His;Xref=ExAC:rs745678782,gnomAD:rs745678782;CytogeneticBand=17q21.2;GenomicLocation=NC_000017.11:g.42796254G>A
Q96J92 gnomAD VARIANT 1189 1189 . . . p.Leu1189Pro;Xref=gnomAD:rs1164844822;CytogeneticBand=17q21.2;GenomicLocation=NC_000017.11:g.42796257T>C
Q96J92 TOPMed VARIANT 1191 1191 . . . p.Lys1191Asn;Xref=TOPMed:rs1476996054;CytogeneticBand=17q21.2;GenomicLocation=NC_000017.11:g.42796264G>C
Q96J92 TOPMed VARIANT 1193 1193 . . . p.Ser1193Asn;Xref=TOPMed:rs1261265648;CytogeneticBand=17q21.2;GenomicLocation=NC_000017.11:g.42796269G>A
Q96J92 Ensembl VARIANT 1194 1194 . . . p.Phe1194Ser;Xref=Ensembl:rs1024891139;CytogeneticBand=17q21.2;GenomicLocation=NC_000017.11:g.42796272T>C
Q96J92 ExAC;gnomAD VARIANT 1196 1196 . . . p.Thr1196Pro;Xref=ExAC:rs748369536,gnomAD:rs748369536;CytogeneticBand=17q21.2;GenomicLocation=NC_000017.11:g.42796277A>C
Q96J92 Ensembl VARIANT 1197 1197 . . . p.Ser1197Pro;Xref=Ensembl:rs980811272;CytogeneticBand=17q21.2;GenomicLocation=NC_000017.11:g.42796280T>C
Q96J92 NCI-TCGA;gnomAD VARIANT 1198 1198 . . . p.Arg1198Cys;Xref=NCI-TCGA:rs745774737,gnomAD:rs745774737;CytogeneticBand=17q21.2;GenomicLocation=NC_000017.11:g.42796283C>T
Q96J92 TOPMed;1000Genomes;ESP;ExAC;gnomAD VARIANT 1198 1198 . . . p.Arg1198His;Xref=1000Genomes:rs61755632,ESP:rs61755632,ExAC:rs61755632,TOPMed:rs61755632,gnomAD:rs61755632;CytogeneticBand=17q21.2;GenomicLocation=NC_000017.11:g.42796284G>A
Q96J92 TOPMed;1000Genomes;ExAC;dbSNP;gnomAD;ClinVar VARIANT 1199 1199 . . . p.Arg1199Cys;Xref=ClinVar:RCV001127473,ClinVar:RCV002556787,1000Genomes:rs200519604,ExAC:rs200519604,TOPMed:rs200519604,dbSNP:rs200519604,gnomAD:rs200519604;CytogeneticBand=17q21.2;GenomicLocation=NC_000017.11:g.42796286C>T
Q96J92 TOPMed;1000Genomes;ExAC;gnomAD VARIANT 1199 1199 . . . p.Arg1199Gly;Xref=1000Genomes:rs200519604,ExAC:rs200519604,TOPMed:rs200519604,gnomAD:rs200519604;CytogeneticBand=17q21.2;GenomicLocation=NC_000017.11:g.42796286C>G
Q96J92 NCI-TCGA;ExAC;gnomAD VARIANT 1199 1199 . . . p.Arg1199His;Xref=ExAC:rs776984573,NCI-TCGA:rs776984573,gnomAD:rs776984573;CytogeneticBand=17q21.2;GenomicLocation=NC_000017.11:g.42796287G>A
Q96J92 TOPMed;1000Genomes;COSMIC;ExAC;ClinGen;dbSNP;gnomAD;ClinVar VARIANT 1199 1199 . . . p.Arg1199Ser;Xref=ClinGen:CA8584637,cosmic curated:COSM371789,cosmic curated:COSM371790,ClinVar:RCV000393657,1000Genomes:rs200519604,ExAC:rs200519604,TOPMed:rs200519604,dbSNP:rs200519604,gnomAD:rs200519604;CytogeneticBand=17q21.2;GenomicLocation=NC_000017.11:g.42796286C>A;Ontology_term=ECO:0000313%2CECO:000…
Q96J92 1000Genomes;ExAC;gnomAD VARIANT 1201 1201 . . . p.Ser1201Ile;Xref=1000Genomes:rs539950797,ExAC:rs539950797,gnomAD:rs539950797;CytogeneticBand=17q21.2;GenomicLocation=NC_000017.11:g.42796293G>T
Q96J92 ExAC;gnomAD VARIANT 1203 1203 . . . p.Gln1203Leu;Xref=ExAC:rs752400678,gnomAD:rs752400678;CytogeneticBand=17q21.2;GenomicLocation=NC_000017.11:g.42796299A>T
Q96J92 TOPMed;1000Genomes;ESP;ExAC;ClinGen;dbSNP;gnomAD;ClinVar VARIANT 1204 1204 . . . p.Arg1204Cys;Xref=ClinGen:CA8584644,ClinVar:RCV000279946,ClinVar:RCV000883389,1000Genomes:rs56116165,ESP:rs56116165,ExAC:rs56116165,TOPMed:rs56116165,dbSNP:rs56116165,gnomAD:rs56116165;CytogeneticBand=17q21.2;GenomicLocation=NC_000017.11:g.42796301C>T
Q96J92 TOPMed;1000Genomes;ESP;ExAC;gnomAD VARIANT 1204 1204 . . . p.Arg1204Gly;Xref=1000Genomes:rs56116165,ESP:rs56116165,ExAC:rs56116165,TOPMed:rs56116165,gnomAD:rs56116165;CytogeneticBand=17q21.2;GenomicLocation=NC_000017.11:g.42796301C>G
Q96J92 TOPMed;1000Genomes;ExAC;gnomAD VARIANT 1204 1204 . . . p.Arg1204His;Xref=1000Genomes:rs573545214,ExAC:rs573545214,TOPMed:rs573545214,gnomAD:rs573545214;CytogeneticBand=17q21.2;GenomicLocation=NC_000017.11:g.42796302G>A
Q96J92 ExAC;gnomAD VARIANT 1205 1205 . . . p.Ser1205Cys;Xref=ExAC:rs756671891,gnomAD:rs756671891;CytogeneticBand=17q21.2;GenomicLocation=NC_000017.11:g.42796305C>G
Q96J92 ExAC;gnomAD VARIANT 1205 1205 . . . p.Ser1205Pro;Xref=ExAC:rs751108253,gnomAD:rs751108253;CytogeneticBand=17q21.2;GenomicLocation=NC_000017.11:g.42796304T>C
Q96J92 TOPMed;gnomAD VARIANT 1206 1206 . . . p.Glu1206Gly;Xref=TOPMed:rs536581105,gnomAD:rs536581105;CytogeneticBand=17q21.2;GenomicLocation=NC_000017.11:g.42796308A>G
Q96J92 gnomAD VARIANT 1208 1208 . . . p.Pro1208Leu;Xref=gnomAD:rs1367283849;CytogeneticBand=17q21.2;GenomicLocation=NC_000017.11:g.42796314C>T
Q96J92 gnomAD VARIANT 1209 1209 . . . p.Gly1209Asp;Xref=gnomAD:rs1476574493;CytogeneticBand=17q21.2;GenomicLocation=NC_000017.11:g.42796317G>A
Q96J92 ExAC;gnomAD VARIANT 1211 1211 . . . p.Gly1211Ala;Xref=ExAC:rs763828437,gnomAD:rs763828437;CytogeneticBand=17q21.2;GenomicLocation=NC_000017.11:g.42796481G>C
Q96J92 ExAC;gnomAD VARIANT 1211 1211 . . . p.Gly1211Arg;Xref=ExAC:rs781237330,gnomAD:rs781237330;CytogeneticBand=17q21.2;GenomicLocation=NC_000017.11:g.42796322G>C
Q96J92 ExAC;gnomAD VARIANT 1211 1211 . . . p.Gly1211Ser;Xref=ExAC:rs781237330,gnomAD:rs781237330;CytogeneticBand=17q21.2;GenomicLocation=NC_000017.11:g.42796322G>A
Q96J92 NCI-TCGA;TOPMed VARIANT 1212 1212 . . . p.Ile1212Asn;Xref=NCI-TCGA:rs1238751452,TOPMed:rs1238751452;CytogeneticBand=17q21.2;GenomicLocation=NC_000017.11:g.42796484T>A
Q96J92 TOPMed;ExAC;gnomAD VARIANT 1212 1212 . . . p.Ile1212Val;Xref=ExAC:rs773850501,TOPMed:rs773850501,gnomAD:rs773850501;CytogeneticBand=17q21.2;GenomicLocation=NC_000017.11:g.42796483A>G
Q96J92 TOPMed;gnomAD VARIANT 1214 1214 . . . Xref=TOPMed:rs1433750186,gnomAD:rs1433750186;CytogeneticBand=17q21.2;GenomicLocation=NC_000017.11:g.42796489C>T
Q96J92 TOPMed;1000Genomes;ExAC;gnomAD VARIANT 1214 1214 . . . p.Arg1214Gln;Xref=1000Genomes:rs547118032,ExAC:rs547118032,TOPMed:rs547118032,gnomAD:rs547118032;CytogeneticBand=17q21.2;GenomicLocation=NC_000017.11:g.42796490G>A
Q96J92 Ensembl VARIANT 1215 1215 . . . p.Arg1215Gly;Xref=Ensembl:rs1359627856;CytogeneticBand=17q21.2;GenomicLocation=NC_000017.11:g.42796492A>G
Q96J92 1000Genomes;ExAC;gnomAD VARIANT 1215 1215 . . . p.Arg1215Met;Xref=1000Genomes:rs568558626,ExAC:rs568558626,gnomAD:rs568558626;CytogeneticBand=17q21.2;GenomicLocation=NC_000017.11:g.42796493G>T
Q96J92 NCI-TCGA VARIANT 1218 1218 . . . Xref=NCI-TCGA:rs772009924;CytogeneticBand=17q21.2;GenomicLocation=NC_000017.11:g.42796497_42796498del
Q96J92 TOPMed;ExAC;gnomAD VARIANT 1219 1219 . . . p.Ser1219Thr;Xref=ExAC:rs749896422,TOPMed:rs749896422,gnomAD:rs749896422;CytogeneticBand=17q21.2;GenomicLocation=NC_000017.11:g.42796505G>C
Q96J92 ExAC;gnomAD VARIANT 1220 1220 . . . p.Gly1220Ala;Xref=ExAC:rs756125712,gnomAD:rs756125712;CytogeneticBand=17q21.2;GenomicLocation=NC_000017.11:g.42796508G>C
Q96J92 ExAC;ClinGen;dbSNP;gnomAD;ClinVar VARIANT 1220 1220 . . . p.Gly1220Val;Xref=ClinGen:CA399672577,ClinVar:RCV000584086,ExAC:rs756125712,dbSNP:rs756125712,gnomAD:rs756125712;CytogeneticBand=17q21.2;GenomicLocation=NC_000017.11:g.42796508G>T
Q96J92 1000Genomes;ExAC;gnomAD VARIANT 1221 1221 . . . p.Ser1221Gly;Xref=1000Genomes:rs201075094,ExAC:rs201075094,gnomAD:rs201075094;CytogeneticBand=17q21.2;GenomicLocation=NC_000017.11:g.42796510A>G
Q96J92 TOPMed VARIANT 1221 1221 . . . p.Ser1221Asn;Xref=TOPMed:rs1245738462;CytogeneticBand=17q21.2;GenomicLocation=NC_000017.11:g.42796511G>A
Q96J92 ExAC;gnomAD VARIANT 1222 1222 . . . p.Ser1222Ile;Xref=ExAC:rs753709717,gnomAD:rs753709717;CytogeneticBand=17q21.2;GenomicLocation=NC_000017.11:g.42796514G>T
Q96J92 TOPMed VARIANT 1222 1222 . . . p.Ser1222Arg;Xref=TOPMed:rs1354802330;CytogeneticBand=17q21.2;GenomicLocation=NC_000017.11:g.42796513A>C
Q96J92 NCI-TCGA VARIANT 1222 1222 . . . p.Ser1222Thr;Xref=NCI-TCGA:TCGA novel;CytogeneticBand=17q21.2;GenomicLocation=NC_000017.11:g.42796514G>C
Q96J92 TOPMed;ExAC;gnomAD VARIANT 1224 1224 . . . p.Gly1224Cys;Xref=ExAC:rs778099657,TOPMed:rs778099657,gnomAD:rs778099657;CytogeneticBand=17q21.2;GenomicLocation=NC_000017.11:g.42796519G>T
Q96J92 TOPMed;ExAC;gnomAD VARIANT 1224 1224 . . . p.Gly1224Ser;Xref=ExAC:rs778099657,TOPMed:rs778099657,gnomAD:rs778099657;CytogeneticBand=17q21.2;GenomicLocation=NC_000017.11:g.42796519G>A
Q96J92 Ensembl VARIANT 1226 1226 . . . p.Gln1226His;Xref=Ensembl:rs1597905798;CytogeneticBand=17q21.2;GenomicLocation=NC_000017.11:g.42796527G>C
Q96J92 TOPMed;ExAC;gnomAD VARIANT 1226 1226 . . . p.Gln1226Lys;Xref=ExAC:rs747196064,TOPMed:rs747196064,gnomAD:rs747196064;CytogeneticBand=17q21.2;GenomicLocation=NC_000017.11:g.42796525C>A
Q96J92 gnomAD VARIANT 1226 1226 . . . p.Gln1226Arg;Xref=gnomAD:rs1261701459;CytogeneticBand=17q21.2;GenomicLocation=NC_000017.11:g.42796526A>G
Q96J92 TOPMed;ESP;ExAC;gnomAD VARIANT 1227 1227 . . . p.Glu1227Ala;Xref=ESP:rs368730175,ExAC:rs368730175,TOPMed:rs368730175,gnomAD:rs368730175;CytogeneticBand=17q21.2;GenomicLocation=NC_000017.11:g.42796529A>C
Q96J92 ExAC;gnomAD VARIANT 1229 1229 . . . p.Arg1229Gln;Xref=ExAC:rs745877592,gnomAD:rs745877592;CytogeneticBand=17q21.2;GenomicLocation=NC_000017.11:g.42796535G>A
Q96J92 TOPMed;1000Genomes;ExAC;gnomAD VARIANT 1229 1229 . . . p.Arg1229Trp;Xref=1000Genomes:rs551175133,ExAC:rs551175133,TOPMed:rs551175133,gnomAD:rs551175133;CytogeneticBand=17q21.2;GenomicLocation=NC_000017.11:g.42796534C>T
Q96J92 TOPMed;ExAC;gnomAD VARIANT 1230 1230 . . . p.Ala1230Val;Xref=ExAC:rs770314663,TOPMed:rs770314663,gnomAD:rs770314663;CytogeneticBand=17q21.2;GenomicLocation=NC_000017.11:g.42796538C>T
Q96J92 Ensembl VARIANT 1231 1231 . . . p.Ser1231Asn;Xref=Ensembl:rs1597905828;CytogeneticBand=17q21.2;GenomicLocation=NC_000017.11:g.42796541G>A
Q96J92 TOPMed;1000Genomes;COSMIC;ExAC;gnomAD VARIANT 1231 1231 . . . p.Ser1231Arg;Xref=cosmic curated:COSM1383457,cosmic curated:COSM1383458,cosmic curated:COSM73297,1000Genomes:rs569324622,ExAC:rs569324622,TOPMed:rs569324622,gnomAD:rs569324622;CytogeneticBand=17q21.2;GenomicLocation=NC_000017.11:g.42796542C>G;Ontology_term=ECO:0000313%2CECO:0000313%2CECO:0000313;evidence=ECO:0000313|pubmed:21720…
Q96J92 NCI-TCGA;NCI-TCGA Cosmic VARIANT 1234 1234 . . . Xref=NCI-TCGA Cosmic:COSM1383459,NCI-TCGA Cosmic:COSM1383460,NCI-TCGA:rs1453923832;CytogeneticBand=17q21.2;GenomicLocation=NC_000017.11:g.42796545del
Q96J92 TOPMed VARIANT 1234 1234 . . . p.Val1234Met;Xref=TOPMed:rs1033315225;CytogeneticBand=17q21.2;GenomicLocation=NC_000017.11:g.42796549G>A
Q96J92 gnomAD VARIANT 1235 1235 . . . p.Thr1235Ala;Xref=gnomAD:rs1157903228;CytogeneticBand=17q21.2;GenomicLocation=NC_000017.11:g.42796552A>G
Q96J92 NCI-TCGA Cosmic VARIANT 1236 1236 . . . p.Phe1236Ser;Xref=NCI-TCGA Cosmic:COSM979660,NCI-TCGA Cosmic:COSM979662;CytogeneticBand=17q21.2;GenomicLocation=NC_000017.11:g.42796556T>C
Q96J92 gnomAD VARIANT 1236 1236 . . . p.Phe1236Val;Xref=gnomAD:rs1386404664;CytogeneticBand=17q21.2;GenomicLocation=NC_000017.11:g.42796555T>G
Q96J92 TOPMed;1000Genomes VARIANT 1237 1237 . . . p.Ala1237Ser;Xref=1000Genomes:rs540144740,TOPMed:rs540144740;CytogeneticBand=17q21.2;GenomicLocation=NC_000017.11:g.42796558G>T
Q96J92 NCI-TCGA;TOPMed;1000Genomes VARIANT 1237 1237 . . . p.Ala1237Thr;Xref=1000Genomes:rs540144740,NCI-TCGA:rs540144740,TOPMed:rs540144740;CytogeneticBand=17q21.2;GenomicLocation=NC_000017.11:g.42796558G>A
Q96J92 NCI-TCGA VARIANT 1238 1238 . . . p.Gly1238Glu;Xref=NCI-TCGA:TCGA novel;CytogeneticBand=17q21.2;GenomicLocation=NC_000017.11:g.42796562G>A
Q96J92 TOPMed;ESP;ExAC;gnomAD VARIANT 1238 1238 . . . p.Gly1238Arg;Xref=ESP:rs371087263,ExAC:rs371087263,TOPMed:rs371087263,gnomAD:rs371087263;CytogeneticBand=17q21.2;GenomicLocation=NC_000017.11:g.42796561G>A
Q96J92 NCI-TCGA VARIANT 1243 1243 . . . p.Met1243Thr;Xref=NCI-TCGA:TCGA novel;CytogeneticBand=17q21.2;GenomicLocation=NC_000017.11:g.42796577T>C
Q96J92 ExAC;gnomAD VARIANT 1244 1244 . . . Xref=ExAC:rs757421044,gnomAD:rs757421044;CytogeneticBand=17q21.2;GenomicLocation=NC_000017.11:g.42796688A>G
