# Supplementary material for: Cullin-3 proteins be a novel biomarkers and therapeutic targets for hyperchloremia induced by oral poisoning
Source: Sci Rep. 2024 Apr 13;14:8597. doi: 10.1038/s41598-024-59264-4 (PMC11016057; doi:10.1038/s41598-024-59264-4)
Supplement: Supplementary file 3 — Supplementary Table S3. [file 41598_2024_59264_MOESM3_ESM.xlsx]

## Sheet: Sheet1
Table S3. List of all variants identified so far
##sequence-region Q9H4A3 1 2382
Q9H4A3	TOPMed;ExAC;gnomAD	VARIANT	2	2	.	.	.	p.Ser2Phe;Xref=ExAC:rs745504522,TOPMed:rs745504522,gnomAD:rs745504522;CytogeneticBand=12p13.33;GenomicLocation=NC_000012.12:g.753570C>T
Q9H4A3	ExAC;gnomAD	VARIANT	4	4	.	.	.	p.Gly4Cys;Xref=ExAC:rs779638918,gnomAD:rs779638918;CytogeneticBand=12p13.33;GenomicLocation=NC_000012.12:g.753575G>T
Q9H4A3	TOPMed;ExAC;gnomAD	VARIANT	4	4	.	.	.	p.Gly4Val;Xref=ExAC:rs746437666,TOPMed:rs746437666,gnomAD:rs746437666;CytogeneticBand=12p13.33;GenomicLocation=NC_000012.12:g.753576G>T
Q9H4A3	dbSNP;Ensembl;ClinVar	VARIANT	4	4	.	.	.	p.Gly4Val;Xref=ClinVar:RCV000799759,Ensembl:rs1591539703,dbSNP:rs1591539703;CytogeneticBand=12p13.33;GenomicLocation=NC_000012.12:g.753576_753577delinsTT
Q9H4A3	dbSNP;ClinVar	VARIANT	5	5	.	.	.	p.Ala5Val;Xref=ClinVar:RCV001327413,dbSNP:rs1939508504;CytogeneticBand=12p13.33;GenomicLocation=NC_000012.12:g.753579C>T
Q9H4A3	TOPMed	VARIANT	7	7	.	.	.	p.Glu7Lys;Xref=TOPMed:rs1339845246;CytogeneticBand=12p13.33;GenomicLocation=NC_000012.12:g.753584G>A
Q9H4A3	TOPMed	VARIANT	9	9	.	.	.	p.Gln9His;Xref=TOPMed:rs1314045043;CytogeneticBand=12p13.33;GenomicLocation=NC_000012.12:g.753592G>C
Q9H4A3	gnomAD	VARIANT	10	10	.	.	.	p.Ser10Asn;Xref=gnomAD:rs867437047;CytogeneticBand=12p13.33;GenomicLocation=NC_000012.12:g.753594G>A
Q9H4A3	TOPMed;ExAC;gnomAD	VARIANT	11	11	.	.	.	p.Ser11Arg;Xref=ExAC:rs776535900,TOPMed:rs776535900,gnomAD:rs776535900;CytogeneticBand=12p13.33;GenomicLocation=NC_000012.12:g.753598C>A
Q9H4A3	gnomAD	VARIANT	12	12	.	.	.	p.Thr12Ala;Xref=gnomAD:rs1348704504;CytogeneticBand=12p13.33;GenomicLocation=NC_000012.12:g.753599A>G
Q9H4A3	TOPMed	VARIANT	12	12	.	.	.	p.Thr12Ile;Xref=TOPMed:rs958802654;CytogeneticBand=12p13.33;GenomicLocation=NC_000012.12:g.753600C>T
Q9H4A3	gnomAD	VARIANT	12	12	.	.	.	p.Thr12Pro;Xref=gnomAD:rs1348704504;CytogeneticBand=12p13.33;GenomicLocation=NC_000012.12:g.753599A>C
Q9H4A3	dbSNP;gnomAD;ClinVar	VARIANT	13	13	.	.	.	p.Pro13Ser;Xref=ClinVar:RCV001300425,ClinVar:RCV002366134,dbSNP:rs1261454945,gnomAD:rs1261454945;CytogeneticBand=12p13.33;GenomicLocation=NC_000012.12:g.753602C>T
Q9H4A3	gnomAD	VARIANT	14	14	.	.	.	p.Gly14Arg;Xref=gnomAD:rs1190991282;CytogeneticBand=12p13.33;GenomicLocation=NC_000012.12:g.753605G>C
Q9H4A3	NCI-TCGA	VARIANT	15	15	.	.	.	p.Ser15Thr;Xref=NCI-TCGA:TCGA novel;CytogeneticBand=12p13.33;GenomicLocation=NC_000012.12:g.753608T>A
Q9H4A3	ExAC;gnomAD	VARIANT	16	16	.	.	.	p.Leu16Gln;Xref=ExAC:rs774482432,gnomAD:rs774482432;CytogeneticBand=12p13.33;GenomicLocation=NC_000012.12:g.753612T>A
Q9H4A3	ExAC;gnomAD	VARIANT	16	16	.	.	.	p.Leu16Arg;Xref=ExAC:rs774482432,gnomAD:rs774482432;CytogeneticBand=12p13.33;GenomicLocation=NC_000012.12:g.753612T>G
Q9H4A3	gnomAD	VARIANT	17	17	.	.	.	p.Phe17Leu;Xref=gnomAD:rs1288128502;CytogeneticBand=12p13.33;GenomicLocation=NC_000012.12:g.753616C>A
Q9H4A3	gnomAD	VARIANT	17	17	.	.	.	p.Phe17Ser;Xref=gnomAD:rs1451142227;CytogeneticBand=12p13.33;GenomicLocation=NC_000012.12:g.753615T>C
Q9H4A3	gnomAD	VARIANT	18	18	.	.	.	p.Leu18Phe;Xref=gnomAD:rs1385390994;CytogeneticBand=12p13.33;GenomicLocation=NC_000012.12:g.753617C>T
Q9H4A3	gnomAD	VARIANT	19	19	.	.	.	p.Ser19Leu;Xref=gnomAD:rs1437194239;CytogeneticBand=12p13.33;GenomicLocation=NC_000012.12:g.753621C>T
Q9H4A3	dbSNP;ClinVar	VARIANT	20	20	.	.	.	p.Pro20Leu;Xref=ClinVar:RCV001329102,dbSNP:rs1939515873;CytogeneticBand=12p13.33;GenomicLocation=NC_000012.12:g.753624C>T
Q9H4A3	ExAC;gnomAD	VARIANT	21	21	.	.	.	p.Pro21Leu;Xref=ExAC:rs764758850,gnomAD:rs764758850;CytogeneticBand=12p13.33;GenomicLocation=NC_000012.12:g.753627C>T
Q9H4A3	ExAC;gnomAD	VARIANT	21	21	.	.	.	p.Pro21Arg;Xref=ExAC:rs764758850,gnomAD:rs764758850;CytogeneticBand=12p13.33;GenomicLocation=NC_000012.12:g.753627C>G
Q9H4A3	TOPMed	VARIANT	21	21	.	.	.	p.Pro21Ser;Xref=TOPMed:rs1331460551;CytogeneticBand=12p13.33;GenomicLocation=NC_000012.12:g.753626C>T
Q9H4A3	NCI-TCGA Cosmic	VARIANT	22	22	.	.	.	p.Ala22Ser;Xref=NCI-TCGA Cosmic:COSM3793015,NCI-TCGA Cosmic:COSM3793016;CytogeneticBand=12p13.33;GenomicLocation=NC_000012.12:g.753629G>T
Q9H4A3	ClinGen;dbSNP;gnomAD;ClinVar	VARIANT	22	22	.	.	.	p.Ala22Val;Xref=ClinGen:CA383303542,ClinVar:RCV000528535,dbSNP:rs1245390063,gnomAD:rs1245390063;CytogeneticBand=12p13.33;GenomicLocation=NC_000012.12:g.753630C>T
Q9H4A3	TOPMed;ExAC;gnomAD	VARIANT	23	23	.	.	.	p.Pro23Ala;Xref=ExAC:rs757737924,TOPMed:rs757737924,gnomAD:rs757737924;CytogeneticBand=12p13.33;GenomicLocation=NC_000012.12:g.753632C>G
Q9H4A3	TOPMed;ExAC;dbSNP;gnomAD;ClinVar	VARIANT	23	23	.	.	.	p.Pro23Leu;Xref=ClinVar:RCV001342227,ExAC:rs779314969,TOPMed:rs779314969,dbSNP:rs779314969,gnomAD:rs779314969;CytogeneticBand=12p13.33;GenomicLocation=NC_000012.12:g.753633C>T
Q9H4A3	TOPMed;ExAC;gnomAD	VARIANT	24	24	.	.	.	p.Ala24Ser;Xref=ExAC:rs750705368,TOPMed:rs750705368,gnomAD:rs750705368;CytogeneticBand=12p13.33;GenomicLocation=NC_000012.12:g.753635G>T
Q9H4A3	TOPMed;ExAC;gnomAD	VARIANT	24	24	.	.	.	p.Ala24Thr;Xref=ExAC:rs750705368,TOPMed:rs750705368,gnomAD:rs750705368;CytogeneticBand=12p13.33;GenomicLocation=NC_000012.12:g.753635G>A
Q9H4A3	gnomAD	VARIANT	24	24	.	.	.	p.Ala24Val;Xref=gnomAD:rs1260513039;CytogeneticBand=12p13.33;GenomicLocation=NC_000012.12:g.753636C>T
Q9H4A3	TOPMed	VARIANT	25	25	.	.	.	p.Pro25Ala;Xref=TOPMed:rs1426927147;CytogeneticBand=12p13.33;GenomicLocation=NC_000012.12:g.753638C>G
Q9H4A3	ClinGen;dbSNP;gnomAD;ClinVar	VARIANT	25	25	.	.	.	p.Pro25Leu;Xref=ClinGen:CA383303576,ClinVar:RCV000647827,dbSNP:rs1211154368,gnomAD:rs1211154368;CytogeneticBand=12p13.33;GenomicLocation=NC_000012.12:g.753639C>T
Q9H4A3	TOPMed;gnomAD	VARIANT	26	26	.	.	.	p.Lys26Glu;Xref=TOPMed:rs977121307,gnomAD:rs977121307;CytogeneticBand=12p13.33;GenomicLocation=NC_000012.12:g.753641A>G
Q9H4A3	NCI-TCGA Cosmic	VARIANT	26	26	.	.	.	Xref=NCI-TCGA Cosmic:COSM1364155;CytogeneticBand=12p13.33;GenomicLocation=NC_000012.12:g.753635_753636insC
Q9H4A3	TOPMed	VARIANT	26	26	.	.	.	p.Lys26Arg;Xref=TOPMed:rs1182082362;CytogeneticBand=12p13.33;GenomicLocation=NC_000012.12:g.753642A>G
Q9H4A3	Ensembl	VARIANT	27	27	.	.	.	p.Asn27Lys;Xref=Ensembl:rs72647369;CytogeneticBand=12p13.33;GenomicLocation=NC_000012.12:g.753646T>G
Q9H4A3	ExAC;gnomAD	VARIANT	27	27	.	.	.	p.Asn27Tyr;Xref=ExAC:rs779514494,gnomAD:rs779514494;CytogeneticBand=12p13.33;GenomicLocation=NC_000012.12:g.753644A>T
Q9H4A3	gnomAD	VARIANT	28	28	.	.	.	p.Gly28Ser;Xref=gnomAD:rs1183716748;CytogeneticBand=12p13.33;GenomicLocation=NC_000012.12:g.753647G>A
Q9H4A3	Ensembl	VARIANT	29	29	.	.	.	p.Ser29Thr;Xref=Ensembl:rs966530109;CytogeneticBand=12p13.33;GenomicLocation=NC_000012.12:g.753650T>A
Q9H4A3	TOPMed;gnomAD	VARIANT	32	32	.	.	.	p.Asp32Asn;Xref=TOPMed:rs1364175663,gnomAD:rs1364175663;CytogeneticBand=12p13.33;GenomicLocation=NC_000012.12:g.753659G>A
Q9H4A3	TOPMed;dbSNP;gnomAD;ClinVar	VARIANT	32	32	.	.	.	p.Asp32Tyr;Xref=ClinVar:RCV001316339,TOPMed:rs1364175663,dbSNP:rs1364175663,gnomAD:rs1364175663;CytogeneticBand=12p13.33;GenomicLocation=NC_000012.12:g.753659G>T
Q9H4A3	TOPMed	VARIANT	37	37	.	.	.	p.Glu37Asp;Xref=TOPMed:rs1290904969;CytogeneticBand=12p13.33;GenomicLocation=NC_000012.12:g.753676G>T
Q9H4A3	Ensembl	VARIANT	37	37	.	.	.	p.Glu37Lys;Xref=Ensembl:rs1274462367;CytogeneticBand=12p13.33;GenomicLocation=NC_000012.12:g.753674G>A
Q9H4A3	NCI-TCGA	VARIANT	41	41	.	.	.	p.Ala41Val;Xref=NCI-TCGA:TCGA novel;CytogeneticBand=12p13.33;GenomicLocation=NC_000012.12:g.753687C>T
Q9H4A3	ExAC;gnomAD	VARIANT	42	42	.	.	.	p.Ala42Glu;Xref=ExAC:rs762592112,gnomAD:rs762592112;CytogeneticBand=12p13.33;GenomicLocation=NC_000012.12:g.753690C>A
Q9H4A3	ExAC;gnomAD	VARIANT	42	42	.	.	.	p.Ala42Val;Xref=ExAC:rs762592112,gnomAD:rs762592112;CytogeneticBand=12p13.33;GenomicLocation=NC_000012.12:g.753690C>T
Q9H4A3	ExAC;dbSNP;gnomAD;ClinVar	VARIANT	43	43	.	.	.	p.Ala43Gly;Xref=ClinVar:RCV000685026,ClinVar:RCV001111895,ClinVar:RCV002386157,ExAC:rs775564750,dbSNP:rs775564750,gnomAD:rs775564750;CytogeneticBand=12p13.33;GenomicLocation=NC_000012.12:g.753693C>G
Q9H4A3	TOPMed;ExAC;dbSNP;gnomAD;ClinVar	VARIANT	44	44	.	.	.	p.Ala44Thr;Xref=ClinVar:RCV000756938,ClinVar:RCV001855884,ExAC:rs764240024,TOPMed:rs764240024,dbSNP:rs764240024,gnomAD:rs764240024;CytogeneticBand=12p13.33;GenomicLocation=NC_000012.12:g.753695G>A
Q9H4A3	TOPMed;ExAC;dbSNP;gnomAD;ClinVar	VARIANT	44	44	.	.	.	p.Ala44Val;Xref=ClinVar:RCV001067970,ExAC:rs754447060,TOPMed:rs754447060,dbSNP:rs754447060,gnomAD:rs754447060;CytogeneticBand=12p13.33;GenomicLocation=NC_000012.12:g.753696C>T
Q9H4A3	gnomAD	VARIANT	45	45	.	.	.	p.Asp45Asn;Xref=gnomAD:rs1204857945;CytogeneticBand=12p13.33;GenomicLocation=NC_000012.12:g.753698G>A
Q9H4A3	ExAC;gnomAD	VARIANT	47	47	.	.	.	p.Val47Leu;Xref=ExAC:rs762433478,gnomAD:rs762433478;CytogeneticBand=12p13.33;GenomicLocation=NC_000012.12:g.753704G>C
Q9H4A3	TOPMed;dbSNP;ClinVar	VARIANT	49	49	.	.	.	p.Gly49Ser;Xref=ClinVar:RCV001111896,TOPMed:rs1281317365,dbSNP:rs1281317365;CytogeneticBand=12p13.33;GenomicLocation=NC_000012.12:g.753710G>A
Q9H4A3	TOPMed	VARIANT	50	50	.	.	.	p.Arg50Gly;Xref=TOPMed:rs1054625011;CytogeneticBand=12p13.33;GenomicLocation=NC_000012.12:g.753713A>G
Q9H4A3	TOPMed;ExAC;gnomAD	VARIANT	51	51	.	.	.	p.Thr51Ile;Xref=ExAC:rs750813319,TOPMed:rs750813319,gnomAD:rs750813319;CytogeneticBand=12p13.33;GenomicLocation=NC_000012.12:g.753717C>T
Q9H4A3	TOPMed	VARIANT	52	52	.	.	.	p.Glu52Asp;Xref=TOPMed:rs1301822725;CytogeneticBand=12p13.33;GenomicLocation=NC_000012.12:g.753721G>C
Q9H4A3	NCI-TCGA	VARIANT	53	53	.	.	.	p.Glu53Asp;Xref=NCI-TCGA:TCGA novel;CytogeneticBand=12p13.33;GenomicLocation=NC_000012.12:g.753724G>T
Q9H4A3	dbSNP;Ensembl;ClinVar	VARIANT	53	54	.	.	.	p.Glu53_Tyr54delinsAspCys;Xref=ClinVar:RCV000722440,Ensembl:rs1565375322,dbSNP:rs1565375322;CytogeneticBand=12p13.33;GenomicLocation=NC_000012.12:g.753724_753726delinsTTG
Q9H4A3	TOPMed;ExAC;gnomAD	VARIANT	55	55	.	.	.	p.Arg55Lys;Xref=ExAC:rs758676601,TOPMed:rs758676601,gnomAD:rs758676601;CytogeneticBand=12p13.33;GenomicLocation=NC_000012.12:g.753729G>A
Q9H4A3	TOPMed;ExAC;gnomAD	VARIANT	55	55	.	.	.	p.Arg55Met;Xref=ExAC:rs758676601,TOPMed:rs758676601,gnomAD:rs758676601;CytogeneticBand=12p13.33;GenomicLocation=NC_000012.12:g.753729G>T
Q9H4A3	ClinGen;dbSNP;gnomAD;ClinVar	VARIANT	56	56	.	.	.	p.Arg56Gly;Xref=ClinGen:CA383304040,ClinVar:RCV000521399,dbSNP:rs1174073920,gnomAD:rs1174073920;CytogeneticBand=12p13.33;GenomicLocation=NC_000012.12:g.753731C>G
Q9H4A3	ESP;ExAC	VARIANT	58	58	.	.	.	p.Arg58Cys;Xref=ESP:rs147488093,ExAC:rs147488093;CytogeneticBand=12p13.33;GenomicLocation=NC_000012.12:g.753737C>T
Q9H4A3	TOPMed;ExAC;gnomAD	VARIANT	60	60	.	.	.	p.Thr60Pro;Xref=ExAC:rs751181069,TOPMed:rs751181069,gnomAD:rs751181069;CytogeneticBand=12p13.33;GenomicLocation=NC_000012.12:g.753743A>C
Q9H4A3	TOPMed;ExAC;gnomAD	VARIANT	60	60	.	.	.	p.Thr60Ser;Xref=ExAC:rs751181069,TOPMed:rs751181069,gnomAD:rs751181069;CytogeneticBand=12p13.33;GenomicLocation=NC_000012.12:g.753743A>T
Q9H4A3	ExAC;gnomAD	VARIANT	61	61	.	.	.	p.Met61Thr;Xref=ExAC:rs754529787,gnomAD:rs754529787;CytogeneticBand=12p13.33;GenomicLocation=NC_000012.12:g.753747T>C
Q9H4A3	gnomAD	VARIANT	61	61	.	.	.	p.Met61Val;Xref=gnomAD:rs1178074889;CytogeneticBand=12p13.33;GenomicLocation=NC_000012.12:g.753746A>G
Q9H4A3	NCI-TCGA Cosmic	VARIANT	62	62	.	.	.	p.Asp62Gly;Xref=NCI-TCGA Cosmic:COSM4045218,NCI-TCGA Cosmic:COSM4045219;CytogeneticBand=12p13.33;GenomicLocation=NC_000012.12:g.753750A>G
Q9H4A3	TOPMed;ExAC;dbSNP;gnomAD;ClinVar	VARIANT	63	63	.	.	.	p.Lys63Gln;Xref=ClinVar:RCV001202682,ClinVar:RCV001812245,ClinVar:RCV002411737,ExAC:rs780699781,TOPMed:rs780699781,dbSNP:rs780699781,gnomAD:rs780699781;CytogeneticBand=12p13.33;GenomicLocation=NC_000012.12:g.753752A>C
Q9H4A3	TOPMed;ESP;gnomAD	VARIANT	65	65	.	.	.	p.Ser65Ile;Xref=ESP:rs145377957,TOPMed:rs145377957,gnomAD:rs145377957;CytogeneticBand=12p13.33;GenomicLocation=NC_000012.12:g.753759G>T
Q9H4A3	dbSNP;ClinVar	VARIANT	65	65	.	.	.	p.Ser65Asn;Xref=ClinVar:RCV001246026,dbSNP:rs145377957;CytogeneticBand=12p13.33;GenomicLocation=NC_000012.12:g.753759G>A
Q9H4A3	gnomAD	VARIANT	66	66	.	.	.	p.Arg66Cys;Xref=gnomAD:rs1281845180;CytogeneticBand=12p13.33;GenomicLocation=NC_000012.12:g.753761C>T
Q9H4A3	TOPMed;ExAC;gnomAD	VARIANT	66	66	.	.	.	p.Arg66His;Xref=ExAC:rs756078362,TOPMed:rs756078362,gnomAD:rs756078362;CytogeneticBand=12p13.33;GenomicLocation=NC_000012.12:g.753762G>A
Q9H4A3	TOPMed;ExAC;gnomAD	VARIANT	66	66	.	.	.	p.Arg66Leu;Xref=ExAC:rs756078362,TOPMed:rs756078362,gnomAD:rs756078362;CytogeneticBand=12p13.33;GenomicLocation=NC_000012.12:g.753762G>T
Q9H4A3	ClinGen;dbSNP;Ensembl;ClinVar	VARIANT	68	68	.	.	.	p.Ala68Thr;Xref=ClinGen:CA10642469,ClinVar:RCV000344241,Ensembl:rs886049865,dbSNP:rs886049865;CytogeneticBand=12p13.33;GenomicLocation=NC_000012.12:g.753767G>A
Q9H4A3	TOPMed;ESP;ExAC;dbSNP;gnomAD;ClinVar	VARIANT	70	70	.	.	.	p.Ala70Gly;Xref=ClinVar:RCV001112358,ClinVar:RCV001213082,ClinVar:RCV002418582,ESP:rs368280492,ExAC:rs368280492,TOPMed:rs368280492,dbSNP:rs368280492,gnomAD:rs368280492;CytogeneticBand=12p13.33;GenomicLocation=NC_000012.12:g.753774C>G
Q9H4A3	gnomAD	VARIANT	71	71	.	.	.	p.Thr71Ile;Xref=gnomAD:rs1251369965;CytogeneticBand=12p13.33;GenomicLocation=NC_000012.12:g.753777C>T
Q9H4A3	ClinGen;dbSNP;gnomAD;ClinVar	VARIANT	72	72	.	.	.	p.Thr72Ala;Xref=ClinGen:CA383304281,ClinVar:RCV000554749,dbSNP:rs1483871160,gnomAD:rs1483871160;CytogeneticBand=12p13.33;GenomicLocation=NC_000012.12:g.753779A>G
Q9H4A3	gnomAD	VARIANT	72	72	.	.	.	p.Thr72Pro;Xref=gnomAD:rs1483871160;CytogeneticBand=12p13.33;GenomicLocation=NC_000012.12:g.753779A>C
Q9H4A3	TOPMed;ClinGen;dbSNP;gnomAD;ClinVar	VARIANT	73	73	.	.	.	p.Thr73Ala;Xref=ClinGen:CA231463828,ClinVar:RCV000533336,TOPMed:rs1038270127,dbSNP:rs1038270127,gnomAD:rs1038270127;CytogeneticBand=12p13.33;GenomicLocation=NC_000012.12:g.753782A>G
Q9H4A3	ExAC;gnomAD	VARIANT	75	75	.	.	.	p.Thr75Ser;Xref=ExAC:rs776883075,gnomAD:rs776883075;CytogeneticBand=12p13.33;GenomicLocation=NC_000012.12:g.753789C>G
Q9H4A3	dbSNP;ClinVar	VARIANT	75	75	.	.	.	Xref=ClinVar:RCV001322972,dbSNP:rs1286586421;CytogeneticBand=12p13.33;GenomicLocation=NC_000012.12:g.753788_753790del
Q9H4A3	NCI-TCGA Cosmic	VARIANT	81	81	.	.	.	p.Arg81Pro;Xref=NCI-TCGA Cosmic:COSM695556,NCI-TCGA Cosmic:COSM695557;CytogeneticBand=12p13.33;GenomicLocation=NC_000012.12:g.753807G>C
Q9H4A3	TOPMed;1000Genomes;ESP;ExAC;gnomAD	VARIANT	86	86	.	.	.	p.Cys86Trp;Xref=1000Genomes:rs3168640,ESP:rs3168640,ExAC:rs3168640,TOPMed:rs3168640,gnomAD:rs3168640;CytogeneticBand=12p13.33;GenomicLocation=NC_000012.12:g.753823T>G
Q9H4A3	gnomAD	VARIANT	88	88	.	.	.	p.Ser88Cys;Xref=gnomAD:rs1169897593;CytogeneticBand=12p13.33;GenomicLocation=NC_000012.12:g.753828C>G
Q9H4A3	NCI-TCGA	VARIANT	88	88	.	.	.	p.Ser88Phe;Xref=NCI-TCGA:TCGA novel;CytogeneticBand=12p13.33;GenomicLocation=NC_000012.12:g.753828C>T
Q9H4A3	gnomAD	VARIANT	89	89	.	.	.	p.Asn89Lys;Xref=gnomAD:rs1431023706;CytogeneticBand=12p13.33;GenomicLocation=NC_000012.12:g.753832T>A
Q9H4A3	TOPMed;ClinGen;dbSNP;gnomAD;ClinVar	VARIANT	89	89	.	.	.	p.Asn89Ser;Xref=ClinGen:CA10642472,ClinVar:RCV000359309,ClinVar:RCV001859860,TOPMed:rs886049866,dbSNP:rs886049866,gnomAD:rs886049866;CytogeneticBand=12p13.33;GenomicLocation=NC_000012.12:g.753831A>G
Q9H4A3	NCI-TCGA	VARIANT	91	91	.	.	.	p.Thr91Ala;Xref=NCI-TCGA:TCGA novel;CytogeneticBand=12p13.33;GenomicLocation=NC_000012.12:g.753836A>G
Q9H4A3	ExAC;gnomAD	VARIANT	91	91	.	.	.	p.Thr91Ser;Xref=ExAC:rs763414550,gnomAD:rs763414550;CytogeneticBand=12p13.33;GenomicLocation=NC_000012.12:g.753836A>T
Q9H4A3	ExAC;gnomAD	VARIANT	93	93	.	.	.	p.Leu93Met;Xref=ExAC:rs766628142,gnomAD:rs766628142;CytogeneticBand=12p13.33;GenomicLocation=NC_000012.12:g.753842C>A
Q9H4A3	gnomAD	VARIANT	95	95	.	.	.	p.Leu95Ile;Xref=gnomAD:rs1437581181;CytogeneticBand=12p13.33;GenomicLocation=NC_000012.12:g.753848C>A
Q9H4A3	gnomAD	VARIANT	98	98	.	.	.	p.Leu98Phe;Xref=gnomAD:rs1013923540;CytogeneticBand=12p13.33;GenomicLocation=NC_000012.12:g.753857C>T
Q9H4A3	TOPMed;1000Genomes;ExAC;ClinGen;dbSNP;gnomAD;ClinVar	VARIANT	99	99	.	.	.	p.Pro99Leu;Xref=ClinGen:CA6381752,ClinVar:RCV000333359,ClinVar:RCV001859861,1000Genomes:rs560595238,ExAC:rs560595238,TOPMed:rs560595238,dbSNP:rs560595238,gnomAD:rs560595238;CytogeneticBand=12p13.33;GenomicLocation=NC_000012.12:g.753861C>T
Q9H4A3	TOPMed;ExAC;ClinGen;dbSNP;gnomAD;ClinVar	VARIANT	99	99	.	.	.	p.Pro99Ser;Xref=ClinGen:CA6381751,ClinVar:RCV000355967,ClinVar:RCV001487120,ExAC:rs563691424,TOPMed:rs563691424,dbSNP:rs563691424,gnomAD:rs563691424;CytogeneticBand=12p13.33;GenomicLocation=NC_000012.12:g.753860C>T
Q9H4A3	NCI-TCGA Cosmic	VARIANT	100	100	.	.	.	p.Leu100Val;Xref=NCI-TCGA Cosmic:COSM695553,NCI-TCGA Cosmic:COSM695554;CytogeneticBand=12p13.33;GenomicLocation=NC_000012.12:g.753863C>G
Q9H4A3	gnomAD	VARIANT	103	103	.	.	.	p.Pro103Leu;Xref=gnomAD:rs1297703753;CytogeneticBand=12p13.33;GenomicLocation=NC_000012.12:g.753873C>T
Q9H4A3	NCI-TCGA Cosmic	VARIANT	105	105	.	.	.	p.Pro105His;Xref=NCI-TCGA Cosmic:COSM1364157,NCI-TCGA Cosmic:COSM1364158,NCI-TCGA Cosmic:COSM5130219;CytogeneticBand=12p13.33;GenomicLocation=NC_000012.12:g.753879C>A
Q9H4A3	TOPMed;ESP;ExAC;ClinGen;dbSNP;gnomAD;ClinVar	VARIANT	105	105	.	.	.	p.Pro105Arg;Xref=ClinGen:CA6381753,ClinVar:RCV000647833,ClinVar:RCV002325290,ESP:rs142165599,ExAC:rs142165599,TOPMed:rs142165599,dbSNP:rs142165599,gnomAD:rs142165599;CytogeneticBand=12p13.33;GenomicLocation=NC_000012.12:g.753879C>G
Q9H4A3	Ensembl	VARIANT	106	106	.	.	.	p.Ser106Cys;Xref=Ensembl:rs755841814;CytogeneticBand=12p13.33;GenomicLocation=NC_000012.12:g.753881A>T
Q9H4A3	gnomAD	VARIANT	106	106	.	.	.	p.Ser106Asn;Xref=gnomAD:rs1219829642;CytogeneticBand=12p13.33;GenomicLocation=NC_000012.12:g.753882G>A
Q9H4A3	Ensembl	VARIANT	107	107	.	.	.	p.Ile107Thr;Xref=Ensembl:rs1591541054;CytogeneticBand=12p13.33;GenomicLocation=NC_000012.12:g.753885T>C
Q9H4A3	ExAC;gnomAD	VARIANT	107	107	.	.	.	p.Ile107Val;Xref=ExAC:rs752220721,gnomAD:rs752220721;CytogeneticBand=12p13.33;GenomicLocation=NC_000012.12:g.753884A>G
Q9H4A3	gnomAD	VARIANT	108	108	.	.	.	p.Pro108Ala;Xref=gnomAD:rs1451793795;CytogeneticBand=12p13.33;GenomicLocation=NC_000012.12:g.753887C>G
Q9H4A3	ESP;gnomAD	VARIANT	109	109	.	.	.	p.Ala109Glu;Xref=ESP:rs369558387,gnomAD:rs369558387;CytogeneticBand=12p13.33;GenomicLocation=NC_000012.12:g.753891C>A
Q9H4A3	ESP;gnomAD	VARIANT	109	109	.	.	.	p.Ala109Val;Xref=ESP:rs369558387,gnomAD:rs369558387;CytogeneticBand=12p13.33;GenomicLocation=NC_000012.12:g.753891C>T
Q9H4A3	TOPMed;ExAC;gnomAD	VARIANT	110	110	.	.	.	p.Ala110Ser;Xref=ExAC:rs777835259,TOPMed:rs777835259,gnomAD:rs777835259;CytogeneticBand=12p13.33;GenomicLocation=NC_000012.12:g.753893G>T
Q9H4A3	TOPMed;ExAC;gnomAD	VARIANT	110	110	.	.	.	p.Ala110Thr;Xref=ExAC:rs777835259,TOPMed:rs777835259,gnomAD:rs777835259;CytogeneticBand=12p13.33;GenomicLocation=NC_000012.12:g.753893G>A
Q9H4A3	gnomAD	VARIANT	112	112	.	.	.	p.Pro112Arg;Xref=gnomAD:rs1451353003;CytogeneticBand=12p13.33;GenomicLocation=NC_000012.12:g.753900C>G
Q9H4A3	TOPMed	VARIANT	113	113	.	.	.	p.Gln113Arg;Xref=TOPMed:rs1244121682;CytogeneticBand=12p13.33;GenomicLocation=NC_000012.12:g.753903A>G
Q9H4A3	TOPMed;ESP;ExAC;dbSNP;gnomAD;ClinVar	VARIANT	114	114	.	.	.	p.Ser114Ile;Xref=ClinVar:RCV001208409,ClinVar:RCV001508678,ESP:rs371331153,ExAC:rs371331153,TOPMed:rs371331153,dbSNP:rs371331153,gnomAD:rs371331153;CytogeneticBand=12p13.33;GenomicLocation=NC_000012.12:g.753906G>T
Q9H4A3	gnomAD	VARIANT	115	115	.	.	.	p.Ala115Val;Xref=gnomAD:rs1326024531;CytogeneticBand=12p13.33;GenomicLocation=NC_000012.12:g.753909C>T
Q9H4A3	gnomAD	VARIANT	116	116	.	.	.	p.Pro116Leu;Xref=gnomAD:rs958127813;CytogeneticBand=12p13.33;GenomicLocation=NC_000012.12:g.753912C>T
Q9H4A3	dbSNP;gnomAD;ClinVar	VARIANT	116	116	.	.	.	p.Pro116Gln;Xref=ClinVar:RCV001209453,dbSNP:rs958127813,gnomAD:rs958127813;CytogeneticBand=12p13.33;GenomicLocation=NC_000012.12:g.753912C>A
Q9H4A3	TOPMed;ESP;ExAC;gnomAD	VARIANT	116	116	.	.	.	p.Pro116Ser;Xref=ESP:rs72647370,ExAC:rs72647370,TOPMed:rs72647370,gnomAD:rs72647370;CytogeneticBand=12p13.33;GenomicLocation=NC_000012.12:g.753911C>T
Q9H4A3	TOPMed;ESP;ExAC;gnomAD	VARIANT	117	117	.	.	.	p.Pro117Leu;Xref=ESP:rs369737438,ExAC:rs369737438,TOPMed:rs369737438,gnomAD:rs369737438;CytogeneticBand=12p13.33;GenomicLocation=NC_000012.12:g.753915C>T
Q9H4A3	TOPMed;ESP;ExAC;gnomAD	VARIANT	117	117	.	.	.	p.Pro117Gln;Xref=ESP:rs369737438,ExAC:rs369737438,TOPMed:rs369737438,gnomAD:rs369737438;CytogeneticBand=12p13.33;GenomicLocation=NC_000012.12:g.753915C>A
Q9H4A3	TOPMed;ESP;ExAC;gnomAD	VARIANT	117	117	.	.	.	p.Pro117Arg;Xref=ESP:rs369737438,ExAC:rs369737438,TOPMed:rs369737438,gnomAD:rs369737438;CytogeneticBand=12p13.33;GenomicLocation=NC_000012.12:g.753915C>G
Q9H4A3	gnomAD	VARIANT	118	118	.	.	.	p.Glu118Asp;Xref=gnomAD:rs11885;CytogeneticBand=12p13.33;GenomicLocation=NC_000012.12:g.753919G>T
Q9H4A3	TOPMed;ExAC;gnomAD	VARIANT	119	119	.	.	.	p.Pro119Ser;Xref=ExAC:rs776979119,TOPMed:rs776979119,gnomAD:rs776979119;CytogeneticBand=12p13.33;GenomicLocation=NC_000012.12:g.753920C>T
Q9H4A3	TOPMed;ExAC;dbSNP;gnomAD;ClinVar	VARIANT	119	119	.	.	.	p.Pro119Thr;Xref=ClinVar:RCV001068725,ExAC:rs776979119,TOPMed:rs776979119,dbSNP:rs776979119,gnomAD:rs776979119;CytogeneticBand=12p13.33;GenomicLocation=NC_000012.12:g.753920C>A
Q9H4A3	ExAC;gnomAD	VARIANT	120	120	.	.	.	p.His120Pro;Xref=ExAC:rs773816207,gnomAD:rs773816207;CytogeneticBand=12p13.33;GenomicLocation=NC_000012.12:g.753924A>C
Q9H4A3	dbSNP;ClinVar	VARIANT	120	120	.	.	.	p.His120Arg;Xref=ClinVar:RCV001215344,dbSNP:rs773816207;CytogeneticBand=12p13.33;GenomicLocation=NC_000012.12:g.753924A>G
Q9H4A3	TOPMed	VARIANT	120	120	.	.	.	p.His120Tyr;Xref=TOPMed:rs1364512368;CytogeneticBand=12p13.33;GenomicLocation=NC_000012.12:g.753923C>T
Q9H4A3	ExAC;dbSNP;gnomAD;ClinVar	VARIANT	121	121	.	.	.	p.Arg121Trp;Xref=ClinVar:RCV001317453,ExAC:rs763388743,dbSNP:rs763388743,gnomAD:rs763388743;CytogeneticBand=12p13.33;GenomicLocation=NC_000012.12:g.753926C>T
Q9H4A3	gnomAD	VARIANT	122	122	.	.	.	p.Glu122Lys;Xref=gnomAD:rs1446151417;CytogeneticBand=12p13.33;GenomicLocation=NC_000012.12:g.753929G>A
Q9H4A3	ExAC;gnomAD	VARIANT	123	123	.	.	.	p.Glu123Lys;Xref=ExAC:rs766866164,gnomAD:rs766866164;CytogeneticBand=12p13.33;GenomicLocation=NC_000012.12:g.753932G>A
Q9H4A3	TOPMed	VARIANT	125	125	.	.	.	p.Val125Ala;Xref=TOPMed:rs924271543;CytogeneticBand=12p13.33;GenomicLocation=NC_000012.12:g.753939T>C
Q9H4A3	TOPMed	VARIANT	125	125	.	.	.	p.Val125Met;Xref=TOPMed:rs1290268340;CytogeneticBand=12p13.33;GenomicLocation=NC_000012.12:g.753938G>A
Q9H4A3	gnomAD	VARIANT	126	126	.	.	.	p.Thr126Asn;Xref=gnomAD:rs1459899880;CytogeneticBand=12p13.33;GenomicLocation=NC_000012.12:g.753942C>A
Q9H4A3	ExAC;gnomAD	VARIANT	128	128	.	.	.	p.Thr128Ile;Xref=ExAC:rs767218573,gnomAD:rs767218573;CytogeneticBand=12p13.33;GenomicLocation=NC_000012.12:g.753948C>T
Q9H4A3	ExAC;gnomAD	VARIANT	129	129	.	.	.	p.Ala129Gly;Xref=ExAC:rs760275979,gnomAD:rs760275979;CytogeneticBand=12p13.33;GenomicLocation=NC_000012.12:g.753951C>G
Q9H4A3	ExAC;gnomAD	VARIANT	129	129	.	.	.	p.Ala129Pro;Xref=ExAC:rs752345591,gnomAD:rs752345591;CytogeneticBand=12p13.33;GenomicLocation=NC_000012.12:g.753950G>C
Q9H4A3	ExAC;ClinGen;dbSNP;gnomAD;ClinVar	VARIANT	129	129	.	.	.	p.Ala129Ser;Xref=ClinGen:CA383306077,ClinVar:RCV000647834,ExAC:rs752345591,dbSNP:rs752345591,gnomAD:rs752345591;CytogeneticBand=12p13.33;GenomicLocation=NC_000012.12:g.753950G>T
Q9H4A3	ExAC;gnomAD	VARIANT	129	129	.	.	.	p.Ala129Thr;Xref=ExAC:rs752345591,gnomAD:rs752345591;CytogeneticBand=12p13.33;GenomicLocation=NC_000012.12:g.753950G>A
Q9H4A3	ExAC;gnomAD	VARIANT	129	129	.	.	.	p.Ala129Val;Xref=ExAC:rs760275979,gnomAD:rs760275979;CytogeneticBand=12p13.33;GenomicLocation=NC_000012.12:g.753951C>T
Q9H4A3	gnomAD	VARIANT	130	130	.	.	.	p.Thr130Ser;Xref=gnomAD:rs1165161187;CytogeneticBand=12p13.33;GenomicLocation=NC_000012.12:g.753953A>T
Q9H4A3	TOPMed;ExAC;dbSNP;gnomAD;ClinVar	VARIANT	131	131	.	.	.	p.Ser131Cys;Xref=ClinVar:RCV001323708,ExAC:rs763490893,TOPMed:rs763490893,dbSNP:rs763490893,gnomAD:rs763490893;CytogeneticBand=12p13.33;GenomicLocation=NC_000012.12:g.753957C>G
Q9H4A3	gnomAD	VARIANT	132	132	.	.	.	p.Gln132Arg;Xref=gnomAD:rs1400453052;CytogeneticBand=12p13.33;GenomicLocation=NC_000012.12:g.753960A>G
Q9H4A3	TOPMed;ExAC;gnomAD	VARIANT	133	133	.	.	.	p.Val133Ile;Xref=ExAC:rs753342253,TOPMed:rs753342253,gnomAD:rs753342253;CytogeneticBand=12p13.33;GenomicLocation=NC_000012.12:g.753962G>A
Q9H4A3	1000Genomes;ExAC;gnomAD	VARIANT	134	134	.	.	.	p.Ala134Val;Xref=1000Genomes:rs201485456,ExAC:rs201485456,gnomAD:rs201485456;CytogeneticBand=12p13.33;GenomicLocation=NC_000012.12:g.753966C>T
Q9H4A3	gnomAD	VARIANT	135	135	.	.	.	p.Gln135Glu;Xref=gnomAD:rs1335573190;CytogeneticBand=12p13.33;GenomicLocation=NC_000012.12:g.753968C>G
Q9H4A3	TOPMed;ExAC;gnomAD	VARIANT	135	135	.	.	.	p.Gln135Arg;Xref=ExAC:rs750301176,TOPMed:rs750301176,gnomAD:rs750301176;CytogeneticBand=12p13.33;GenomicLocation=NC_000012.12:g.753969A>G
Q9H4A3	TOPMed	VARIANT	136	136	.	.	.	p.Gln136Arg;Xref=TOPMed:rs989897714;CytogeneticBand=12p13.33;GenomicLocation=NC_000012.12:g.753972A>G
Q9H4A3	TOPMed;ExAC	VARIANT	137	137	.	.	.	p.Pro137Leu;Xref=ExAC:rs758263246,TOPMed:rs758263246;CytogeneticBand=12p13.33;GenomicLocation=NC_000012.12:g.753975C>T
Q9H4A3	TOPMed;ClinGen;dbSNP;gnomAD;ClinVar	VARIANT	138	138	.	.	.	p.Pro138Leu;Xref=ClinGen:CA383306262,ClinVar:RCV000553415,TOPMed:rs1277355342,dbSNP:rs1277355342,gnomAD:rs1277355342;CytogeneticBand=12p13.33;GenomicLocation=NC_000012.12:g.753978C>T
Q9H4A3	TOPMed;gnomAD	VARIANT	138	138	.	.	.	p.Pro138Arg;Xref=TOPMed:rs1277355342,gnomAD:rs1277355342;CytogeneticBand=12p13.33;GenomicLocation=NC_000012.12:g.753978C>G
Q9H4A3	ExAC;dbSNP;gnomAD;ClinVar	VARIANT	139	139	.	.	.	p.Ala139Pro;Xref=ClinVar:RCV001244795,ExAC:rs770006921,dbSNP:rs770006921,gnomAD:rs770006921;CytogeneticBand=12p13.33;GenomicLocation=NC_000012.12:g.753980G>C
Q9H4A3	ExAC;gnomAD	VARIANT	140	140	.	.	.	p.Ala140Gly;Xref=ExAC:rs749319217,gnomAD:rs749319217;CytogeneticBand=12p13.33;GenomicLocation=NC_000012.12:g.753984C>G
Q9H4A3	TOPMed;ExAC;dbSNP;gnomAD;ClinVar	VARIANT	140	140	.	.	.	p.Ala140Thr;Xref=ClinVar:RCV000803066,ExAC:rs777744427,TOPMed:rs777744427,dbSNP:rs777744427,gnomAD:rs777744427;CytogeneticBand=12p13.33;GenomicLocation=NC_000012.12:g.753983G>A
Q9H4A3	TOPMed;UniProt;1000Genomes;ESP;ExAC;ClinGen;dbSNP;gnomAD;ClinVar	VARIANT	141	141	.	.	.	p.Ala141Thr;ID=VAR_041309;Xref=ClinGen:CA291640,ClinVar:RCV000126341,ClinVar:RCV000274665,ClinVar:RCV000714198,ClinVar:RCV001517507,ClinVar:RCV001544198,UniProt:VAR_041309,1000Genomes:rs11554421,ESP:rs11554421,ExAC:rs11554421,TOPMed:rs11554421,dbSNP:rs11554421,gnomAD:rs11554421;CytogeneticBand=12p13.33;GenomicLocation=NC_000012.12:g.753986G>A;Ontology_term=ECO:0000269;evidence=ECO:0000269|pubmed:…
Q9H4A3	ExAC;gnomAD	VARIANT	142	142	.	.	.	p.Ala142Gly;Xref=ExAC:rs774829509,gnomAD:rs774829509;CytogeneticBand=12p13.33;GenomicLocation=NC_000012.12:g.753990C>G
Q9H4A3	TOPMed;gnomAD	VARIANT	143	143	.	.	.	p.Pro143Leu;Xref=TOPMed:rs1231436981,gnomAD:rs1231436981;CytogeneticBand=12p13.33;GenomicLocation=NC_000012.12:g.753993C>T
Q9H4A3	TOPMed;gnomAD	VARIANT	143	143	.	.	.	p.Pro143Arg;Xref=TOPMed:rs1231436981,gnomAD:rs1231436981;CytogeneticBand=12p13.33;GenomicLocation=NC_000012.12:g.753993C>G
Q9H4A3	ExAC;gnomAD	VARIANT	143	143	.	.	.	p.Pro143Ser;Xref=ExAC:rs772397148,gnomAD:rs772397148;CytogeneticBand=12p13.33;GenomicLocation=NC_000012.12:g.753992C>T
Q9H4A3	ExAC;gnomAD	VARIANT	144	144	.	.	.	p.Gly144Val;Xref=ExAC:rs775265534,gnomAD:rs775265534;CytogeneticBand=12p13.33;GenomicLocation=NC_000012.12:g.753996G>T
Q9H4A3	gnomAD	VARIANT	145	145	.	.	.	p.Glu145Lys;Xref=gnomAD:rs1160450863;CytogeneticBand=12p13.33;GenomicLocation=NC_000012.12:g.753998G>A
Q9H4A3	Ensembl	VARIANT	148	148	.	.	.	p.Val148Gly;Xref=Ensembl:rs1591541970;CytogeneticBand=12p13.33;GenomicLocation=NC_000012.12:g.754008T>G
Q9H4A3	TOPMed;UniProt;1000Genomes;ESP;ExAC;ClinGen;dbSNP;gnomAD;ClinVar	VARIANT	149	149	.	.	.	p.Ala149Val;ID=VAR_041310;Xref=ClinGen:CA6381790,ClinVar:RCV000384235,ClinVar:RCV000536590,ClinVar:RCV001812800,UniProt:VAR_041310,1000Genomes:rs34880640,ESP:rs34880640,ExAC:rs34880640,TOPMed:rs34880640,dbSNP:rs34880640,gnomAD:rs34880640;CytogeneticBand=12p13.33;GenomicLocation=NC_000012.12:g.754011C>T;Ontology_term=ECO:0000269;evidence=ECO:0000269|pubmed:17344846
Q9H4A3	TOPMed;gnomAD	VARIANT	150	150	.	.	.	p.Gly150Ala;Xref=TOPMed:rs1326246152,gnomAD:rs1326246152;CytogeneticBand=12p13.33;GenomicLocation=NC_000012.12:g.754014G>C
Q9H4A3	TOPMed;gnomAD	VARIANT	150	150	.	.	.	p.Gly150Asp;Xref=TOPMed:rs1326246152,gnomAD:rs1326246152;CytogeneticBand=12p13.33;GenomicLocation=NC_000012.12:g.754014G>A
Q9H4A3	gnomAD	VARIANT	152	152	.	.	.	p.Ala152Pro;Xref=gnomAD:rs1334855368;CytogeneticBand=12p13.33;GenomicLocation=NC_000012.12:g.754019G>C
Q9H4A3	TOPMed;gnomAD	VARIANT	152	152	.	.	.	p.Ala152Val;Xref=TOPMed:rs929527481,gnomAD:rs929527481;CytogeneticBand=12p13.33;GenomicLocation=NC_000012.12:g.754020C>T
Q9H4A3	TOPMed;ExAC;dbSNP;gnomAD;ClinVar	VARIANT	153	153	.	.	.	p.Pro153Leu;Xref=ClinVar:RCV001233885,ExAC:rs765331494,TOPMed:rs765331494,dbSNP:rs765331494,gnomAD:rs765331494;CytogeneticBand=12p13.33;GenomicLocation=NC_000012.12:g.754023C>T
Q9H4A3	NCI-TCGA Cosmic	VARIANT	153	153	.	.	.	p.Pro153Ser;Xref=NCI-TCGA Cosmic:COSM5613631,NCI-TCGA Cosmic:COSM5613632,NCI-TCGA Cosmic:COSM5613633;CytogeneticBand=12p13.33;GenomicLocation=NC_000012.12:g.754022C>T
Q9H4A3	dbSNP;gnomAD;ClinVar	VARIANT	155	155	.	.	.	p.Thr155Asn;Xref=ClinVar:RCV001035670,ClinVar:RCV003283874,dbSNP:rs940919645,gnomAD:rs940919645;CytogeneticBand=12p13.33;GenomicLocation=NC_000012.12:g.754029C>A
Q9H4A3	ExAC;gnomAD	VARIANT	155	155	.	.	.	p.Thr155Pro;Xref=ExAC:rs750354581,gnomAD:rs750354581;CytogeneticBand=12p13.33;GenomicLocation=NC_000012.12:g.754028A>C
Q9H4A3	ExAC;gnomAD	VARIANT	156	156	.	.	.	p.Val156Ile;Xref=ExAC:rs758316219,gnomAD:rs758316219;CytogeneticBand=12p13.33;GenomicLocation=NC_000012.12:g.754031G>A
Q9H4A3	TOPMed;ESP;ExAC;gnomAD	VARIANT	157	157	.	.	.	p.Pro157Ala;Xref=ESP:rs369532790,ExAC:rs369532790,TOPMed:rs369532790,gnomAD:rs369532790;CytogeneticBand=12p13.33;GenomicLocation=NC_000012.12:g.754034C>G
Q9H4A3	TOPMed;ESP;ExAC;gnomAD	VARIANT	157	157	.	.	.	p.Pro157Ser;Xref=ESP:rs369532790,ExAC:rs369532790,TOPMed:rs369532790,gnomAD:rs369532790;CytogeneticBand=12p13.33;GenomicLocation=NC_000012.12:g.754034C>T
Q9H4A3	TOPMed;ExAC;gnomAD	VARIANT	158	158	.	.	.	p.Ser158Cys;Xref=ExAC:rs751326754,TOPMed:rs751326754,gnomAD:rs751326754;CytogeneticBand=12p13.33;GenomicLocation=NC_000012.12:g.754037A>T
Q9H4A3	TOPMed;ExAC;gnomAD	VARIANT	158	158	.	.	.	p.Ser158Gly;Xref=ExAC:rs751326754,TOPMed:rs751326754,gnomAD:rs751326754;CytogeneticBand=12p13.33;GenomicLocation=NC_000012.12:g.754037A>G
Q9H4A3	TOPMed;dbSNP;gnomAD;ClinVar	VARIANT	158	158	.	.	.	p.Ser158Thr;Xref=ClinVar:RCV001051709,ClinVar:RCV001113717,ClinVar:RCV002339260,TOPMed:rs920732487,dbSNP:rs920732487,gnomAD:rs920732487;CytogeneticBand=12p13.33;GenomicLocation=NC_000012.12:g.754038G>C
Q9H4A3	TOPMed;gnomAD	VARIANT	159	159	.	.	.	p.Ser159Ile;Xref=TOPMed:rs1054763630,gnomAD:rs1054763630;CytogeneticBand=12p13.33;GenomicLocation=NC_000012.12:g.754041G>T
Q9H4A3	TOPMed;gnomAD	VARIANT	159	159	.	.	.	p.Ser159Asn;Xref=TOPMed:rs1054763630,gnomAD:rs1054763630;CytogeneticBand=12p13.33;GenomicLocation=NC_000012.12:g.754041G>A
Q9H4A3	TOPMed;gnomAD	VARIANT	159	159	.	.	.	p.Ser159Thr;Xref=TOPMed:rs1054763630,gnomAD:rs1054763630;CytogeneticBand=12p13.33;GenomicLocation=NC_000012.12:g.754041G>C
Q9H4A3	gnomAD	VARIANT	160	160	.	.	.	p.Thr160Ala;Xref=gnomAD:rs1198818336;CytogeneticBand=12p13.33;GenomicLocation=NC_000012.12:g.754043A>G
Q9H4A3	gnomAD	VARIANT	161	161	.	.	.	p.Ser161Asn;Xref=gnomAD:rs1378762054;CytogeneticBand=12p13.33;GenomicLocation=NC_000012.12:g.754047G>A
Q9H4A3	gnomAD	VARIANT	163	163	.	.	.	p.Asp163His;Xref=gnomAD:rs1468010379;CytogeneticBand=12p13.33;GenomicLocation=NC_000012.12:g.754052G>C
Q9H4A3	TOPMed;1000Genomes;ExAC;dbSNP;gnomAD;ClinVar	VARIANT	164	164	.	.	.	p.Arg164Cys;Xref=ClinVar:RCV000872018,1000Genomes:rs201939737,ExAC:rs201939737,TOPMed:rs201939737,dbSNP:rs201939737,gnomAD:rs201939737;CytogeneticBand=12p13.33;GenomicLocation=NC_000012.12:g.754055C>T
Q9H4A3	ClinGen;dbSNP;Ensembl;ClinVar	VARIANT	164	164	.	.	.	p.Arg164Leu;Xref=ClinGen:CA10638593,ClinVar:RCV000326169,Ensembl:rs886049867,dbSNP:rs886049867;CytogeneticBand=12p13.33;GenomicLocation=NC_000012.12:g.754056G>T
Q9H4A3	ExAC;gnomAD	VARIANT	165	165	.	.	.	p.Pro165Ser;Xref=ExAC:rs770997482,gnomAD:rs770997482;CytogeneticBand=12p13.33;GenomicLocation=NC_000012.12:g.754058C>T
Q9H4A3	ExAC;gnomAD	VARIANT	165	165	.	.	.	p.Pro165Thr;Xref=ExAC:rs770997482,gnomAD:rs770997482;CytogeneticBand=12p13.33;GenomicLocation=NC_000012.12:g.754058C>A
Q9H4A3	gnomAD	VARIANT	167	167	.	.	.	p.Ser167Cys;Xref=gnomAD:rs1404149752;CytogeneticBand=12p13.33;GenomicLocation=NC_000012.12:g.754065C>G
Q9H4A3	dbSNP;ClinVar	VARIANT	167	167	.	.	.	p.Ser167Phe;Xref=ClinVar:RCV001047315,dbSNP:rs1404149752;CytogeneticBand=12p13.33;GenomicLocation=NC_000012.12:g.754065C>T
Q9H4A3	TOPMed;gnomAD	VARIANT	168	168	.	.	.	p.Gln168His;Xref=TOPMed:rs1332815711,gnomAD:rs1332815711;CytogeneticBand=12p13.33;GenomicLocation=NC_000012.12:g.754069G>T
Q9H4A3	gnomAD	VARIANT	169	169	.	.	.	p.Pro169Arg;Xref=gnomAD:rs1268492593;CytogeneticBand=12p13.33;GenomicLocation=NC_000012.12:g.754071C>G
Q9H4A3	ExAC;gnomAD	VARIANT	169	169	.	.	.	p.Pro169Ser;Xref=ExAC:rs779441437,gnomAD:rs779441437;CytogeneticBand=12p13.33;GenomicLocation=NC_000012.12:g.754070C>T
Q9H4A3	TOPMed;gnomAD	VARIANT	170	170	.	.	.	p.Ser170Asn;Xref=TOPMed:rs1341481294,gnomAD:rs1341481294;CytogeneticBand=12p13.33;GenomicLocation=NC_000012.12:g.754074G>A
Q9H4A3	dbSNP;ClinVar	VARIANT	170	170	.	.	.	p.Ser170Arg;Xref=ClinVar:RCV001035316,dbSNP:rs1939598782;CytogeneticBand=12p13.33;GenomicLocation=NC_000012.12:g.754075C>G
Q9H4A3	1000Genomes;ExAC;dbSNP;gnomAD;ClinVar	VARIANT	171	171	.	.	.	p.Leu171Phe;Xref=ClinVar:RCV000688394,ClinVar:RCV002343441,1000Genomes:rs201447798,ExAC:rs201447798,dbSNP:rs201447798,gnomAD:rs201447798;CytogeneticBand=12p13.33;GenomicLocation=NC_000012.12:g.754076C>T
Q9H4A3	dbSNP;ClinVar	VARIANT	171	171	.	.	.	p.Leu171Val;Xref=ClinVar:RCV001222724,dbSNP:rs201447798;CytogeneticBand=12p13.33;GenomicLocation=NC_000012.12:g.754076C>G
Q9H4A3	ExAC;dbSNP;gnomAD;ClinVar	VARIANT	172	172	.	.	.	p.Val172Ala;Xref=ClinVar:RCV001215771,ExAC:rs772520982,dbSNP:rs772520982,gnomAD:rs772520982;CytogeneticBand=12p13.33;GenomicLocation=NC_000012.12:g.754080T>C
Q9H4A3	dbSNP;ClinVar	VARIANT	172	172	.	.	.	Xref=ClinVar:RCV000695416,dbSNP:rs1347086453;CytogeneticBand=12p13.33;GenomicLocation=NC_000012.12:g.754080_754082del
Q9H4A3	NCI-TCGA Cosmic	VARIANT	172	172	.	.	.	p.Val172Glu;Xref=NCI-TCGA Cosmic:COSM695551,NCI-TCGA Cosmic:COSM695552;CytogeneticBand=12p13.33;GenomicLocation=NC_000012.12:g.754080T>A
Q9H4A3	TOPMed;gnomAD	VARIANT	174	174	.	.	.	p.Ser174Asn;Xref=TOPMed:rs1012754203,gnomAD:rs1012754203;CytogeneticBand=12p13.33;GenomicLocation=NC_000012.12:g.754086G>A
Q9H4A3	TOPMed;1000Genomes;ExAC;gnomAD	VARIANT	174	174	.	.	.	p.Ser174Arg;Xref=1000Genomes:rs536592144,ExAC:rs536592144,TOPMed:rs536592144,gnomAD:rs536592144;CytogeneticBand=12p13.33;GenomicLocation=NC_000012.12:g.754087C>G
Q9H4A3	NCI-TCGA	VARIANT	177	177	.	.	.	p.Glu177Lys;Xref=NCI-TCGA:TCGA novel;CytogeneticBand=12p13.33;GenomicLocation=NC_000012.12:g.754094G>A
Q9H4A3	gnomAD	VARIANT	178	178	.	.	.	p.Pro178Leu;Xref=gnomAD:rs1435492464;CytogeneticBand=12p13.33;GenomicLocation=NC_000012.12:g.754098C>T
Q9H4A3	Ensembl	VARIANT	179	179	.	.	.	p.Pro179Ser;Xref=Ensembl:rs773784514;CytogeneticBand=12p13.33;GenomicLocation=NC_000012.12:g.754100C>T
Q9H4A3	TOPMed;gnomAD	VARIANT	180	180	.	.	.	p.Pro180Leu;Xref=TOPMed:rs1389036068,gnomAD:rs1389036068;CytogeneticBand=12p13.33;GenomicLocation=NC_000012.12:g.754104C>T
Q9H4A3	TOPMed;gnomAD	VARIANT	180	180	.	.	.	p.Pro180Arg;Xref=TOPMed:rs1389036068,gnomAD:rs1389036068;CytogeneticBand=12p13.33;GenomicLocation=NC_000012.12:g.754104C>G
Q9H4A3	NCI-TCGA;gnomAD	VARIANT	182	182	.	.	.	p.Arg182Lys;Xref=NCI-TCGA:rs1449500315,gnomAD:rs1449500315;CytogeneticBand=12p13.33;GenomicLocation=NC_000012.12:g.754110G>A
Q9H4A3	ExAC;gnomAD	VARIANT	185	185	.	.	.	p.Ser185Arg;Xref=ExAC:rs200468947,gnomAD:rs200468947;CytogeneticBand=12p13.33;GenomicLocation=NC_000012.12:g.754120C>G
Q9H4A3	gnomAD	VARIANT	189	189	.	.	.	p.Ser189Gly;Xref=gnomAD:rs1364589674;CytogeneticBand=12p13.33;GenomicLocation=NC_000012.12:g.754130A>G
Q9H4A3	dbSNP;gnomAD;ClinVar	VARIANT	190	190	.	.	.	p.Ala190Thr;Xref=ClinVar:RCV000812098,ClinVar:RCV002345847,dbSNP:rs1229285578,gnomAD:rs1229285578;CytogeneticBand=12p13.33;GenomicLocation=NC_000012.12:g.754133G>A
Q9H4A3	dbSNP;Ensembl;ClinVar	VARIANT	191	191	.	.	.	Xref=ClinVar:RCV000722889,Ensembl:rs1565377862,dbSNP:rs1565377862;CytogeneticBand=12p13.33;GenomicLocation=NC_000012.12:g.754136A>T
Q9H4A3	gnomAD	VARIANT	191	191	.	.	.	p.Lys191Met;Xref=gnomAD:rs1299893238;CytogeneticBand=12p13.33;GenomicLocation=NC_000012.12:g.754137A>T
Q9H4A3	TOPMed	VARIANT	192	192	.	.	.	p.Glu192Asp;Xref=TOPMed:rs971232152;CytogeneticBand=12p13.33;GenomicLocation=NC_000012.12:g.754141G>C
Q9H4A3	dbSNP;ClinVar	VARIANT	192	192	.	.	.	p.Glu192Val;Xref=ClinVar:RCV001224772,dbSNP:rs1939609456;CytogeneticBand=12p13.33;GenomicLocation=NC_000012.12:g.754140A>T
Q9H4A3	TOPMed;1000Genomes;ESP;ExAC;gnomAD	VARIANT	193	193	.	.	.	p.Pro193Leu;Xref=1000Genomes:rs72647372,ESP:rs72647372,ExAC:rs72647372,TOPMed:rs72647372,gnomAD:rs72647372;CytogeneticBand=12p13.33;GenomicLocation=NC_000012.12:g.754143C>T
Q9H4A3	TOPMed;1000Genomes;ESP;ExAC;ClinGen;dbSNP;gnomAD;ClinVar	VARIANT	193	193	.	.	.	p.Pro193Gln;Xref=ClinGen:CA6381812,ClinVar:RCV000286715,ClinVar:RCV000558626,ClinVar:RCV001812801,ClinVar:RCV002356420,1000Genomes:rs72647372,ESP:rs72647372,ExAC:rs72647372,TOPMed:rs72647372,dbSNP:rs72647372,gnomAD:rs72647372;CytogeneticBand=12p13.33;GenomicLocation=NC_000012.12:g.754143C>A
Q9H4A3	TOPMed	VARIANT	194	194	.	.	.	p.Gln194His;Xref=TOPMed:rs1352309771;CytogeneticBand=12p13.33;GenomicLocation=NC_000012.12:g.754147G>T
Q9H4A3	TOPMed;ESP;ExAC;gnomAD	VARIANT	198	198	.	.	.	p.Ser198Asn;Xref=ESP:rs373400194,ExAC:rs373400194,TOPMed:rs373400194,gnomAD:rs373400194;CytogeneticBand=12p13.33;GenomicLocation=NC_000012.12:g.754158G>A
Q9H4A3	dbSNP;ClinVar	VARIANT	198	198	.	.	.	p.Ser198Arg;Xref=ClinVar:RCV001218837,dbSNP:rs1939612446;CytogeneticBand=12p13.33;GenomicLocation=NC_000012.12:g.754159C>A
Q9H4A3	TOPMed;ClinGen;dbSNP;ClinVar	VARIANT	199	199	.	.	.	p.Gln199Glu;Xref=ClinGen:CA383307605,ClinVar:RCV000535928,TOPMed:rs1404174344,dbSNP:rs1404174344;CytogeneticBand=12p13.33;GenomicLocation=NC_000012.12:g.754160C>G
Q9H4A3	TOPMed;ESP;ExAC;gnomAD	VARIANT	199	199	.	.	.	p.Gln199His;Xref=ESP:rs145316568,ExAC:rs145316568,TOPMed:rs145316568,gnomAD:rs145316568;CytogeneticBand=12p13.33;GenomicLocation=NC_000012.12:g.754162G>C
Q9H4A3	ExAC;gnomAD	VARIANT	200	200	.	.	.	p.Gln200Leu;Xref=ExAC:rs764293908,gnomAD:rs764293908;CytogeneticBand=12p13.33;GenomicLocation=NC_000012.12:g.754164A>T
Q9H4A3	ExAC;gnomAD	VARIANT	200	200	.	.	.	p.Gln200Pro;Xref=ExAC:rs764293908,gnomAD:rs764293908;CytogeneticBand=12p13.33;GenomicLocation=NC_000012.12:g.754164A>C
Q9H4A3	gnomAD	VARIANT	201	201	.	.	.	p.Gln201Arg;Xref=gnomAD:rs1247992569;CytogeneticBand=12p13.33;GenomicLocation=NC_000012.12:g.754167A>G
Q9H4A3	ExAC;gnomAD	VARIANT	202	202	.	.	.	p.Asp202Asn;Xref=ExAC:rs757379223,gnomAD:rs757379223;CytogeneticBand=12p13.33;GenomicLocation=NC_000012.12:g.754169G>A
Q9H4A3	ExAC;gnomAD	VARIANT	204	204	.	.	.	p.Ile204Phe;Xref=ExAC:rs778989852,gnomAD:rs778989852;CytogeneticBand=12p13.33;GenomicLocation=NC_000012.12:g.754175A>T
Q9H4A3	ExAC;gnomAD	VARIANT	204	204	.	.	.	p.Ile204Thr;Xref=ExAC:rs745910207,gnomAD:rs745910207;CytogeneticBand=12p13.33;GenomicLocation=NC_000012.12:g.754176T>C
Q9H4A3	TOPMed;1000Genomes;ESP;ExAC;gnomAD	VARIANT	206	206	.	.	.	p.Glu206Asp;Xref=1000Genomes:rs146461512,ESP:rs146461512,ExAC:rs146461512,TOPMed:rs146461512,gnomAD:rs146461512;CytogeneticBand=12p13.33;GenomicLocation=NC_000012.12:g.754183G>C
Q9H4A3	NCI-TCGA Cosmic	VARIANT	213	213	.	.	.	p.Gly213Glu;Xref=NCI-TCGA Cosmic:COSM3671209,NCI-TCGA Cosmic:COSM3671210;CytogeneticBand=12p13.33;GenomicLocation=NC_000012.12:g.754203G>A
Q9H4A3	gnomAD	VARIANT	213	213	.	.	.	p.Gly213Arg;Xref=gnomAD:rs1158109478;CytogeneticBand=12p13.33;GenomicLocation=NC_000012.12:g.754202G>A
Q9H4A3	dbSNP;ClinVar	VARIANT	214	214	.	.	.	Xref=ClinVar:RCV000790295,ClinVar:RCV001249551,dbSNP:rs1591543044;CytogeneticBand=12p13.33;GenomicLocation=NC_000012.12:g.754205del
Q9H4A3	gnomAD	VARIANT	214	214	.	.	.	p.Met214Ile;Xref=gnomAD:rs1437174915;CytogeneticBand=12p13.33;GenomicLocation=NC_000012.12:g.754207G>A
Q9H4A3	TOPMed;gnomAD	VARIANT	214	214	.	.	.	p.Met214Val;Xref=TOPMed:rs1389353886,gnomAD:rs1389353886;CytogeneticBand=12p13.33;GenomicLocation=NC_000012.12:g.754205A>G
Q9H4A3	ExAC;gnomAD	VARIANT	217	217	.	.	.	p.Asp217Asn;Xref=ExAC:rs769033097,gnomAD:rs769033097;CytogeneticBand=12p13.33;GenomicLocation=NC_000012.12:g.754214G>A
Q9H4A3	gnomAD	VARIANT	225	225	.	.	.	p.Ile225Leu;Xref=gnomAD:rs1237396011;CytogeneticBand=12p13.33;GenomicLocation=NC_000012.12:g.754238A>C
Q9H4A3	NCI-TCGA Cosmic	VARIANT	226	226	.	.	.	Xref=NCI-TCGA Cosmic:COSM944153,NCI-TCGA Cosmic:COSM944154;CytogeneticBand=12p13.33;GenomicLocation=NC_000012.12:g.754241G>T
Q9H4A3	gnomAD	VARIANT	226	226	.	.	.	p.Glu226Lys;Xref=gnomAD:rs1330504370;CytogeneticBand=12p13.33;GenomicLocation=NC_000012.12:g.754241G>A
Q9H4A3	TOPMed;1000Genomes;ESP;ExAC;ClinGen;dbSNP;gnomAD;ClinVar	VARIANT	226	226	.	.	.	p.Glu226Val;Xref=ClinGen:CA6381826,ClinVar:RCV000647868,ClinVar:RCV002360615,1000Genomes:rs72647373,ESP:rs72647373,ExAC:rs72647373,TOPMed:rs72647373,dbSNP:rs72647373,gnomAD:rs72647373;CytogeneticBand=12p13.33;GenomicLocation=NC_000012.12:g.754242A>T
Q9H4A3	Ensembl	VARIANT	233	233	.	.	.	Xref=Ensembl:rs1591543294;CytogeneticBand=12p13.33;GenomicLocation=NC_000012.12:g.754262A>T
Q9H4A3	ExAC;gnomAD	VARIANT	234	234	.	.	.	p.Thr234Met;Xref=ExAC:rs762492680,gnomAD:rs762492680;CytogeneticBand=12p13.33;GenomicLocation=NC_000012.12:g.754266C>T
Q9H4A3	Ensembl	VARIANT	235	235	.	.	.	p.Val235Gly;Xref=Ensembl:rs1591543352;CytogeneticBand=12p13.33;GenomicLocation=NC_000012.12:g.754269T>G
Q9H4A3	ExAC;gnomAD	VARIANT	236	236	.	.	.	p.Tyr236Cys;Xref=ExAC:rs774337782,gnomAD:rs774337782;CytogeneticBand=12p13.33;GenomicLocation=NC_000012.12:g.754272A>G
Q9H4A3	NCI-TCGA;ExAC;NCI-TCGA Cosmic;gnomAD	VARIANT	236	236	.	.	.	p.Tyr236Phe;Xref=NCI-TCGA Cosmic:COSM5147784,ExAC:rs774337782,NCI-TCGA:rs774337782,gnomAD:rs774337782;CytogeneticBand=12p13.33;GenomicLocation=NC_000012.12:g.754272A>T
Q9H4A3	gnomAD	VARIANT	237	237	.	.	.	p.Lys237Arg;Xref=gnomAD:rs1173662547;CytogeneticBand=12p13.33;GenomicLocation=NC_000012.12:g.754275A>G
Q9H4A3	TOPMed	VARIANT	241	241	.	.	.	p.Thr241Ala;Xref=TOPMed:rs1271441635;CytogeneticBand=12p13.33;GenomicLocation=NC_000012.12:g.754286A>G
Q9H4A3	gnomAD	VARIANT	241	241	.	.	.	p.Thr241Ser;Xref=gnomAD:rs1458756092;CytogeneticBand=12p13.33;GenomicLocation=NC_000012.12:g.754287C>G
Q9H4A3	Ensembl	VARIANT	243	243	.	.	.	p.Thr243Asn;Xref=Ensembl:rs1591543459;CytogeneticBand=12p13.33;GenomicLocation=NC_000012.12:g.754293C>A
Q9H4A3	NCI-TCGA	VARIANT	246	246	.	.	.	p.Glu246Val;Xref=NCI-TCGA:TCGA novel;CytogeneticBand=12p13.33;GenomicLocation=NC_000012.12:g.754302A>T
Q9H4A3	Ensembl	VARIANT	247	247	.	.	.	p.Val247Gly;Xref=Ensembl:rs1591543482;CytogeneticBand=12p13.33;GenomicLocation=NC_000012.12:g.754305T>G
Q9H4A3	Ensembl	VARIANT	250	250	.	.	.	p.Cys250Gly;Xref=Ensembl:rs1591543519;CytogeneticBand=12p13.33;GenomicLocation=NC_000012.12:g.754313T>G
Q9H4A3	gnomAD	VARIANT	253	253	.	.	.	Xref=gnomAD:rs1465642095;CytogeneticBand=12p13.33;GenomicLocation=NC_000012.12:g.754322C>T
Q9H4A3	ExAC;gnomAD	VARIANT	255	255	.	.	.	p.Arg255Gln;Xref=ExAC:rs748453620,gnomAD:rs748453620;CytogeneticBand=12p13.33;GenomicLocation=NC_000012.12:g.813646G>A
Q9H4A3	gnomAD	VARIANT	258	258	.	.	.	p.Thr258Ala;Xref=gnomAD:rs1360896922;CytogeneticBand=12p13.33;GenomicLocation=NC_000012.12:g.813654A>G
Q9H4A3	ExAC;gnomAD	VARIANT	260	260	.	.	.	p.Ser260Cys;Xref=ExAC:rs769580189,gnomAD:rs769580189;CytogeneticBand=12p13.33;GenomicLocation=NC_000012.12:g.813661C>G
Q9H4A3	NCI-TCGA	VARIANT	260	260	.	.	.	p.Ser260Tyr;Xref=NCI-TCGA:TCGA novel;CytogeneticBand=12p13.33;GenomicLocation=NC_000012.12:g.813661C>A
Q9H4A3	NCI-TCGA	VARIANT	267	267	.	.	.	Xref=NCI-TCGA:TCGA novel;CytogeneticBand=12p13.33;GenomicLocation=NC_000012.12:g.813681G>T
Q9H4A3	NCI-TCGA	VARIANT	274	274	.	.	.	p.Gly274Asp;Xref=NCI-TCGA:TCGA novel;CytogeneticBand=12p13.33;GenomicLocation=NC_000012.12:g.813703G>A
Q9H4A3	NCI-TCGA Cosmic	VARIANT	283	283	.	.	.	Xref=NCI-TCGA Cosmic:COSM5091510,NCI-TCGA Cosmic:COSM5091511,NCI-TCGA Cosmic:COSM5091512;CytogeneticBand=12p13.33;GenomicLocation=NC_000012.12:g.813730_813733del
Q9H4A3	NCI-TCGA	VARIANT	284	284	.	.	.	p.Tyr284Cys;Xref=NCI-TCGA:TCGA novel;CytogeneticBand=12p13.33;GenomicLocation=NC_000012.12:g.813733A>G
Q9H4A3	NCI-TCGA Cosmic	VARIANT	288	288	.	.	.	p.Glu288Asp;Xref=NCI-TCGA Cosmic:COSM4045372,NCI-TCGA Cosmic:COSM4045373;CytogeneticBand=12p13.33;GenomicLocation=NC_000012.12:g.813746A>T
Q9H4A3	NCI-TCGA	VARIANT	289	289	.	.	.	p.Ser289Cys;Xref=NCI-TCGA:TCGA novel;CytogeneticBand=12p13.33;GenomicLocation=NC_000012.12:g.813748C>G
Q9H4A3	TOPMed;ExAC;dbSNP;gnomAD;ClinVar	VARIANT	289	289	.	.	.	p.Ser289Pro;Xref=ClinVar:RCV000691306,ClinVar:RCV002442441,ExAC:rs200234585,TOPMed:rs200234585,dbSNP:rs200234585,gnomAD:rs200234585;CytogeneticBand=12p13.33;GenomicLocation=NC_000012.12:g.813747T>C
Q9H4A3	gnomAD	VARIANT	290	290	.	.	.	p.Thr290Ile;Xref=gnomAD:rs1204032792;CytogeneticBand=12p13.33;GenomicLocation=NC_000012.12:g.813751C>T
Q9H4A3	Ensembl	VARIANT	293	293	.	.	.	p.Gly293Ala;Xref=Ensembl:rs72648608;CytogeneticBand=12p13.33;GenomicLocation=NC_000012.12:g.813760G>C
Q9H4A3	gnomAD	VARIANT	294	294	.	.	.	p.Lys294Arg;Xref=gnomAD:rs1483819690;CytogeneticBand=12p13.33;GenomicLocation=NC_000012.12:g.813763A>G
Q9H4A3	Ensembl	VARIANT	305	305	.	.	.	p.Thr305Ala;Xref=Ensembl:rs111396516;CytogeneticBand=12p13.33;GenomicLocation=NC_000012.12:g.813795A>G
Q9H4A3	dbSNP;ClinVar	VARIANT	307	307	.	.	.	Xref=ClinVar:RCV000790266,dbSNP:rs1591818480;CytogeneticBand=12p13.33;GenomicLocation=NC_000012.12:g.813800_813801insA
Q9H4A3	NCI-TCGA Cosmic	VARIANT	310	310	.	.	.	p.Lys310Arg;Xref=NCI-TCGA Cosmic:COSM944407,NCI-TCGA Cosmic:COSM944408;CytogeneticBand=12p13.33;GenomicLocation=NC_000012.12:g.813811A>G
Q9H4A3	TOPMed;gnomAD	VARIANT	311	311	.	.	.	p.Thr311Met;Xref=TOPMed:rs894110021,gnomAD:rs894110021;CytogeneticBand=12p13.33;GenomicLocation=NC_000012.12:g.813814C>T
Q9H4A3	COSMIC;ExAC;gnomAD	VARIANT	319	319	.	.	.	p.Met319Ile;Xref=cosmic curated:COSM3764446,ExAC:rs766443898,gnomAD:rs766443898;CytogeneticBand=12p13.33;GenomicLocation=NC_000012.12:g.827066G>A;Ontology_term=ECO:0000313;evidence=ECO:0000313|cosmic_study:379
Q9H4A3	NCI-TCGA	VARIANT	319	319	.	.	.	p.Met319Leu;Xref=NCI-TCGA:TCGA novel;CytogeneticBand=12p13.33;GenomicLocation=NC_000012.12:g.827064A>T
Q9H4A3	dbSNP;ClinVar	VARIANT	322	322	.	.	.	p.Lys322Arg;Xref=ClinVar:RCV001300124,dbSNP:rs1948416824;CytogeneticBand=12p13.33;GenomicLocation=NC_000012.12:g.827074A>G
Q9H4A3	gnomAD	VARIANT	326	326	.	.	.	p.Ser326Arg;Xref=gnomAD:rs1406280473;CytogeneticBand=12p13.33;GenomicLocation=NC_000012.12:g.827087C>G
Q9H4A3	NCI-TCGA Cosmic	VARIANT	328	328	.	.	.	p.Cys328Tyr;Xref=NCI-TCGA Cosmic:COSM1364522,NCI-TCGA Cosmic:COSM1364523,NCI-TCGA Cosmic:COSM5173021;CytogeneticBand=12p13.33;GenomicLocation=NC_000012.12:g.827092G>A
Q9H4A3	NCI-TCGA	VARIANT	329	329	.	.	.	p.Arg329His;Xref=NCI-TCGA:TCGA novel;CytogeneticBand=12p13.33;GenomicLocation=NC_000012.12:g.827095G>A
Q9H4A3	NCI-TCGA Cosmic	VARIANT	341	341	.	.	.	p.Arg341Gly;Xref=NCI-TCGA Cosmic:COSM416464,NCI-TCGA Cosmic:COSM416465;CytogeneticBand=12p13.33;GenomicLocation=NC_000012.12:g.827130C>G
Q9H4A3	NCI-TCGA Cosmic	VARIANT	341	341	.	.	.	p.Arg341Gln;Xref=NCI-TCGA Cosmic:COSM258369;CytogeneticBand=12p13.33;GenomicLocation=NC_000012.12:g.827131G>A
Q9H4A3	TOPMed	VARIANT	343	343	.	.	.	p.Pro343Leu;Xref=TOPMed:rs1332362306;CytogeneticBand=12p13.33;GenomicLocation=NC_000012.12:g.827137C>T
Q9H4A3	NCI-TCGA	VARIANT	343	343	.	.	.	p.Pro343Ser;Xref=NCI-TCGA:TCGA novel;CytogeneticBand=12p13.33;GenomicLocation=NC_000012.12:g.827136C>T
Q9H4A3	TOPMed;ExAC;gnomAD	VARIANT	345	345	.	.	.	p.Ile345Val;Xref=ExAC:rs754625654,TOPMed:rs754625654,gnomAD:rs754625654;CytogeneticBand=12p13.33;GenomicLocation=NC_000012.12:g.827142A>G
Q9H4A3	NCI-TCGA Cosmic	VARIANT	349	349	.	.	.	p.Asp349Asn;Xref=NCI-TCGA Cosmic:COSM416462,NCI-TCGA Cosmic:COSM416463;CytogeneticBand=12p13.33;GenomicLocation=NC_000012.12:g.827154G>A
Q9H4A3	NCI-TCGA;TOPMed;ExAC;gnomAD	VARIANT	355	355	.	.	.	p.Ile355Val;Xref=ExAC:rs753222480,NCI-TCGA:rs753222480,TOPMed:rs753222480,gnomAD:rs753222480;CytogeneticBand=12p13.33;GenomicLocation=NC_000012.12:g.827172A>G
Q9H4A3	dbSNP;ClinVar	VARIANT	356	356	.	.	.	Xref=ClinVar:RCV000790264,dbSNP:rs1591884457;CytogeneticBand=12p13.33;GenomicLocation=NC_000012.12:g.827174_827175del
Q9H4A3	NCI-TCGA Cosmic	VARIANT	359	359	.	.	.	p.Gly359Ala;Xref=NCI-TCGA Cosmic:COSM469068,NCI-TCGA Cosmic:COSM469069;CytogeneticBand=12p13.33;GenomicLocation=NC_000012.12:g.827185G>C
Q9H4A3	NCI-TCGA	VARIANT	362	362	.	.	.	Xref=NCI-TCGA:TCGA novel;CytogeneticBand=12p13.33;GenomicLocation=NC_000012.12:g.827192del
Q9H4A3	ClinGen;dbSNP;Ensembl;ClinVar	VARIANT	363	363	.	.	.	p.Ser363Leu;Xref=ClinGen:CA383328137,ClinVar:RCV000521386,Ensembl:rs1555112931,dbSNP:rs1555112931;CytogeneticBand=12p13.33;GenomicLocation=NC_000012.12:g.827197C>T
Q9H4A3	dbSNP;ClinVar	VARIANT	364	364	.	.	.	Xref=ClinVar:RCV000790294,dbSNP:rs1591884532;CytogeneticBand=12p13.33;GenomicLocation=NC_000012.12:g.827198_827199insT
Q9H4A3	ExAC;dbSNP;gnomAD;ClinVar	VARIANT	376	376	.	.	.	p.Arg376Gln;Xref=ClinVar:RCV001349286,ExAC:rs756942665,dbSNP:rs756942665,gnomAD:rs756942665;CytogeneticBand=12p13.33;GenomicLocation=NC_000012.12:g.827236G>A
Q9H4A3	NCI-TCGA	VARIANT	376	376	.	.	.	p.Arg376Trp;Xref=NCI-TCGA:TCGA novel;CytogeneticBand=12p13.33;GenomicLocation=NC_000012.12:g.827235C>T
Q9H4A3	dbSNP;ClinVar	VARIANT	380	380	.	.	.	Xref=ClinVar:RCV000790265,dbSNP:rs1591884667;CytogeneticBand=12p13.33;GenomicLocation=NC_000012.12:g.827246dup
Q9H4A3	ExAC;gnomAD	VARIANT	381	381	.	.	.	p.Lys381Arg;Xref=ExAC:rs778373013,gnomAD:rs778373013;CytogeneticBand=12p13.33;GenomicLocation=NC_000012.12:g.827251A>G
Q9H4A3	NCI-TCGA Cosmic	VARIANT	388	388	.	.	.	p.Glu388Gln;Xref=NCI-TCGA Cosmic:COSM3813206,NCI-TCGA Cosmic:COSM3813207,NCI-TCGA Cosmic:COSM5203702;CytogeneticBand=12p13.33;GenomicLocation=NC_000012.12:g.830011G>C
Q9H4A3	NCI-TCGA	VARIANT	393	393	.	.	.	p.Glu393Asp;Xref=NCI-TCGA:TCGA novel;CytogeneticBand=12p13.33;GenomicLocation=NC_000012.12:g.830028G>T
Q9H4A3	TOPMed	VARIANT	400	400	.	.	.	p.Asp400Asn;Xref=TOPMed:rs1346046060;CytogeneticBand=12p13.33;GenomicLocation=NC_000012.12:g.830047G>A
Q9H4A3	NCI-TCGA;1000Genomes	VARIANT	403	403	.	.	.	p.Val403Ile;Xref=1000Genomes:rs72648631,NCI-TCGA:rs72648631;CytogeneticBand=12p13.33;GenomicLocation=NC_000012.12:g.830056G>A
Q9H4A3	NCI-TCGA Cosmic	VARIANT	405	405	.	.	.	p.Val405Ile;Xref=NCI-TCGA Cosmic:COSM944521,NCI-TCGA Cosmic:COSM944522;CytogeneticBand=12p13.33;GenomicLocation=NC_000012.12:g.830062G>A
Q9H4A3	dbSNP;Ensembl;ClinVar	VARIANT	411	411	.	.	.	p.Cys411Tyr;Xref=ClinVar:RCV000815570,Ensembl:rs1591901128,dbSNP:rs1591901128;CytogeneticBand=12p13.33;GenomicLocation=NC_000012.12:g.830081G>A
Q9H4A3	NCI-TCGA	VARIANT	412	412	.	.	.	p.Met412Ile;Xref=NCI-TCGA:TCGA novel;CytogeneticBand=12p13.33;GenomicLocation=NC_000012.12:g.830085G>T
Q9H4A3	TOPMed	VARIANT	412	412	.	.	.	p.Met412Thr;Xref=TOPMed:rs1327616270;CytogeneticBand=12p13.33;GenomicLocation=NC_000012.12:g.830084T>C
Q9H4A3	NCI-TCGA Cosmic	VARIANT	413	413	.	.	.	p.Leu413Phe;Xref=NCI-TCGA Cosmic:COSM944523,NCI-TCGA Cosmic:COSM944524;CytogeneticBand=12p13.33;GenomicLocation=NC_000012.12:g.830086C>T
Q9H4A3	NCI-TCGA	VARIANT	414	414	.	.	.	p.Glu414Asp;Xref=NCI-TCGA:TCGA novel;CytogeneticBand=12p13.33;GenomicLocation=NC_000012.12:g.830091G>T
Q9H4A3	NCI-TCGA Cosmic	VARIANT	416	416	.	.	.	p.Ala416Thr;Xref=NCI-TCGA Cosmic:COSM4045430,NCI-TCGA Cosmic:COSM4045431;CytogeneticBand=12p13.33;GenomicLocation=NC_000012.12:g.830095G>A
Q9H4A3	NCI-TCGA	VARIANT	418	418	.	.	.	p.Ser418Tyr;Xref=NCI-TCGA:TCGA novel;CytogeneticBand=12p13.33;GenomicLocation=NC_000012.12:g.830102C>A
Q9H4A3	UniProt	VARIANT	419	419	.	.	.	p.Glu419Gln;ID=VAR_041311;Xref=UniProt:VAR_041311;CytogeneticBand=12p13.33;Ontology_term=ECO:0000269;evidence=ECO:0000269|pubmed:17344846
Q9H4A3	NCI-TCGA Cosmic	VARIANT	423	423	.	.	.	p.Ser423Leu;Xref=NCI-TCGA Cosmic:COSM1364533,NCI-TCGA Cosmic:COSM1364534,NCI-TCGA Cosmic:COSM5157883;CytogeneticBand=12p13.33;GenomicLocation=NC_000012.12:g.830117C>T
Q9H4A3	dbSNP;Ensembl;ClinVar	VARIANT	426	426	.	.	.	p.Gln426Arg;Xref=ClinVar:RCV000692807,Ensembl:rs1565489044,dbSNP:rs1565489044;CytogeneticBand=12p13.33;GenomicLocation=NC_000012.12:g.830126A>G
Q9H4A3	Ensembl	VARIANT	427	427	.	.	.	p.Asn427Ser;Xref=Ensembl:rs1565489054;CytogeneticBand=12p13.33;GenomicLocation=NC_000012.12:g.830129A>G
Q9H4A3	COSMIC;gnomAD	VARIANT	429	429	.	.	.	p.Ala429Val;Xref=cosmic curated:COSM1171941,gnomAD:rs1289960123;CytogeneticBand=12p13.33;GenomicLocation=NC_000012.12:g.830135C>T;Ontology_term=ECO:0000313%2CECO:0000313;evidence=ECO:0000313|pubmed:22877736%2CECO:0000313|cosmic_study:448
Q9H4A3	gnomAD	VARIANT	435	435	.	.	.	p.Val435Met;Xref=gnomAD:rs1274350494;CytogeneticBand=12p13.33;GenomicLocation=NC_000012.12:g.830152G>A
Q9H4A3	gnomAD	VARIANT	437	437	.	.	.	p.Ser437Gly;Xref=gnomAD:rs1345747398;CytogeneticBand=12p13.33;GenomicLocation=NC_000012.12:g.830158A>G
Q9H4A3	ExAC	VARIANT	449	449	.	.	.	p.Ile449Val;Xref=ExAC:rs753748481;CytogeneticBand=12p13.33;GenomicLocation=NC_000012.12:g.857194A>G
Q9H4A3	TOPMed	VARIANT	450	450	.	.	.	p.Pro450Thr;Xref=TOPMed:rs1338682931;CytogeneticBand=12p13.33;GenomicLocation=NC_000012.12:g.857197C>A
Q9H4A3	NCI-TCGA	VARIANT	451	451	.	.	.	p.Glu451Gly;Xref=NCI-TCGA:TCGA novel;CytogeneticBand=12p13.33;GenomicLocation=NC_000012.12:g.857201A>G
Q9H4A3	NCI-TCGA	VARIANT	454	454	.	.	.	p.Glu454Lys;Xref=NCI-TCGA:TCGA novel;CytogeneticBand=12p13.33;GenomicLocation=NC_000012.12:g.857209G>A
Q9H4A3	ExAC;gnomAD	VARIANT	454	454	.	.	.	p.Glu454Gln;Xref=ExAC:rs757114444,gnomAD:rs757114444;CytogeneticBand=12p13.33;GenomicLocation=NC_000012.12:g.857209G>C
Q9H4A3	Ensembl	VARIANT	455	455	.	.	.	p.Ile455Phe;Xref=Ensembl:rs1019057714;CytogeneticBand=12p13.33;GenomicLocation=NC_000012.12:g.857212A>T
Q9H4A3	TOPMed	VARIANT	456	456	.	.	.	p.Ile456Thr;Xref=TOPMed:rs1314164432;CytogeneticBand=12p13.33;GenomicLocation=NC_000012.12:g.857216T>C
Q9H4A3	NCI-TCGA Cosmic	VARIANT	457	457	.	.	.	p.Glu457Lys;Xref=NCI-TCGA Cosmic:COSM3671220,NCI-TCGA Cosmic:COSM3671221;CytogeneticBand=12p13.33;GenomicLocation=NC_000012.12:g.857218G>A
Q9H4A3	NCI-TCGA	VARIANT	459	459	.	.	.	Xref=NCI-TCGA:TCGA novel;CytogeneticBand=12p13.33;GenomicLocation=NC_000012.12:g.857226C>A
Q9H4A3	NCI-TCGA Cosmic	VARIANT	460	460	.	.	.	p.Ile460Thr;Xref=NCI-TCGA Cosmic:COSM4045536,NCI-TCGA Cosmic:COSM4045537;CytogeneticBand=12p13.33;GenomicLocation=NC_000012.12:g.857228T>C
Q9H4A3	NCI-TCGA	VARIANT	461	461	.	.	.	Xref=NCI-TCGA:TCGA novel;CytogeneticBand=12p13.33;GenomicLocation=NC_000012.12:g.857230C>T
Q9H4A3	TOPMed;ExAC;gnomAD	VARIANT	465	465	.	.	.	p.Asp465His;Xref=ExAC:rs768875867,TOPMed:rs768875867,gnomAD:rs768875867;CytogeneticBand=12p13.33;GenomicLocation=NC_000012.12:g.857242G>C
Q9H4A3	dbSNP;ClinVar	VARIANT	465	465	.	.	.	p.Asp465Asn;Xref=ClinVar:RCV001308185,dbSNP:rs768875867;CytogeneticBand=12p13.33;GenomicLocation=NC_000012.12:g.857242G>A
Q9H4A3	TOPMed	VARIANT	468	468	.	.	.	p.Tyr468His;Xref=TOPMed:rs1261145905;CytogeneticBand=12p13.33;GenomicLocation=NC_000012.12:g.859246T>C
Q9H4A3	gnomAD	VARIANT	469	469	.	.	.	p.Ser469Cys;Xref=gnomAD:rs1292255174;CytogeneticBand=12p13.33;GenomicLocation=NC_000012.12:g.859250C>G
Q9H4A3	gnomAD	VARIANT	469	469	.	.	.	p.Ser469Phe;Xref=gnomAD:rs1292255174;CytogeneticBand=12p13.33;GenomicLocation=NC_000012.12:g.859250C>T
Q9H4A3	gnomAD	VARIANT	472	472	.	.	.	p.Asp472Asn;Xref=gnomAD:rs1367482516;CytogeneticBand=12p13.33;GenomicLocation=NC_000012.12:g.859258G>A
Q9H4A3	NCI-TCGA	VARIANT	473	473	.	.	.	p.Leu473Phe;Xref=NCI-TCGA:TCGA novel;CytogeneticBand=12p13.33;GenomicLocation=NC_000012.12:g.859261C>T
Q9H4A3	NCI-TCGA	VARIANT	473	473	.	.	.	p.Leu473Ile;Xref=NCI-TCGA:TCGA novel;CytogeneticBand=12p13.33;GenomicLocation=NC_000012.12:g.859261C>A
Q9H4A3	NCI-TCGA;gnomAD	VARIANT	477	477	.	.	.	p.Ala477Val;Xref=NCI-TCGA:rs1441069884,gnomAD:rs1441069884;CytogeneticBand=12p13.33;GenomicLocation=NC_000012.12:g.859274C>T
Q9H4A3	NCI-TCGA	VARIANT	484	484	.	.	.	p.Gly484Arg;Xref=NCI-TCGA:TCGA novel;CytogeneticBand=12p13.33;GenomicLocation=NC_000012.12:g.859294G>A
Q9H4A3	NCI-TCGA Cosmic	VARIANT	486	486	.	.	.	p.Arg486Leu;Xref=NCI-TCGA Cosmic:COSM4527349,NCI-TCGA Cosmic:COSM4527350;CytogeneticBand=12p13.33;GenomicLocation=NC_000012.12:g.859301G>T
Q9H4A3	NCI-TCGA Cosmic	VARIANT	486	486	.	.	.	p.Arg486Gln;Xref=NCI-TCGA Cosmic:COSM4424204,NCI-TCGA Cosmic:COSM4424205;CytogeneticBand=12p13.33;GenomicLocation=NC_000012.12:g.859301G>A
Q9H4A3	ESP	VARIANT	486	486	.	.	.	p.Arg486Trp;Xref=ESP:rs147477828;CytogeneticBand=12p13.33;GenomicLocation=NC_000012.12:g.859300C>T
Q9H4A3	NCI-TCGA	VARIANT	488	488	.	.	.	p.Glu488Lys;Xref=NCI-TCGA:TCGA novel;CytogeneticBand=12p13.33;GenomicLocation=NC_000012.12:g.859306G>A
Q9H4A3	NCI-TCGA;COSMIC;ExAC;dbSNP;NCI-TCGA Cosmic;gnomAD;ClinVar	VARIANT	492	492	.	.	.	p.Glu492Asp;Xref=cosmic curated:COSM944756,ClinVar:RCV001207520,ExAC:rs750205260,dbSNP:rs750205260,gnomAD:rs750205260,NCI-TCGA Cosmic:COSM944756,NCI-TCGA Cosmic:COSM944757,NCI-TCGA:rs750205260;CytogeneticBand=12p13.33;GenomicLocation=NC_000012.12:g.859320A>T%2C NC_000012.12:g.859320A>C;Ontology_term=ECO:0000313;evidence=ECO:0000313|cosmic_study:419
Q9H4A3	NCI-TCGA;NCI-TCGA Cosmic	VARIANT	492	492	.	.	.	Xref=NCI-TCGA Cosmic:COSM271729,NCI-TCGA Cosmic:COSM271730,NCI-TCGA:rs1402275718;CytogeneticBand=12p13.33;GenomicLocation=NC_000012.12:g.859314_859316del
Q9H4A3	gnomAD	VARIANT	496	496	.	.	.	p.Glu496Gly;Xref=gnomAD:rs1219069942;CytogeneticBand=12p13.33;GenomicLocation=NC_000012.12:g.859331A>G
Q9H4A3	Ensembl	VARIANT	496	496	.	.	.	p.Glu496Lys;Xref=Ensembl:rs77244226;CytogeneticBand=12p13.33;GenomicLocation=NC_000012.12:g.859330G>A
Q9H4A3	NCI-TCGA	VARIANT	498	498	.	.	.	Xref=NCI-TCGA:TCGA novel;CytogeneticBand=12p13.33;GenomicLocation=NC_000012.12:g.859331del
Q9H4A3	TOPMed	VARIANT	498	498	.	.	.	p.Ile498Leu;Xref=TOPMed:rs76848073;CytogeneticBand=12p13.33;GenomicLocation=NC_000012.12:g.859336A>T
Q9H4A3	TOPMed	VARIANT	498	498	.	.	.	p.Ile498Val;Xref=TOPMed:rs76848073;CytogeneticBand=12p13.33;GenomicLocation=NC_000012.12:g.859336A>G
Q9H4A3	ExAC;gnomAD	VARIANT	500	500	.	.	.	p.Ile500Val;Xref=ExAC:rs748242620,gnomAD:rs748242620;CytogeneticBand=12p13.33;GenomicLocation=NC_000012.12:g.859342A>G
Q9H4A3	NCI-TCGA	VARIANT	501	501	.	.	.	p.Lys501Thr;Xref=NCI-TCGA:TCGA novel;CytogeneticBand=12p13.33;GenomicLocation=NC_000012.12:g.859346A>C
Q9H4A3	NCI-TCGA Cosmic	VARIANT	505	505	.	.	.	p.Arg505Leu;Xref=NCI-TCGA Cosmic:COSM6138746,NCI-TCGA Cosmic:COSM6138747,NCI-TCGA Cosmic:COSM6138748;CytogeneticBand=12p13.33;GenomicLocation=NC_000012.12:g.859358G>T
Q9H4A3	ExAC;gnomAD	VARIANT	505	505	.	.	.	p.Arg505Ser;Xref=ExAC:rs371869748,gnomAD:rs371869748;CytogeneticBand=12p13.33;GenomicLocation=NC_000012.12:g.859357C>A
Q9H4A3	NCI-TCGA	VARIANT	507	507	.	.	.	p.Glu507Lys;Xref=NCI-TCGA:TCGA novel;CytogeneticBand=12p13.33;GenomicLocation=NC_000012.12:g.859363G>A
Q9H4A3	TOPMed;UniProt;1000Genomes;ESP;ExAC;ClinGen;dbSNP;gnomAD;ClinVar	VARIANT	509	509	.	.	.	p.Ile509Thr;ID=VAR_041312;Xref=ClinGen:CA6381979,ClinVar:RCV000353865,ClinVar:RCV000557583,ClinVar:RCV001288151,ClinVar:RCV001725160,UniProt:VAR_041312,1000Genomes:rs34728563,ESP:rs34728563,ExAC:rs34728563,TOPMed:rs34728563,dbSNP:rs34728563,gnomAD:rs34728563;CytogeneticBand=12p13.33;GenomicLocation=NC_000012.12:g.859370T>C;Ontology_term=ECO:0000269;evidence=ECO:0000269|pubmed:17344846
Q9H4A3	NCI-TCGA Cosmic	VARIANT	516	516	.	.	.	p.Tyr516Cys;Xref=NCI-TCGA Cosmic:COSM1364586,NCI-TCGA Cosmic:COSM1364587,NCI-TCGA Cosmic:COSM5827331;CytogeneticBand=12p13.33;GenomicLocation=NC_000012.12:g.859391A>G
Q9H4A3	TOPMed;ExAC;gnomAD	VARIANT	516	516	.	.	.	p.Tyr516Asp;Xref=ExAC:rs746189208,TOPMed:rs746189208,gnomAD:rs746189208;CytogeneticBand=12p13.33;GenomicLocation=NC_000012.12:g.859390T>G
Q9H4A3	TOPMed;ExAC;gnomAD	VARIANT	516	516	.	.	.	p.Tyr516His;Xref=ExAC:rs746189208,TOPMed:rs746189208,gnomAD:rs746189208;CytogeneticBand=12p13.33;GenomicLocation=NC_000012.12:g.859390T>C
Q9H4A3	NCI-TCGA	VARIANT	517	517	.	.	.	p.Lys517Asn;Xref=NCI-TCGA:TCGA novel;CytogeneticBand=12p13.33;GenomicLocation=NC_000012.12:g.859395A>C
Q9H4A3	Ensembl	VARIANT	517	517	.	.	.	p.Lys517Arg;Xref=Ensembl:rs201678754;CytogeneticBand=12p13.33;GenomicLocation=NC_000012.12:g.859394A>G
Q9H4A3	Ensembl	VARIANT	518	518	.	.	.	p.Asp518Glu;Xref=Ensembl:rs1592050413;CytogeneticBand=12p13.33;GenomicLocation=NC_000012.12:g.859398T>A
Q9H4A3	NCI-TCGA	VARIANT	519	519	.	.	.	p.Asn519Ser;Xref=NCI-TCGA:TCGA novel;CytogeneticBand=12p13.33;GenomicLocation=NC_000012.12:g.859400A>G
Q9H4A3	NCI-TCGA	VARIANT	521	521	.	.	.	p.Ala521Ser;Xref=NCI-TCGA:TCGA novel;CytogeneticBand=12p13.33;GenomicLocation=NC_000012.12:g.859405G>T
Q9H4A3	NCI-TCGA;COSMIC;NCI-TCGA Cosmic;gnomAD	VARIANT	525	525	.	.	.	p.Ser525Tyr;Xref=NCI-TCGA Cosmic:COSM3417300,cosmic curated:COSM3417300,NCI-TCGA Cosmic:COSM3417301,NCI-TCGA Cosmic:COSM5825763,NCI-TCGA:rs1362327973,gnomAD:rs1362327973;CytogeneticBand=12p13.33;GenomicLocation=NC_000012.12:g.859418C>A;Ontology_term=ECO:0000313;evidence=ECO:0000313|cosmic_study:375
Q9H4A3	UniProt;dbSNP;Ensembl	VARIANT	527	527	.	.	.	p.Asp527Gly;ID=VAR_041313;Xref=UniProt:VAR_041313,Ensembl:rs34408667,dbSNP:rs34408667;CytogeneticBand=12p13.33;GenomicLocation=NC_000012.12:g.859424A>G;Ontology_term=ECO:0000269;evidence=ECO:0000269|pubmed:17344846
Q9H4A3	TOPMed;ExAC;gnomAD	VARIANT	530	530	.	.	.	p.Arg530Ser;Xref=ExAC:rs771682835,TOPMed:rs771682835,gnomAD:rs771682835;CytogeneticBand=12p13.33;GenomicLocation=NC_000012.12:g.859434A>C
Q9H4A3	ClinGen;dbSNP;ClinVar	VARIANT	531	531	.	.	.	Xref=ClinGen:CA117308,ClinVar:RCV000005478,dbSNP:rs387906332;CytogeneticBand=12p13.33;GenomicLocation=NC_000012.12:g.859429GA[3];Ontology_term=ECO:0000313;evidence=ECO:0000313|pubmed:18521183
Q9H4A3	Ensembl	VARIANT	531	531	.	.	.	p.Asp531Asn;Xref=Ensembl:rs3178414;CytogeneticBand=12p13.33;GenomicLocation=NC_000012.12:g.859435G>A
Q9H4A3	ExAC;gnomAD	VARIANT	533	533	.	.	.	p.Pro533Thr;Xref=ExAC:rs775207961,gnomAD:rs775207961;CytogeneticBand=12p13.33;GenomicLocation=NC_000012.12:g.859441C>A
Q9H4A3	gnomAD	VARIANT	535	535	.	.	.	p.Asp535Gly;Xref=gnomAD:rs1335393499;CytogeneticBand=12p13.33;GenomicLocation=NC_000012.12:g.859448A>G
Q9H4A3	TOPMed;ExAC;gnomAD	VARIANT	535	535	.	.	.	p.Asp535His;Xref=ExAC:rs763675447,TOPMed:rs763675447,gnomAD:rs763675447;CytogeneticBand=12p13.33;GenomicLocation=NC_000012.12:g.859447G>C
Q9H4A3	dbSNP;ClinVar	VARIANT	535	535	.	.	.	p.Asp535Tyr;Xref=ClinVar:RCV001236158,dbSNP:rs763675447;CytogeneticBand=12p13.33;GenomicLocation=NC_000012.12:g.859447G>T
Q9H4A3	TOPMed;ESP;ExAC;gnomAD	VARIANT	536	536	.	.	.	p.Val536Ile;Xref=ESP:rs145646194,ExAC:rs145646194,TOPMed:rs145646194,gnomAD:rs145646194;CytogeneticBand=12p13.33;GenomicLocation=NC_000012.12:g.859450G>A
Q9H4A3	TOPMed;ESP;ExAC;dbSNP;gnomAD;ClinVar	VARIANT	536	536	.	.	.	p.Val536Leu;Xref=ClinVar:RCV001343256,ClinVar:RCV002404802,ESP:rs145646194,ExAC:rs145646194,TOPMed:rs145646194,dbSNP:rs145646194,gnomAD:rs145646194;CytogeneticBand=12p13.33;GenomicLocation=NC_000012.12:g.859450G>C
Q9H4A3	NCI-TCGA;COSMIC;NCI-TCGA Cosmic;Ensembl	VARIANT	539	539	.	.	.	p.Glu539Lys;Xref=NCI-TCGA Cosmic:COSM696273,cosmic curated:COSM696273,NCI-TCGA Cosmic:COSM696274,Ensembl:rs866991411,NCI-TCGA:rs866991411;CytogeneticBand=12p13.33;GenomicLocation=NC_000012.12:g.859459G>A;Ontology_term=ECO:0000313;evidence=ECO:0000313|cosmic_study:418
Q9H4A3	Ensembl	VARIANT	541	541	.	.	.	p.Val541Ala;Xref=Ensembl:rs1055516706;CytogeneticBand=12p13.33;GenomicLocation=NC_000012.12:g.861014T>C
Q9H4A3	TOPMed;ExAC;gnomAD	VARIANT	541	541	.	.	.	p.Val541Ile;Xref=ExAC:rs768384690,TOPMed:rs768384690,gnomAD:rs768384690;CytogeneticBand=12p13.33;GenomicLocation=NC_000012.12:g.861013G>A
Q9H4A3	gnomAD	VARIANT	542	542	.	.	.	p.Glu542Asp;Xref=gnomAD:rs1472548794;CytogeneticBand=12p13.33;GenomicLocation=NC_000012.12:g.861018G>T
Q9H4A3	NCI-TCGA	VARIANT	543	543	.	.	.	p.Ser543Pro;Xref=NCI-TCGA:TCGA novel;CytogeneticBand=12p13.33;GenomicLocation=NC_000012.12:g.861019T>C
Q9H4A3	gnomAD	VARIANT	544	544	.	.	.	p.Gly544Val;Xref=gnomAD:rs1158641105;CytogeneticBand=12p13.33;GenomicLocation=NC_000012.12:g.861023G>T
Q9H4A3	NCI-TCGA Cosmic	VARIANT	550	550	.	.	.	p.Asp550His;Xref=NCI-TCGA Cosmic:COSM6074205,NCI-TCGA Cosmic:COSM6074206,NCI-TCGA Cosmic:COSM6074207;CytogeneticBand=12p13.33;GenomicLocation=NC_000012.12:g.861040G>C
Q9H4A3	Ensembl	VARIANT	551	551	.	.	.	p.His551Asn;Xref=Ensembl:rs1592058960;CytogeneticBand=12p13.33;GenomicLocation=NC_000012.12:g.861043C>A
Q9H4A3	TOPMed	VARIANT	554	554	.	.	.	p.Met554Ile;Xref=TOPMed:rs1321276112;CytogeneticBand=12p13.33;GenomicLocation=NC_000012.12:g.861054G>A
Q9H4A3	dbSNP;Ensembl;ClinVar	VARIANT	557	557	.	.	.	p.Ala557Thr;Xref=ClinVar:RCV000694827,Ensembl:rs1565534337,dbSNP:rs1565534337;CytogeneticBand=12p13.33;GenomicLocation=NC_000012.12:g.861061G>A
Q9H4A3	ExAC;gnomAD	VARIANT	559	559	.	.	.	p.Lys559Arg;Xref=ExAC:rs761392920,gnomAD:rs761392920;CytogeneticBand=12p13.33;GenomicLocation=NC_000012.12:g.861068A>G
Q9H4A3	TOPMed;ESP;ExAC;gnomAD	VARIANT	563	563	.	.	.	p.Ser563Leu;Xref=ESP:rs368508905,ExAC:rs368508905,TOPMed:rs368508905,gnomAD:rs368508905;CytogeneticBand=12p13.33;GenomicLocation=NC_000012.12:g.861080C>T
Q9H4A3	NCI-TCGA;COSMIC;ExAC;NCI-TCGA Cosmic;gnomAD	VARIANT	566	566	.	.	.	p.Lys566Asn;Xref=cosmic curated:COSM550333,NCI-TCGA Cosmic:COSM6074202,NCI-TCGA Cosmic:COSM6074203,NCI-TCGA Cosmic:COSM6074204,ExAC:rs766215765,NCI-TCGA:rs766215765,gnomAD:rs766215765;CytogeneticBand=12p13.33;GenomicLocation=NC_000012.12:g.861090G>C;Ontology_term=ECO:0000313;evidence=ECO:0000313|cosmic_study:417
Q9H4A3	gnomAD	VARIANT	567	567	.	.	.	p.Arg567Met;Xref=gnomAD:rs1239598796;CytogeneticBand=12p13.33;GenomicLocation=NC_000012.12:g.861092G>T
Q9H4A3	TOPMed;dbSNP;gnomAD;ClinVar	VARIANT	567	567	.	.	.	p.Arg567Ser;Xref=TOPMed:rs1280224791,gnomAD:rs1280224791,ClinVar:RCV001239475,dbSNP:rs1280224791;CytogeneticBand=12p13.33;GenomicLocation=NC_000012.12:g.861093G>T%2C NC_000012.12:g.861093G>C
Q9H4A3	TOPMed	VARIANT	572	572	.	.	.	p.Arg572Gly;Xref=TOPMed:rs1315682699;CytogeneticBand=12p13.33;GenomicLocation=NC_000012.12:g.861106C>G
Q9H4A3	TOPMed	VARIANT	572	572	.	.	.	p.Arg572Gln;Xref=TOPMed:rs1445894547;CytogeneticBand=12p13.33;GenomicLocation=NC_000012.12:g.861107G>A
Q9H4A3	Ensembl	VARIANT	574	574	.	.	.	p.Leu574Phe;Xref=Ensembl:rs1592059193;CytogeneticBand=12p13.33;GenomicLocation=NC_000012.12:g.861114G>C
Q9H4A3	TOPMed	VARIANT	575	575	.	.	.	p.Val575Ala;Xref=TOPMed:rs1397525381;CytogeneticBand=12p13.33;GenomicLocation=NC_000012.12:g.861116T>C
Q9H4A3	TOPMed;ExAC;gnomAD	VARIANT	576	576	.	.	.	p.Arg576Gly;Xref=ExAC:rs756361196,TOPMed:rs756361196,gnomAD:rs756361196;CytogeneticBand=12p13.33;GenomicLocation=NC_000012.12:g.861118C>G
Q9H4A3	NCI-TCGA;TOPMed;COSMIC;ExAC;NCI-TCGA Cosmic;gnomAD	VARIANT	576	576	.	.	.	p.Arg576Trp;Xref=NCI-TCGA Cosmic:COSM432030,cosmic curated:COSM432030,NCI-TCGA Cosmic:COSM432031,NCI-TCGA Cosmic:COSM5832144,ExAC:rs756361196,NCI-TCGA:rs756361196,TOPMed:rs756361196,gnomAD:rs756361196;CytogeneticBand=12p13.33;GenomicLocation=NC_000012.12:g.861118C>T;Ontology_term=ECO:0000313;evidence=ECO:0000313|cosmic_study:414
Q9H4A3	Ensembl	VARIANT	577	577	.	.	.	p.Glu577Gly;Xref=Ensembl:rs78462636;CytogeneticBand=12p13.33;GenomicLocation=NC_000012.12:g.861122A>G
Q9H4A3	gnomAD	VARIANT	578	578	.	.	.	p.Glu578Asp;Xref=gnomAD:rs376865437;CytogeneticBand=12p13.33;GenomicLocation=NC_000012.12:g.861126G>T
Q9H4A3	ExAC;gnomAD	VARIANT	578	578	.	.	.	p.Glu578Gly;Xref=ExAC:rs753979138,gnomAD:rs753979138;CytogeneticBand=12p13.33;GenomicLocation=NC_000012.12:g.861125A>G
Q9H4A3	ExAC;gnomAD	VARIANT	578	578	.	.	.	p.Glu578Lys;Xref=ExAC:rs764245463,gnomAD:rs764245463;CytogeneticBand=12p13.33;GenomicLocation=NC_000012.12:g.861124G>A
Q9H4A3	TOPMed;gnomAD	VARIANT	579	579	.	.	.	p.Gln579Lys;Xref=TOPMed:rs1183102590,gnomAD:rs1183102590;CytogeneticBand=12p13.33;GenomicLocation=NC_000012.12:g.861127C>A
Q9H4A3	TOPMed	VARIANT	580	580	.	.	.	p.Glu580Lys;Xref=TOPMed:rs866572517;CytogeneticBand=12p13.33;GenomicLocation=NC_000012.12:g.861130G>A
Q9H4A3	TOPMed;ESP;ExAC;gnomAD	VARIANT	582	582	.	.	.	p.Lys582Glu;Xref=ESP:rs373441841,ExAC:rs373441841,TOPMed:rs373441841,gnomAD:rs373441841;CytogeneticBand=12p13.33;GenomicLocation=NC_000012.12:g.861136A>G
Q9H4A3	dbSNP;ClinVar	VARIANT	583	583	.	.	.	Xref=ClinVar:RCV001045517,dbSNP:rs746484082;CytogeneticBand=12p13.33;GenomicLocation=NC_000012.12:g.861138_861140dup
Q9H4A3	gnomAD	VARIANT	583	583	.	.	.	p.Lys583Arg;Xref=gnomAD:rs1172452532;CytogeneticBand=12p13.33;GenomicLocation=NC_000012.12:g.861140A>G
Q9H4A3	NCI-TCGA;NCI-TCGA Cosmic	VARIANT	583	583	.	.	.	Xref=NCI-TCGA Cosmic:COSM1163699,NCI-TCGA Cosmic:COSM1163700,NCI-TCGA Cosmic:COSM5632855,NCI-TCGA:rs746484082;CytogeneticBand=12p13.33;GenomicLocation=NC_000012.12:g.861131del
Q9H4A3	ExAC	VARIANT	585	585	.	.	.	Xref=ExAC:rs758783032;CytogeneticBand=12p13.33;GenomicLocation=NC_000012.12:g.861145G>T
Q9H4A3	Ensembl	VARIANT	585	585	.	.	.	p.Glu585Asp;Xref=Ensembl:rs1041692730;CytogeneticBand=12p13.33;GenomicLocation=NC_000012.12:g.861147A>C
Q9H4A3	NCI-TCGA Cosmic	VARIANT	586	586	.	.	.	p.Glu586Lys;Xref=NCI-TCGA Cosmic:COSM4843358,NCI-TCGA Cosmic:COSM4843359,NCI-TCGA Cosmic:COSM4843360;CytogeneticBand=12p13.33;GenomicLocation=NC_000012.12:g.861148G>A
Q9H4A3	NCI-TCGA	VARIANT	587	587	.	.	.	p.Ser587Gly;Xref=NCI-TCGA:TCGA novel;CytogeneticBand=12p13.33;GenomicLocation=NC_000012.12:g.861151A>G
Q9H4A3	gnomAD	VARIANT	588	588	.	.	.	p.Ser588Ile;Xref=gnomAD:rs1395366895;CytogeneticBand=12p13.33;GenomicLocation=NC_000012.12:g.861155G>T
Q9H4A3	ExAC;dbSNP;gnomAD;ClinVar	VARIANT	589	589	.	.	.	p.Leu589Phe;Xref=ClinVar:RCV001228620,ExAC:rs747271818,dbSNP:rs747271818,gnomAD:rs747271818;CytogeneticBand=12p13.33;GenomicLocation=NC_000012.12:g.861157C>T
Q9H4A3	ExAC;gnomAD	VARIANT	589	589	.	.	.	p.Leu589Val;Xref=ExAC:rs747271818,gnomAD:rs747271818;CytogeneticBand=12p13.33;GenomicLocation=NC_000012.12:g.861157C>G
Q9H4A3	NCI-TCGA	VARIANT	590	590	.	.	.	p.Lys590Glu;Xref=NCI-TCGA:TCGA novel;CytogeneticBand=12p13.33;GenomicLocation=NC_000012.12:g.861160A>G
Q9H4A3	ExAC;ClinGen;dbSNP;gnomAD;ClinVar	VARIANT	590	590	.	.	.	p.Lys590Arg;Xref=ClinGen:CA6382027,ClinVar:RCV000596317,ClinVar:RCV000812225,ExAC:rs780986326,dbSNP:rs780986326,gnomAD:rs780986326;CytogeneticBand=12p13.33;GenomicLocation=NC_000012.12:g.861161A>G
Q9H4A3	Ensembl	VARIANT	591	591	.	.	.	p.Gln591Lys;Xref=Ensembl:rs1592059537;CytogeneticBand=12p13.33;GenomicLocation=NC_000012.12:g.861163C>A
Q9H4A3	TOPMed;ExAC;dbSNP;gnomAD;ClinVar	VARIANT	592	592	.	.	.	p.Gln592His;Xref=ClinVar:RCV001228888,ExAC:rs747700724,TOPMed:rs747700724,dbSNP:rs747700724,gnomAD:rs747700724;CytogeneticBand=12p13.33;GenomicLocation=NC_000012.12:g.861168G>C
Q9H4A3	gnomAD	VARIANT	593	593	.	.	.	p.Val593Ile;Xref=gnomAD:rs1330766185;CytogeneticBand=12p13.33;GenomicLocation=NC_000012.12:g.861169G>A
Q9H4A3	gnomAD	VARIANT	595	595	.	.	.	p.Gln595Lys;Xref=gnomAD:rs1434470278;CytogeneticBand=12p13.33;GenomicLocation=NC_000012.12:g.861175C>A
Q9H4A3	NCI-TCGA;TOPMed;ESP;ExAC;dbSNP;gnomAD;ClinVar	VARIANT	596	596	.	.	.	p.Ser596Phe;Xref=ClinVar:RCV000695940,ClinVar:RCV002397423,ESP:rs144114167,ExAC:rs144114167,NCI-TCGA:rs144114167,TOPMed:rs144114167,dbSNP:rs144114167,gnomAD:rs144114167;CytogeneticBand=12p13.33;GenomicLocation=NC_000012.12:g.861179C>T
Q9H4A3	TOPMed	VARIANT	597	597	.	.	.	p.Ser597Ile;Xref=TOPMed:rs757732497;CytogeneticBand=12p13.33;GenomicLocation=NC_000012.12:g.861182G>T
Q9H4A3	TOPMed;ClinGen;dbSNP;ClinVar	VARIANT	597	597	.	.	.	p.Ser597Asn;Xref=ClinGen:CA10633628,ClinVar:RCV000318610,ClinVar:RCV000821892,ClinVar:RCV002411202,TOPMed:rs757732497,dbSNP:rs757732497;CytogeneticBand=12p13.33;GenomicLocation=NC_000012.12:g.861182G>A
Q9H4A3	gnomAD	VARIANT	597	597	.	.	.	p.Ser597Arg;Xref=gnomAD:rs1236699407;CytogeneticBand=12p13.33;GenomicLocation=NC_000012.12:g.861183T>G
Q9H4A3	ExAC;gnomAD	VARIANT	598	598	.	.	.	p.Ala598Pro;Xref=ExAC:rs774207364,gnomAD:rs774207364;CytogeneticBand=12p13.33;GenomicLocation=NC_000012.12:g.861184G>C
Q9H4A3	ExAC;gnomAD	VARIANT	598	598	.	.	.	p.Ala598Thr;Xref=ExAC:rs774207364,gnomAD:rs774207364;CytogeneticBand=12p13.33;GenomicLocation=NC_000012.12:g.861184G>A
Q9H4A3	TOPMed;ExAC;gnomAD	VARIANT	599	599	.	.	.	p.Ser599Phe;Xref=ExAC:rs759314944,TOPMed:rs759314944,gnomAD:rs759314944;CytogeneticBand=12p13.33;GenomicLocation=NC_000012.12:g.861188C>T
Q9H4A3	NCI-TCGA Cosmic	VARIANT	602	602	.	.	.	Xref=NCI-TCGA Cosmic:COSM5122827;CytogeneticBand=12p13.33;GenomicLocation=NC_000012.12:g.861196G>T
Q9H4A3	TOPMed	VARIANT	603	603	.	.	.	p.Ile603Val;Xref=TOPMed:rs1488189452;CytogeneticBand=12p13.33;GenomicLocation=NC_000012.12:g.861199A>G
Q9H4A3	TOPMed;ExAC;gnomAD	VARIANT	604	604	.	.	.	p.Lys604Arg;Xref=ExAC:rs764368160,TOPMed:rs764368160,gnomAD:rs764368160;CytogeneticBand=12p13.33;GenomicLocation=NC_000012.12:g.861203A>G
Q9H4A3	gnomAD	VARIANT	606	606	.	.	.	p.Leu606His;Xref=gnomAD:rs1380816668;CytogeneticBand=12p13.33;GenomicLocation=NC_000012.12:g.861209T>A
Q9H4A3	ExAC;gnomAD	VARIANT	607	607	.	.	.	p.Pro607His;Xref=ExAC:rs540823007,gnomAD:rs540823007;CytogeneticBand=12p13.33;GenomicLocation=NC_000012.12:g.861212C>A
Q9H4A3	TOPMed;ClinGen;dbSNP;gnomAD;ClinVar	VARIANT	608	608	.	.	.	p.Ser608Cys;Xref=ClinGen:CA383335418,ClinVar:RCV000647837,TOPMed:rs1455320237,dbSNP:rs1455320237,gnomAD:rs1455320237;CytogeneticBand=12p13.33;GenomicLocation=NC_000012.12:g.861215C>G
Q9H4A3	TOPMed;gnomAD	VARIANT	609	609	.	.	.	p.Ala609Thr;Xref=TOPMed:rs1186230082,gnomAD:rs1186230082;CytogeneticBand=12p13.33;GenomicLocation=NC_000012.12:g.861217G>A
Q9H4A3	dbSNP;NCI-TCGA Cosmic;ClinVar	VARIANT	612	612	.	.	.	p.Gly612Asp;Xref=NCI-TCGA Cosmic:COSM944760,NCI-TCGA Cosmic:COSM944761,ClinVar:RCV001301342,dbSNP:rs1951197079;CytogeneticBand=12p13.33;GenomicLocation=NC_000012.12:g.861227G>A
Q9H4A3	TOPMed;1000Genomes;ESP;ExAC;ClinGen;dbSNP;gnomAD;ClinVar	VARIANT	612	612	.	.	.	p.Gly612Ser;Xref=ClinGen:CA6382040,ClinVar:RCV000322058,ClinVar:RCV000647879,ClinVar:RCV001508679,ClinVar:RCV002411203,1000Genomes:rs146450828,ESP:rs146450828,ExAC:rs146450828,TOPMed:rs146450828,dbSNP:rs146450828,gnomAD:rs146450828;CytogeneticBand=12p13.33;GenomicLocation=NC_000012.12:g.861226G>A
Q9H4A3	ESP;ExAC;gnomAD	VARIANT	614	614	.	.	.	p.Pro614Leu;Xref=ESP:rs370744884,ExAC:rs370744884,gnomAD:rs370744884;CytogeneticBand=12p13.33;GenomicLocation=NC_000012.12:g.861233C>T
Q9H4A3	ESP;ExAC;gnomAD	VARIANT	614	614	.	.	.	p.Pro614Arg;Xref=ESP:rs370744884,ExAC:rs370744884,gnomAD:rs370744884;CytogeneticBand=12p13.33;GenomicLocation=NC_000012.12:g.861233C>G
Q9H4A3	ExAC;gnomAD	VARIANT	615	615	.	.	.	p.Thr615Asn;Xref=ExAC:rs752025827,gnomAD:rs752025827;CytogeneticBand=12p13.33;GenomicLocation=NC_000012.12:g.861236C>A
Q9H4A3	gnomAD	VARIANT	618	618	.	.	.	p.Thr618Ala;Xref=gnomAD:rs1404625722;CytogeneticBand=12p13.33;GenomicLocation=NC_000012.12:g.861244A>G
Q9H4A3	gnomAD	VARIANT	618	618	.	.	.	p.Thr618Ile;Xref=gnomAD:rs1325316305;CytogeneticBand=12p13.33;GenomicLocation=NC_000012.12:g.861245C>T
Q9H4A3	TOPMed;1000Genomes;ESP;ExAC;ClinGen;dbSNP;gnomAD;ClinVar	VARIANT	619	619	.	.	.	p.Thr619Ala;Xref=ClinGen:CA6382044,ClinVar:RCV000286984,ClinVar:RCV000524948,ClinVar:RCV001812802,ClinVar:RCV002411204,1000Genomes:rs149388376,ESP:rs149388376,ExAC:rs149388376,TOPMed:rs149388376,dbSNP:rs149388376,gnomAD:rs149388376;CytogeneticBand=12p13.33;GenomicLocation=NC_000012.12:g.861247A>G
Q9H4A3	TOPMed;ExAC;gnomAD	VARIANT	623	623	.	.	.	p.Val623Phe;Xref=ExAC:rs747825454,TOPMed:rs747825454,gnomAD:rs747825454;CytogeneticBand=12p13.33;GenomicLocation=NC_000012.12:g.861259G>T
Q9H4A3	TOPMed;ExAC;gnomAD	VARIANT	623	623	.	.	.	p.Val623Ile;Xref=ExAC:rs747825454,TOPMed:rs747825454,gnomAD:rs747825454;CytogeneticBand=12p13.33;GenomicLocation=NC_000012.12:g.861259G>A
Q9H4A3	ExAC;gnomAD	VARIANT	625	625	.	.	.	p.Thr625Ala;Xref=ExAC:rs769530791,gnomAD:rs769530791;CytogeneticBand=12p13.33;GenomicLocation=NC_000012.12:g.861265A>G
Q9H4A3	ExAC;gnomAD	VARIANT	625	625	.	.	.	p.Thr625Ile;Xref=ExAC:rs777339629,gnomAD:rs777339629;CytogeneticBand=12p13.33;GenomicLocation=NC_000012.12:g.861266C>T
Q9H4A3	gnomAD	VARIANT	626	626	.	.	.	p.Gln626Glu;Xref=gnomAD:rs1253444994;CytogeneticBand=12p13.33;GenomicLocation=NC_000012.12:g.861268C>G
Q9H4A3	NCI-TCGA	VARIANT	633	633	.	.	.	p.Glu633Gln;Xref=NCI-TCGA:TCGA novel;CytogeneticBand=12p13.33;GenomicLocation=NC_000012.12:g.861289G>C
Q9H4A3	gnomAD	VARIANT	635	635	.	.	.	p.Asp635Tyr;Xref=gnomAD:rs1213557619;CytogeneticBand=12p13.33;GenomicLocation=NC_000012.12:g.861295G>T
Q9H4A3	dbSNP;gnomAD;ClinVar	VARIANT	643	643	.	.	.	p.Gln643Arg;Xref=ClinVar:RCV001225107,dbSNP:rs1195061483,gnomAD:rs1195061483;CytogeneticBand=12p13.33;GenomicLocation=NC_000012.12:g.861320A>G
Q9H4A3	dbSNP;gnomAD;ClinVar	VARIANT	645	645	.	.	.	p.Pro645Ser;Xref=ClinVar:RCV001296366,dbSNP:rs1366436798,gnomAD:rs1366436798;CytogeneticBand=12p13.33;GenomicLocation=NC_000012.12:g.861325C>T
Q9H4A3	gnomAD	VARIANT	650	650	.	.	.	p.Leu650Phe;Xref=gnomAD:rs1165511823;CytogeneticBand=12p13.33;GenomicLocation=NC_000012.12:g.861342A>T
Q9H4A3	NCI-TCGA	VARIANT	651	651	.	.	.	p.Ser651Phe;Xref=NCI-TCGA:TCGA novel;CytogeneticBand=12p13.33;GenomicLocation=NC_000012.12:g.862083C>T
Q9H4A3	dbSNP;Ensembl;ClinVar	VARIANT	651	651	.	.	.	p.Ser651Pro;Xref=ClinVar:RCV001045683,Ensembl:rs1004156281,dbSNP:rs1004156281;CytogeneticBand=12p13.33;GenomicLocation=NC_000012.12:g.861343T>C
Q9H4A3	TOPMed	VARIANT	654	654	.	.	.	p.Thr654Ala;Xref=TOPMed:rs1431037264;CytogeneticBand=12p13.33;GenomicLocation=NC_000012.12:g.862091A>G
Q9H4A3	TOPMed;ExAC;gnomAD	VARIANT	654	654	.	.	.	p.Thr654Met;Xref=ExAC:rs756692331,TOPMed:rs756692331,gnomAD:rs756692331;CytogeneticBand=12p13.33;GenomicLocation=NC_000012.12:g.862092C>T
Q9H4A3	1000Genomes;ExAC;gnomAD	VARIANT	655	655	.	.	.	p.Val655Ala;Xref=1000Genomes:rs530397124,ExAC:rs530397124,gnomAD:rs530397124;CytogeneticBand=12p13.33;GenomicLocation=NC_000012.12:g.862095T>C
Q9H4A3	TOPMed;ESP;ExAC;gnomAD	VARIANT	655	655	.	.	.	p.Val655Leu;Xref=ESP:rs370488966,ExAC:rs370488966,TOPMed:rs370488966,gnomAD:rs370488966;CytogeneticBand=12p13.33;GenomicLocation=NC_000012.12:g.862094G>C
Q9H4A3	ExAC;gnomAD	VARIANT	656	656	.	.	.	p.Asp656Val;Xref=ExAC:rs770115218,gnomAD:rs770115218;CytogeneticBand=12p13.33;GenomicLocation=NC_000012.12:g.862098A>T
Q9H4A3	ExAC;gnomAD	VARIANT	656	656	.	.	.	p.Asp656Tyr;Xref=ExAC:rs746751883,gnomAD:rs746751883;CytogeneticBand=12p13.33;GenomicLocation=NC_000012.12:g.862097G>T
Q9H4A3	ExAC;gnomAD	VARIANT	661	661	.	.	.	p.Ser661Tyr;Xref=ExAC:rs763139220,gnomAD:rs763139220;CytogeneticBand=12p13.33;GenomicLocation=NC_000012.12:g.862113C>A
Q9H4A3	ESP	VARIANT	665	665	.	.	.	p.Thr665Ala;Xref=ESP:rs151131947;CytogeneticBand=12p13.33;GenomicLocation=NC_000012.12:g.862124A>G
Q9H4A3	TOPMed;UniProt;1000Genomes;ESP;ExAC;ClinGen;dbSNP;gnomAD;ClinVar	VARIANT	665	665	.	.	.	p.Thr665Ile;ID=VAR_019992;Xref=ClinGen:CA291634,ClinVar:RCV000126338,ClinVar:RCV000382671,ClinVar:RCV000576863,ClinVar:RCV001519258,ClinVar:RCV001812064,UniProt:VAR_019992,1000Genomes:rs2286007,ESP:rs2286007,ExAC:rs2286007,TOPMed:rs2286007,dbSNP:rs2286007,gnomAD:rs2286007;CytogeneticBand=12p13.33;GenomicLocation=NC_000012.12:g.862125C>T;Ontology_term=ECO:0000269;evidence=ECO:0000269|pubmed:173448…
Q9H4A3	TOPMed;1000Genomes;ESP;ExAC;gnomAD	VARIANT	665	665	.	.	.	p.Thr665Arg;Xref=1000Genomes:rs2286007,ESP:rs2286007,ExAC:rs2286007,TOPMed:rs2286007,gnomAD:rs2286007;CytogeneticBand=12p13.33;GenomicLocation=NC_000012.12:g.862125C>G
Q9H4A3	NCI-TCGA	VARIANT	666	666	.	.	.	Xref=NCI-TCGA:TCGA novel;CytogeneticBand=12p13.33;GenomicLocation=NC_000012.12:g.862127G>T
Q9H4A3	gnomAD	VARIANT	667	667	.	.	.	p.Ser667Phe;Xref=gnomAD:rs912398872;CytogeneticBand=12p13.33;GenomicLocation=NC_000012.12:g.862131C>T
Q9H4A3	gnomAD	VARIANT	667	667	.	.	.	p.Ser667Pro;Xref=gnomAD:rs1316944614;CytogeneticBand=12p13.33;GenomicLocation=NC_000012.12:g.862130T>C
Q9H4A3	ExAC;dbSNP;gnomAD;ClinVar	VARIANT	668	668	.	.	.	p.Arg668Pro;Xref=ClinVar:RCV000807605,ExAC:rs753167766,dbSNP:rs753167766,gnomAD:rs753167766;CytogeneticBand=12p13.33;GenomicLocation=NC_000012.12:g.862134G>C
Q9H4A3	NCI-TCGA;ExAC;gnomAD	VARIANT	668	668	.	.	.	p.Arg668Gln;Xref=ExAC:rs753167766,NCI-TCGA:rs753167766,gnomAD:rs753167766;CytogeneticBand=12p13.33;GenomicLocation=NC_000012.12:g.862134G>A
Q9H4A3	TOPMed;ExAC;gnomAD	VARIANT	669	669	.	.	.	p.Val669Gly;Xref=ExAC:rs756433100,TOPMed:rs756433100,gnomAD:rs756433100;CytogeneticBand=12p13.33;GenomicLocation=NC_000012.12:g.862137T>G
Q9H4A3	ExAC;gnomAD	VARIANT	673	673	.	.	.	p.Gln673His;Xref=ExAC:rs763848993,gnomAD:rs763848993;CytogeneticBand=12p13.33;GenomicLocation=NC_000012.12:g.862150G>C
Q9H4A3	TOPMed;UniProt;1000Genomes;ESP;ExAC;ClinGen;dbSNP;gnomAD;ClinVar	VARIANT	674	674	.	.	.	p.Thr674Ala;ID=VAR_041314;Xref=ClinGen:CA6382091,ClinVar:RCV000290080,ClinVar:RCV000539670,ClinVar:RCV001565042,ClinVar:RCV001660619,UniProt:VAR_041314,1000Genomes:rs11833299,ESP:rs11833299,ExAC:rs11833299,TOPMed:rs11833299,dbSNP:rs11833299,gnomAD:rs11833299;CytogeneticBand=12p13.33;GenomicLocation=NC_000012.12:g.862151A>G;Ontology_term=ECO:0000269;evidence=ECO:0000269|pubmed:17344846
Q9H4A3	TOPMed;ClinGen;dbSNP;gnomAD;ClinVar	VARIANT	674	674	.	.	.	p.Thr674Ile;Xref=ClinGen:CA383336342,ClinVar:RCV000647836,TOPMed:rs1249953042,dbSNP:rs1249953042,gnomAD:rs1249953042;CytogeneticBand=12p13.33;GenomicLocation=NC_000012.12:g.862152C>T
Q9H4A3	TOPMed;gnomAD	VARIANT	674	674	.	.	.	p.Thr674Arg;Xref=TOPMed:rs1249953042,gnomAD:rs1249953042;CytogeneticBand=12p13.33;GenomicLocation=NC_000012.12:g.862152C>G
Q9H4A3	1000Genomes;ExAC;gnomAD	VARIANT	678	678	.	.	.	p.Gly678Ser;Xref=1000Genomes:rs528201274,ExAC:rs528201274,gnomAD:rs528201274;CytogeneticBand=12p13.33;GenomicLocation=NC_000012.12:g.862163G>A
Q9H4A3	gnomAD	VARIANT	678	678	.	.	.	p.Gly678Val;Xref=gnomAD:rs1229011667;CytogeneticBand=12p13.33;GenomicLocation=NC_000012.12:g.862164G>T
Q9H4A3	gnomAD	VARIANT	679	679	.	.	.	p.Ser679Phe;Xref=gnomAD:rs1393568280;CytogeneticBand=12p13.33;GenomicLocation=NC_000012.12:g.862167C>T
Q9H4A3	gnomAD	VARIANT	680	680	.	.	.	p.Gln680Lys;Xref=gnomAD:rs1434263395;CytogeneticBand=12p13.33;GenomicLocation=NC_000012.12:g.862169C>A
Q9H4A3	TOPMed;1000Genomes;ExAC;gnomAD	VARIANT	681	681	.	.	.	p.His681Gln;Xref=1000Genomes:rs180681076,ExAC:rs180681076,TOPMed:rs180681076,gnomAD:rs180681076;CytogeneticBand=12p13.33;GenomicLocation=NC_000012.12:g.862174T>G
Q9H4A3	gnomAD	VARIANT	681	681	.	.	.	p.His681Arg;Xref=gnomAD:rs1174667117;CytogeneticBand=12p13.33;GenomicLocation=NC_000012.12:g.862173A>G
Q9H4A3	TOPMed	VARIANT	683	683	.	.	.	p.Gln683Arg;Xref=TOPMed:rs1286832459;CytogeneticBand=12p13.33;GenomicLocation=NC_000012.12:g.862179A>G
Q9H4A3	TOPMed	VARIANT	685	685	.	.	.	p.His685Arg;Xref=TOPMed:rs1345771814;CytogeneticBand=12p13.33;GenomicLocation=NC_000012.12:g.862185A>G
Q9H4A3	Ensembl	VARIANT	685	685	.	.	.	p.His685Tyr;Xref=Ensembl:rs1592063842;CytogeneticBand=12p13.33;GenomicLocation=NC_000012.12:g.862184C>T
Q9H4A3	TOPMed;ExAC;gnomAD	VARIANT	689	689	.	.	.	p.Thr689Ala;Xref=ExAC:rs779955391,TOPMed:rs779955391,gnomAD:rs779955391;CytogeneticBand=12p13.33;GenomicLocation=NC_000012.12:g.862196A>G
Q9H4A3	TOPMed;ExAC;gnomAD	VARIANT	690	690	.	.	.	p.Val690Ala;Xref=ExAC:rs746843926,TOPMed:rs746843926,gnomAD:rs746843926;CytogeneticBand=12p13.33;GenomicLocation=NC_000012.12:g.862200T>C
Q9H4A3	TOPMed;ExAC;gnomAD	VARIANT	690	690	.	.	.	p.Val690Asp;Xref=ExAC:rs746843926,TOPMed:rs746843926,gnomAD:rs746843926;CytogeneticBand=12p13.33;GenomicLocation=NC_000012.12:g.862200T>A
Q9H4A3	ExAC;NCI-TCGA Cosmic;gnomAD	VARIANT	692	692	.	.	.	p.Gly692Arg;Xref=NCI-TCGA Cosmic:COSM3466717,NCI-TCGA Cosmic:COSM3466718,ExAC:rs768310149,gnomAD:rs768310149;CytogeneticBand=12p13.33;GenomicLocation=NC_000012.12:g.862205G>A%2C NC_000012.12:g.862205G>C
Q9H4A3	ExAC;gnomAD	VARIANT	693	693	.	.	.	p.His693Leu;Xref=ExAC:rs776434045,gnomAD:rs776434045;CytogeneticBand=12p13.33;GenomicLocation=NC_000012.12:g.862209A>T
Q9H4A3	TOPMed	VARIANT	694	694	.	.	.	p.Ile694Met;Xref=TOPMed:rs987140944;CytogeneticBand=12p13.33;GenomicLocation=NC_000012.12:g.862213A>G
Q9H4A3	TOPMed;1000Genomes;ESP;ExAC;ClinGen;dbSNP;gnomAD;ClinVar	VARIANT	694	694	.	.	.	p.Ile694Thr;Xref=ClinGen:CA6382100,ClinVar:RCV000350711,ClinVar:RCV000528423,ClinVar:RCV001288152,ClinVar:RCV001642966,1000Genomes:rs61736905,ESP:rs61736905,ExAC:rs61736905,TOPMed:rs61736905,dbSNP:rs61736905,gnomAD:rs61736905;CytogeneticBand=12p13.33;GenomicLocation=NC_000012.12:g.862212T>C
Q9H4A3	gnomAD	VARIANT	695	695	.	.	.	p.Pro695Ala;Xref=gnomAD:rs1223545784;CytogeneticBand=12p13.33;GenomicLocation=NC_000012.12:g.862214C>G
Q9H4A3	TOPMed;1000Genomes;ExAC;gnomAD	VARIANT	695	695	.	.	.	p.Pro695Arg;Xref=1000Genomes:rs548555722,ExAC:rs548555722,TOPMed:rs548555722,gnomAD:rs548555722;CytogeneticBand=12p13.33;GenomicLocation=NC_000012.12:g.862215C>G
Q9H4A3	TOPMed	VARIANT	696	696	.	.	.	p.Ser696Phe;Xref=TOPMed:rs1188719384;CytogeneticBand=12p13.33;GenomicLocation=NC_000012.12:g.862218C>T
Q9H4A3	TOPMed;ExAC;ClinGen;dbSNP;gnomAD;ClinVar	VARIANT	698	698	.	.	.	p.Val698Ile;Xref=ClinGen:CA6382102,ClinVar:RCV000647835,ClinVar:RCV002263902,ClinVar:RCV002422363,ExAC:rs764336343,TOPMed:rs764336343,dbSNP:rs764336343,gnomAD:rs764336343;CytogeneticBand=12p13.33;GenomicLocation=NC_000012.12:g.862223G>A
Q9H4A3	TOPMed;ExAC;ClinGen;dbSNP;gnomAD;ClinVar	VARIANT	698	698	.	.	.	p.Val698Leu;Xref=ClinGen:CA383336626,ClinVar:RCV000540017,ExAC:rs764336343,TOPMed:rs764336343,dbSNP:rs764336343,gnomAD:rs764336343;CytogeneticBand=12p13.33;GenomicLocation=NC_000012.12:g.862223G>C
Q9H4A3	gnomAD	VARIANT	700	700	.	.	.	p.Ala700Thr;Xref=gnomAD:rs1203524386;CytogeneticBand=12p13.33;GenomicLocation=NC_000012.12:g.862229G>A
Q9H4A3	ExAC;gnomAD	VARIANT	700	700	.	.	.	p.Ala700Val;Xref=ExAC:rs759674901,gnomAD:rs759674901;CytogeneticBand=12p13.33;GenomicLocation=NC_000012.12:g.862230C>T
Q9H4A3	gnomAD	VARIANT	701	701	.	.	.	p.Gln701Glu;Xref=gnomAD:rs1179028652;CytogeneticBand=12p13.33;GenomicLocation=NC_000012.12:g.862232C>G
Q9H4A3	ExAC;ClinGen;dbSNP;gnomAD;ClinVar	VARIANT	702	702	.	.	.	p.Ser702Tyr;Xref=ClinGen:CA6382104,ClinVar:RCV000647850,ClinVar:RCV002422365,ExAC:rs772771448,dbSNP:rs772771448,gnomAD:rs772771448;CytogeneticBand=12p13.33;GenomicLocation=NC_000012.12:g.862236C>A
Q9H4A3	gnomAD	VARIANT	703	703	.	.	.	p.Gln703His;Xref=gnomAD:rs1454009815;CytogeneticBand=12p13.33;GenomicLocation=NC_000012.12:g.862240G>T
Q9H4A3	NCI-TCGA Cosmic	VARIANT	704	704	.	.	.	p.Pro704Leu;Xref=NCI-TCGA Cosmic:COSM3466729,NCI-TCGA Cosmic:COSM3466730;CytogeneticBand=12p13.33;GenomicLocation=NC_000012.12:g.862242C>T
Q9H4A3	TOPMed;ExAC;gnomAD	VARIANT	705	705	.	.	.	p.His705Arg;Xref=ExAC:rs761152723,TOPMed:rs761152723,gnomAD:rs761152723;CytogeneticBand=12p13.33;GenomicLocation=NC_000012.12:g.862245A>G
Q9H4A3	ExAC;gnomAD	VARIANT	705	705	.	.	.	p.His705Tyr;Xref=ExAC:rs776111150,gnomAD:rs776111150;CytogeneticBand=12p13.33;GenomicLocation=NC_000012.12:g.862244C>T
Q9H4A3	TOPMed;ExAC;gnomAD	VARIANT	706	706	.	.	.	p.Gly706Arg;Xref=ExAC:rs764390006,TOPMed:rs764390006,gnomAD:rs764390006;CytogeneticBand=12p13.33;GenomicLocation=NC_000012.12:g.862247G>C
Q9H4A3	ExAC;gnomAD	VARIANT	707	707	.	.	.	p.Val707Leu;Xref=ExAC:rs761380468,gnomAD:rs761380468;CytogeneticBand=12p13.33;GenomicLocation=NC_000012.12:g.862250G>T
Q9H4A3	gnomAD	VARIANT	712	712	.	.	.	p.Ser712Cys;Xref=gnomAD:rs1393034802;CytogeneticBand=12p13.33;GenomicLocation=NC_000012.12:g.862265A>T
Q9H4A3	dbSNP;gnomAD;ClinVar	VARIANT	712	712	.	.	.	p.Ser712Gly;Xref=ClinVar:RCV000687872,dbSNP:rs1393034802,gnomAD:rs1393034802;CytogeneticBand=12p13.33;GenomicLocation=NC_000012.12:g.862265A>G
Q9H4A3	1000Genomes;ExAC;gnomAD	VARIANT	714	714	.	.	.	p.Ala714Ser;Xref=1000Genomes:rs575187599,ExAC:rs575187599,gnomAD:rs575187599;CytogeneticBand=12p13.33;GenomicLocation=NC_000012.12:g.871265G>T
Q9H4A3	NCI-TCGA	VARIANT	721	721	.	.	.	Xref=NCI-TCGA:TCGA novel;CytogeneticBand=12p13.33;GenomicLocation=NC_000012.12:g.871286C>T
Q9H4A3	dbSNP;ClinVar	VARIANT	721	721	.	.	.	p.Gln721His;Xref=ClinVar:RCV001064602,dbSNP:rs1952124178;CytogeneticBand=12p13.33;GenomicLocation=NC_000012.12:g.871288G>T
Q9H4A3	dbSNP;ClinVar	VARIANT	721	721	.	.	.	p.Gln721Arg;Xref=ClinVar:RCV001217529,dbSNP:rs1952123982;CytogeneticBand=12p13.33;GenomicLocation=NC_000012.12:g.871287A>G
Q9H4A3	gnomAD	VARIANT	727	727	.	.	.	p.Leu727Val;Xref=gnomAD:rs1353814319;CytogeneticBand=12p13.33;GenomicLocation=NC_000012.12:g.871304T>G
Q9H4A3	TOPMed	VARIANT	729	729	.	.	.	p.Gly729Ala;Xref=TOPMed:rs1298005428;CytogeneticBand=12p13.33;GenomicLocation=NC_000012.12:g.871311G>C
Q9H4A3	dbSNP;gnomAD;ClinVar	VARIANT	730	730	.	.	.	p.Val730Ile;Xref=ClinVar:RCV000694712,dbSNP:rs1290299901,gnomAD:rs1290299901;CytogeneticBand=12p13.33;GenomicLocation=NC_000012.12:g.871313G>A
Q9H4A3	gnomAD	VARIANT	730	730	.	.	.	p.Val730Leu;Xref=gnomAD:rs1290299901;CytogeneticBand=12p13.33;GenomicLocation=NC_000012.12:g.871313G>C
Q9H4A3	NCI-TCGA Cosmic	VARIANT	731	731	.	.	.	p.Ser731Leu;Xref=NCI-TCGA Cosmic:COSM3466755,NCI-TCGA Cosmic:COSM3466756;CytogeneticBand=12p13.33;GenomicLocation=NC_000012.12:g.871317C>T
Q9H4A3	ExAC;gnomAD	VARIANT	732	732	.	.	.	p.Ser732Pro;Xref=ExAC:rs202095662,gnomAD:rs202095662;CytogeneticBand=12p13.33;GenomicLocation=NC_000012.12:g.871319T>C
Q9H4A3	gnomAD	VARIANT	734	734	.	.	.	p.Gln734Glu;Xref=gnomAD:rs1214395075;CytogeneticBand=12p13.33;GenomicLocation=NC_000012.12:g.871325C>G
Q9H4A3	ExAC;gnomAD	VARIANT	735	735	.	.	.	p.Pro735His;Xref=ExAC:rs760639105,gnomAD:rs760639105;CytogeneticBand=12p13.33;GenomicLocation=NC_000012.12:g.871329C>A
Q9H4A3	ExAC;gnomAD	VARIANT	735	735	.	.	.	p.Pro735Leu;Xref=ExAC:rs760639105,gnomAD:rs760639105;CytogeneticBand=12p13.33;GenomicLocation=NC_000012.12:g.871329C>T
Q9H4A3	ExAC;gnomAD	VARIANT	736	736	.	.	.	p.Ile736Thr;Xref=ExAC:rs757743246,gnomAD:rs757743246;CytogeneticBand=12p13.33;GenomicLocation=NC_000012.12:g.871332T>C
Q9H4A3	TOPMed;1000Genomes;ESP;ExAC;ClinGen;dbSNP;gnomAD;ClinVar	VARIANT	736	736	.	.	.	p.Ile736Val;Xref=ClinGen:CA6382410,ClinVar:RCV000354117,ClinVar:RCV000538924,ClinVar:RCV001093112,ClinVar:RCV002348045,1000Genomes:rs147099510,ESP:rs147099510,ExAC:rs147099510,TOPMed:rs147099510,dbSNP:rs147099510,gnomAD:rs147099510;CytogeneticBand=12p13.33;GenomicLocation=NC_000012.12:g.871331A>G
Q9H4A3	gnomAD	VARIANT	737	737	.	.	.	p.Gln737Lys;Xref=gnomAD:rs1471922569;CytogeneticBand=12p13.33;GenomicLocation=NC_000012.12:g.871334C>A
Q9H4A3	Ensembl	VARIANT	737	737	.	.	.	p.Gln737Pro;Xref=Ensembl:rs1592112266;CytogeneticBand=12p13.33;GenomicLocation=NC_000012.12:g.871335A>C
Q9H4A3	gnomAD	VARIANT	738	738	.	.	.	p.His738Tyr;Xref=gnomAD:rs1163083984;CytogeneticBand=12p13.33;GenomicLocation=NC_000012.12:g.871337C>T
Q9H4A3	TOPMed	VARIANT	739	739	.	.	.	p.Pro739Leu;Xref=TOPMed:rs1007068267;CytogeneticBand=12p13.33;GenomicLocation=NC_000012.12:g.871341C>T
Q9H4A3	Ensembl	VARIANT	740	740	.	.	.	p.Gln740His;Xref=Ensembl:rs1592112308;CytogeneticBand=12p13.33;GenomicLocation=NC_000012.12:g.871345G>C
Q9H4A3	NCI-TCGA Cosmic	VARIANT	741	741	.	.	.	Xref=NCI-TCGA Cosmic:COSM5462287,NCI-TCGA Cosmic:COSM5462288,NCI-TCGA Cosmic:COSM5462289;CytogeneticBand=12p13.33;GenomicLocation=NC_000012.12:g.871346C>T
Q9H4A3	Ensembl	VARIANT	741	741	.	.	.	p.Gln741Arg;Xref=Ensembl:rs979483248;CytogeneticBand=12p13.33;GenomicLocation=NC_000012.12:g.871347A>G
Q9H4A3	TOPMed	VARIANT	742	742	.	.	.	p.Gln742His;Xref=TOPMed:rs923708606;CytogeneticBand=12p13.33;GenomicLocation=NC_000012.12:g.878214G>T
Q9H4A3	TOPMed;ExAC;gnomAD	VARIANT	742	742	.	.	.	p.Gln742Arg;Xref=ExAC:rs773041544,TOPMed:rs773041544,gnomAD:rs773041544;CytogeneticBand=12p13.33;GenomicLocation=NC_000012.12:g.878213A>G
Q9H4A3	dbSNP;gnomAD;ClinVar	VARIANT	743	743	.	.	.	p.Gln743Glu;Xref=ClinVar:RCV001345171,dbSNP:rs1290157519,gnomAD:rs1290157519;CytogeneticBand=12p13.33;GenomicLocation=NC_000012.12:g.878215C>G
Q9H4A3	NCI-TCGA	VARIANT	747	747	.	.	.	Xref=NCI-TCGA:TCGA novel;CytogeneticBand=12p13.33;GenomicLocation=NC_000012.12:g.878227C>T
Q9H4A3	gnomAD	VARIANT	747	747	.	.	.	p.Gln747His;Xref=gnomAD:rs1399470508;CytogeneticBand=12p13.33;GenomicLocation=NC_000012.12:g.878229G>C
Q9H4A3	NCI-TCGA Cosmic	VARIANT	749	749	.	.	.	p.Ala749Ser;Xref=NCI-TCGA Cosmic:COSM944814,NCI-TCGA Cosmic:COSM944815;CytogeneticBand=12p13.33;GenomicLocation=NC_000012.12:g.878233G>T
Q9H4A3	ClinGen;dbSNP;Ensembl;ClinVar	VARIANT	749	749	.	.	.	p.Ala749Val;Xref=ClinGen:CA10638652,ClinVar:RCV000262069,Ensembl:rs886049905,dbSNP:rs886049905;CytogeneticBand=12p13.33;GenomicLocation=NC_000012.12:g.878234C>T
Q9H4A3	1000Genomes;ExAC;gnomAD	VARIANT	750	750	.	.	.	p.Pro750Ser;Xref=1000Genomes:rs556544822,ExAC:rs556544822,gnomAD:rs556544822;CytogeneticBand=12p13.33;GenomicLocation=NC_000012.12:g.878236C>T
Q9H4A3	1000Genomes;ExAC;gnomAD	VARIANT	750	750	.	.	.	p.Pro750Thr;Xref=1000Genomes:rs556544822,ExAC:rs556544822,gnomAD:rs556544822;CytogeneticBand=12p13.33;GenomicLocation=NC_000012.12:g.878236C>A
Q9H4A3	ExAC;gnomAD	VARIANT	752	752	.	.	.	p.Gln752Lys;Xref=ExAC:rs772348459,gnomAD:rs772348459;CytogeneticBand=12p13.33;GenomicLocation=NC_000012.12:g.878242C>A
Q9H4A3	TOPMed;ExAC;gnomAD	VARIANT	753	753	.	.	.	p.Gln753Pro;Xref=ExAC:rs775676212,TOPMed:rs775676212,gnomAD:rs775676212;CytogeneticBand=12p13.33;GenomicLocation=NC_000012.12:g.878246A>C
Q9H4A3	ExAC;gnomAD	VARIANT	755	755	.	.	.	p.Val755Glu;Xref=ExAC:rs760894152,gnomAD:rs760894152;CytogeneticBand=12p13.33;GenomicLocation=NC_000012.12:g.878252T>A
Q9H4A3	gnomAD	VARIANT	755	755	.	.	.	p.Val755Met;Xref=gnomAD:rs1444380006;CytogeneticBand=12p13.33;GenomicLocation=NC_000012.12:g.878251G>A
Q9H4A3	TOPMed;ExAC;dbSNP;gnomAD;ClinVar	VARIANT	756	756	.	.	.	p.Gln756Glu;Xref=ClinVar:RCV000703964,ClinVar:RCV001111333,ClinVar:RCV002343550,ExAC:rs768622577,TOPMed:rs768622577,dbSNP:rs768622577,gnomAD:rs768622577;CytogeneticBand=12p13.33;GenomicLocation=NC_000012.12:g.878254C>G
Q9H4A3	TOPMed;1000Genomes;ESP;ExAC;gnomAD	VARIANT	756	756	.	.	.	p.Gln756His;Xref=1000Genomes:rs138392972,ESP:rs138392972,ExAC:rs138392972,TOPMed:rs138392972,gnomAD:rs138392972;CytogeneticBand=12p13.33;GenomicLocation=NC_000012.12:g.878256G>T
Q9H4A3	dbSNP;ClinVar	VARIANT	756	756	.	.	.	p.Gln756Pro;Xref=ClinVar:RCV001329101,dbSNP:rs776731718;CytogeneticBand=12p13.33;GenomicLocation=NC_000012.12:g.878255A>C
Q9H4A3	ExAC;gnomAD	VARIANT	756	756	.	.	.	p.Gln756Arg;Xref=ExAC:rs776731718,gnomAD:rs776731718;CytogeneticBand=12p13.33;GenomicLocation=NC_000012.12:g.878255A>G
Q9H4A3	ExAC;gnomAD	VARIANT	757	757	.	.	.	p.Tyr757Cys;Xref=ExAC:rs750855214,gnomAD:rs750855214;CytogeneticBand=12p13.33;GenomicLocation=NC_000012.12:g.878258A>G
Q9H4A3	dbSNP;ClinVar	VARIANT	761	761	.	.	.	Xref=ClinVar:RCV000815873,dbSNP:rs1592141343;CytogeneticBand=12p13.33;GenomicLocation=NC_000012.12:g.878263_878270dup
Q9H4A3	1000Genomes	VARIANT	762	762	.	.	.	p.Thr762Arg;Xref=1000Genomes:rs530828395;CytogeneticBand=12p13.33;GenomicLocation=NC_000012.12:g.878273C>G
Q9H4A3	gnomAD	VARIANT	763	763	.	.	.	p.Ser763Leu;Xref=gnomAD:rs1177212201;CytogeneticBand=12p13.33;GenomicLocation=NC_000012.12:g.878276C>T
Q9H4A3	TOPMed;gnomAD	VARIANT	763	763	.	.	.	p.Ser763Pro;Xref=TOPMed:rs1462814361,gnomAD:rs1462814361;CytogeneticBand=12p13.33;GenomicLocation=NC_000012.12:g.878275T>C
Q9H4A3	TOPMed;ESP;ExAC;ClinGen;dbSNP;gnomAD;ClinVar	VARIANT	764	764	.	.	.	p.Thr764Ala;Xref=ClinGen:CA6382433,ClinVar:RCV000647857,ClinVar:RCV003243235,ESP:rs143890340,ExAC:rs143890340,TOPMed:rs143890340,dbSNP:rs143890340,gnomAD:rs143890340;CytogeneticBand=12p13.33;GenomicLocation=NC_000012.12:g.878278A>G
Q9H4A3	TOPMed;ESP;ExAC;gnomAD	VARIANT	764	764	.	.	.	p.Thr764Pro;Xref=ESP:rs143890340,ExAC:rs143890340,TOPMed:rs143890340,gnomAD:rs143890340;CytogeneticBand=12p13.33;GenomicLocation=NC_000012.12:g.878278A>C
Q9H4A3	TOPMed;ExAC;gnomAD	VARIANT	765	765	.	.	.	p.Ser765Cys;Xref=ExAC:rs754623220,TOPMed:rs754623220,gnomAD:rs754623220;CytogeneticBand=12p13.33;GenomicLocation=NC_000012.12:g.878282C>G
Q9H4A3	NCI-TCGA	VARIANT	765	765	.	.	.	Xref=NCI-TCGA:TCGA novel;CytogeneticBand=12p13.33;GenomicLocation=NC_000012.12:g.878280_878281insTGGA
Q9H4A3	ExAC;gnomAD	VARIANT	766	766	.	.	.	p.Ser766Gly;Xref=ExAC:rs780592488,gnomAD:rs780592488;CytogeneticBand=12p13.33;GenomicLocation=NC_000012.12:g.878284A>G
Q9H4A3	Ensembl	VARIANT	766	766	.	.	.	p.Ser766Ile;Xref=Ensembl:rs375358078;CytogeneticBand=12p13.33;GenomicLocation=NC_000012.12:g.878285G>T
Q9H4A3	Ensembl	VARIANT	766	766	.	.	.	p.Ser766Arg;Xref=Ensembl:rs1592141438;CytogeneticBand=12p13.33;GenomicLocation=NC_000012.12:g.878286T>G
Q9H4A3	gnomAD	VARIANT	767	767	.	.	.	p.Glu767Lys;Xref=gnomAD:rs1176511896;CytogeneticBand=12p13.33;GenomicLocation=NC_000012.12:g.878287G>A
Q9H4A3	TOPMed;ExAC;gnomAD	VARIANT	768	768	.	.	.	p.Ala768Val;Xref=ExAC:rs757239881,TOPMed:rs757239881,gnomAD:rs757239881;CytogeneticBand=12p13.33;GenomicLocation=NC_000012.12:g.878291C>T
Q9H4A3	ExAC;gnomAD	VARIANT	770	770	.	.	.	p.Thr770Ala;Xref=ExAC:rs777684791,gnomAD:rs777684791;CytogeneticBand=12p13.33;GenomicLocation=NC_000012.12:g.878296A>G
Q9H4A3	TOPMed;ESP;ExAC;ClinGen;dbSNP;gnomAD;ClinVar	VARIANT	774	774	.	.	.	p.Val774Met;Xref=ClinGen:CA6382441,ClinVar:RCV000647852,ClinVar:RCV001261011,ClinVar:RCV002530493,ESP:rs144292256,ExAC:rs144292256,TOPMed:rs144292256,dbSNP:rs144292256,gnomAD:rs144292256;CytogeneticBand=12p13.33;GenomicLocation=NC_000012.12:g.878308G>A
Q9H4A3	dbSNP;ClinVar	VARIANT	775	775	.	.	.	Xref=ClinVar:RCV001219379,dbSNP:rs1952807311;CytogeneticBand=12p13.33;GenomicLocation=NC_000012.12:g.878309_878310dup
Q9H4A3	gnomAD	VARIANT	775	775	.	.	.	p.Ser775Asn;Xref=gnomAD:rs1299113005;CytogeneticBand=12p13.33;GenomicLocation=NC_000012.12:g.878312G>A
Q9H4A3	TOPMed;1000Genomes;ESP;ExAC;gnomAD	VARIANT	776	776	.	.	.	p.Gln776His;Xref=1000Genomes:rs1012729,ESP:rs1012729,ExAC:rs1012729,TOPMed:rs1012729,gnomAD:rs1012729;CytogeneticBand=12p13.33;GenomicLocation=NC_000012.12:g.878316G>C%2C NC_000012.12:g.878316G>T
Q9H4A3	TOPMed;ExAC;gnomAD	VARIANT	778	778	.	.	.	p.Gln778His;Xref=ExAC:rs72649880,TOPMed:rs72649880,gnomAD:rs72649880;CytogeneticBand=12p13.33;GenomicLocation=NC_000012.12:g.878322A>C
Q9H4A3	TOPMed	VARIANT	778	778	.	.	.	p.Gln778Pro;Xref=TOPMed:rs72649879;CytogeneticBand=12p13.33;GenomicLocation=NC_000012.12:g.878321A>C
Q9H4A3	TOPMed;ClinGen;dbSNP;ClinVar	VARIANT	778	778	.	.	.	p.Gln778Arg;Xref=ClinGen:CA10642521,ClinVar:RCV000322870,ClinVar:RCV001341220,TOPMed:rs72649879,dbSNP:rs72649879;CytogeneticBand=12p13.33;GenomicLocation=NC_000012.12:g.878321A>G
Q9H4A3	COSMIC;ExAC;gnomAD	VARIANT	779	779	.	.	.	p.Ala779Thr;Xref=cosmic curated:COSM1232789,ExAC:rs761919358,gnomAD:rs761919358;CytogeneticBand=12p13.33;GenomicLocation=NC_000012.12:g.878323G>A;Ontology_term=ECO:0000313%2CECO:0000313;evidence=ECO:0000313|pubmed:22895193%2CECO:0000313|cosmic_study:452
Q9H4A3	TOPMed;ESP;ExAC;ClinGen;dbSNP;gnomAD;ClinVar	VARIANT	779	779	.	.	.	p.Ala779Val;Xref=ClinGen:CA6382446,ClinVar:RCV000326506,ClinVar:RCV000553966,ClinVar:RCV000732756,ClinVar:RCV002365362,ESP:rs141428612,ExAC:rs141428612,TOPMed:rs141428612,dbSNP:rs141428612,gnomAD:rs141428612;CytogeneticBand=12p13.33;GenomicLocation=NC_000012.12:g.878324C>T
Q9H4A3	TOPMed	VARIANT	781	781	.	.	.	p.Gln781Glu;Xref=TOPMed:rs1308626677;CytogeneticBand=12p13.33;GenomicLocation=NC_000012.12:g.878329C>G
Q9H4A3	TOPMed	VARIANT	781	781	.	.	.	p.Gln781Arg;Xref=TOPMed:rs1224692820;CytogeneticBand=12p13.33;GenomicLocation=NC_000012.12:g.878330A>G
Q9H4A3	ExAC;gnomAD	VARIANT	782	782	.	.	.	p.Val782Ile;Xref=ExAC:rs763491786,gnomAD:rs763491786;CytogeneticBand=12p13.33;GenomicLocation=NC_000012.12:g.878332G>A
Q9H4A3	ExAC;dbSNP;gnomAD;ClinVar	VARIANT	782	782	.	.	.	p.Val782Leu;Xref=ClinVar:RCV001209069,ClinVar:RCV002356896,ExAC:rs763491786,dbSNP:rs763491786,gnomAD:rs763491786;CytogeneticBand=12p13.33;GenomicLocation=NC_000012.12:g.878332G>C
Q9H4A3	ExAC;gnomAD	VARIANT	783	783	.	.	.	p.Leu783Phe;Xref=ExAC:rs766885698,gnomAD:rs766885698;CytogeneticBand=12p13.33;GenomicLocation=NC_000012.12:g.878337G>C
Q9H4A3	TOPMed	VARIANT	783	783	.	.	.	p.Leu783Ser;Xref=TOPMed:rs1345226249;CytogeneticBand=12p13.33;GenomicLocation=NC_000012.12:g.878336T>C
Q9H4A3	dbSNP;ClinVar	VARIANT	784	784	.	.	.	p.Pro784Arg;Xref=ClinVar:RCV001319934,dbSNP:rs1952810753;CytogeneticBand=12p13.33;GenomicLocation=NC_000012.12:g.878339C>G
Q9H4A3	TOPMed;gnomAD	VARIANT	784	784	.	.	.	p.Pro784Ser;Xref=TOPMed:rs1179248663,gnomAD:rs1179248663;CytogeneticBand=12p13.33;GenomicLocation=NC_000012.12:g.878338C>T
Q9H4A3	TOPMed	VARIANT	786	786	.	.	.	p.Val786Ala;Xref=TOPMed:rs1407348475;CytogeneticBand=12p13.33;GenomicLocation=NC_000012.12:g.878345T>C
Q9H4A3	Ensembl	VARIANT	789	789	.	.	.	p.Gly789Arg;Xref=Ensembl:rs72649882;CytogeneticBand=12p13.33;GenomicLocation=NC_000012.12:g.878353G>A
Q9H4A3	TOPMed	VARIANT	793	793	.	.	.	p.Pro793Thr;Xref=TOPMed:rs1338926149;CytogeneticBand=12p13.33;GenomicLocation=NC_000012.12:g.879576C>A
Q9H4A3	gnomAD	VARIANT	795	795	.	.	.	p.Ser795Pro;Xref=gnomAD:rs1011726021;CytogeneticBand=12p13.33;GenomicLocation=NC_000012.12:g.879582T>C
Q9H4A3	Ensembl	VARIANT	796	796	.	.	.	p.Gln796Pro;Xref=Ensembl:rs1592147251;CytogeneticBand=12p13.33;GenomicLocation=NC_000012.12:g.879586A>C
Q9H4A3	gnomAD	VARIANT	798	798	.	.	.	p.Val798Ala;Xref=gnomAD:rs1429902118;CytogeneticBand=12p13.33;GenomicLocation=NC_000012.12:g.879592T>C
Q9H4A3	gnomAD	VARIANT	799	799	.	.	.	p.Pro799Arg;Xref=gnomAD:rs1162478855;CytogeneticBand=12p13.33;GenomicLocation=NC_000012.12:g.879595C>G
Q9H4A3	TOPMed;ESP;gnomAD	VARIANT	799	799	.	.	.	p.Pro799Ser;Xref=ESP:rs150793303,TOPMed:rs150793303,gnomAD:rs150793303;CytogeneticBand=12p13.33;GenomicLocation=NC_000012.12:g.879594C>T
Q9H4A3	TOPMed;ESP;ExAC;gnomAD	VARIANT	800	800	.	.	.	p.Thr800Ala;Xref=ESP:rs368962063,ExAC:rs368962063,TOPMed:rs368962063,gnomAD:rs368962063;CytogeneticBand=12p13.33;GenomicLocation=NC_000012.12:g.879597A>G
Q9H4A3	ExAC;gnomAD	VARIANT	801	801	.	.	.	p.Ile801Met;Xref=ExAC:rs781469320,gnomAD:rs781469320;CytogeneticBand=12p13.33;GenomicLocation=NC_000012.12:g.879602C>G
Q9H4A3	TOPMed;1000Genomes;ESP;ExAC;ClinGen;dbSNP;gnomAD;ClinVar	VARIANT	801	801	.	.	.	p.Ile801Val;Xref=ClinGen:CA6382475,ClinVar:RCV000508056,ClinVar:RCV000808107,1000Genomes:rs139449198,ESP:rs139449198,ExAC:rs139449198,TOPMed:rs139449198,dbSNP:rs139449198,gnomAD:rs139449198;CytogeneticBand=12p13.33;GenomicLocation=NC_000012.12:g.879600A>G
Q9H4A3	Ensembl	VARIANT	802	802	.	.	.	p.Gln802His;Xref=Ensembl:rs1592147365;CytogeneticBand=12p13.33;GenomicLocation=NC_000012.12:g.879605A>T
Q9H4A3	gnomAD	VARIANT	804	804	.	.	.	p.Glu804Lys;Xref=gnomAD:rs1033391607;CytogeneticBand=12p13.33;GenomicLocation=NC_000012.12:g.879609G>A
Q9H4A3	gnomAD	VARIANT	806	806	.	.	.	p.Gln806Glu;Xref=gnomAD:rs1161814757;CytogeneticBand=12p13.33;GenomicLocation=NC_000012.12:g.879615C>G
Q9H4A3	gnomAD	VARIANT	808	808	.	.	.	p.Pro808Leu;Xref=gnomAD:rs991871911;CytogeneticBand=12p13.33;GenomicLocation=NC_000012.12:g.879622C>T
Q9H4A3	ExAC;gnomAD	VARIANT	808	808	.	.	.	p.Pro808Ser;Xref=ExAC:rs748230461,gnomAD:rs748230461;CytogeneticBand=12p13.33;GenomicLocation=NC_000012.12:g.879621C>T
Q9H4A3	TOPMed;ExAC;gnomAD	VARIANT	810	810	.	.	.	p.Ala810Glu;Xref=ExAC:rs770002621,TOPMed:rs770002621,gnomAD:rs770002621;CytogeneticBand=12p13.33;GenomicLocation=NC_000012.12:g.879628C>A
Q9H4A3	NCI-TCGA;TOPMed;ExAC;gnomAD	VARIANT	810	810	.	.	.	p.Ala810Val;Xref=ExAC:rs770002621,NCI-TCGA:rs770002621,TOPMed:rs770002621,gnomAD:rs770002621;CytogeneticBand=12p13.33;GenomicLocation=NC_000012.12:g.879628C>T
Q9H4A3	Ensembl	VARIANT	812	812	.	.	.	p.Gln812His;Xref=Ensembl:rs1592147527;CytogeneticBand=12p13.33;GenomicLocation=NC_000012.12:g.879635A>T%2C NC_000012.12:g.879635A>C
Q9H4A3	gnomAD	VARIANT	812	812	.	.	.	p.Gln812Leu;Xref=gnomAD:rs1247088756;CytogeneticBand=12p13.33;GenomicLocation=NC_000012.12:g.879634A>T
Q9H4A3	TOPMed;1000Genomes;ExAC;ClinGen;dbSNP;gnomAD;ClinVar	VARIANT	814	814	.	.	.	p.Ser814Leu;Xref=ClinGen:CA6382479,ClinVar:RCV000647859,1000Genomes:rs199930107,ExAC:rs199930107,TOPMed:rs199930107,dbSNP:rs199930107,gnomAD:rs199930107;CytogeneticBand=12p13.33;GenomicLocation=NC_000012.12:g.879640C>T
Q9H4A3	NCI-TCGA	VARIANT	815	815	.	.	.	p.Val815Ala;Xref=NCI-TCGA:TCGA novel;CytogeneticBand=12p13.33;GenomicLocation=NC_000012.12:g.879643T>C
Q9H4A3	TOPMed	VARIANT	817	817	.	.	.	p.Pro817Ala;Xref=TOPMed:rs945334157;CytogeneticBand=12p13.33;GenomicLocation=NC_000012.12:g.879648C>G
Q9H4A3	TOPMed;ESP;ExAC;gnomAD	VARIANT	818	818	.	.	.	p.Val818Ile;Xref=ESP:rs373157244,ExAC:rs373157244,TOPMed:rs373157244,gnomAD:rs373157244;CytogeneticBand=12p13.33;GenomicLocation=NC_000012.12:g.879651G>A
Q9H4A3	TOPMed;ExAC;gnomAD	VARIANT	819	819	.	.	.	p.His819Leu;Xref=ExAC:rs759942938,TOPMed:rs759942938,gnomAD:rs759942938;CytogeneticBand=12p13.33;GenomicLocation=NC_000012.12:g.879655A>T
Q9H4A3	ExAC;gnomAD	VARIANT	819	819	.	.	.	p.His819Gln;Xref=ExAC:rs767134352,gnomAD:rs767134352;CytogeneticBand=12p13.33;GenomicLocation=NC_000012.12:g.879656C>G
Q9H4A3	TOPMed;ExAC;gnomAD	VARIANT	819	819	.	.	.	p.His819Arg;Xref=ExAC:rs759942938,TOPMed:rs759942938,gnomAD:rs759942938;CytogeneticBand=12p13.33;GenomicLocation=NC_000012.12:g.879655A>G
Q9H4A3	NCI-TCGA	VARIANT	819	819	.	.	.	p.His819Tyr;Xref=NCI-TCGA:TCGA novel;CytogeneticBand=12p13.33;GenomicLocation=NC_000012.12:g.879654C>T
Q9H4A3	TOPMed;1000Genomes;ESP;ExAC;dbSNP;gnomAD;ClinVar	VARIANT	820	820	.	.	.	p.Ser820Cys;Xref=ClinVar:RCV000951805,ClinVar:RCV001811549,1000Genomes:rs74056058,ESP:rs74056058,ExAC:rs74056058,TOPMed:rs74056058,dbSNP:rs74056058,gnomAD:rs74056058;CytogeneticBand=12p13.33;GenomicLocation=NC_000012.12:g.879658C>G
Q9H4A3	NCI-TCGA	VARIANT	821	821	.	.	.	p.Gly821Asp;Xref=NCI-TCGA:TCGA novel;CytogeneticBand=12p13.33;GenomicLocation=NC_000012.12:g.879661G>A
Q9H4A3	dbSNP;ClinVar	VARIANT	822	822	.	.	.	p.Ala822Val;Xref=ClinVar:RCV001113348,dbSNP:rs1952968012;CytogeneticBand=12p13.33;GenomicLocation=NC_000012.12:g.879664C>T
Q9H4A3	TOPMed;UniProt;ESP;ExAC;ClinGen;dbSNP;gnomAD;ClinVar	VARIANT	823	823	.	.	.	p.His823Arg;ID=VAR_041315;Xref=ClinGen:CA6382487,ClinVar:RCV000384816,ClinVar:RCV000532276,ClinVar:RCV000994765,UniProt:VAR_041315,ESP:rs56015776,ExAC:rs56015776,TOPMed:rs56015776,dbSNP:rs56015776,gnomAD:rs56015776;CytogeneticBand=12p13.33;GenomicLocation=NC_000012.12:g.879667A>G;Ontology_term=ECO:0000269;evidence=ECO:0000269|pubmed:17344846
Q9H4A3	ExAC;gnomAD	VARIANT	826	826	.	.	.	p.Pro826Ser;Xref=ExAC:rs753295766,gnomAD:rs753295766;CytogeneticBand=12p13.33;GenomicLocation=NC_000012.12:g.879675C>T
Q9H4A3	gnomAD	VARIANT	829	829	.	.	.	Xref=gnomAD:rs1432910896;CytogeneticBand=12p13.33;GenomicLocation=NC_000012.12:g.879684C>T
Q9H4A3	NCI-TCGA;TOPMed;1000Genomes;ExAC;ClinGen;dbSNP;gnomAD;ClinVar	VARIANT	830	830	.	.	.	p.Pro830Leu;Xref=ClinGen:CA6382490,ClinVar:RCV000647843,1000Genomes:rs575889688,ExAC:rs575889688,NCI-TCGA:rs575889688,TOPMed:rs575889688,dbSNP:rs575889688,gnomAD:rs575889688;CytogeneticBand=12p13.33;GenomicLocation=NC_000012.12:g.879688C>T
Q9H4A3	NCI-TCGA;TOPMed;1000Genomes;ExAC;gnomAD	VARIANT	830	830	.	.	.	p.Pro830Gln;Xref=1000Genomes:rs575889688,ExAC:rs575889688,NCI-TCGA:rs575889688,TOPMed:rs575889688,gnomAD:rs575889688;CytogeneticBand=12p13.33;GenomicLocation=NC_000012.12:g.879688C>A
Q9H4A3	TOPMed;1000Genomes;ExAC;gnomAD	VARIANT	830	830	.	.	.	p.Pro830Arg;Xref=1000Genomes:rs575889688,ExAC:rs575889688,TOPMed:rs575889688,gnomAD:rs575889688;CytogeneticBand=12p13.33;GenomicLocation=NC_000012.12:g.879688C>G
Q9H4A3	Ensembl	VARIANT	831	831	.	.	.	p.Leu831His;Xref=Ensembl:rs866634105;CytogeneticBand=12p13.33;GenomicLocation=NC_000012.12:g.879691T>A
Q9H4A3	TOPMed;ExAC;gnomAD	VARIANT	832	832	.	.	.	p.Pro832Ala;Xref=ExAC:rs748416681,TOPMed:rs748416681,gnomAD:rs748416681;CytogeneticBand=12p13.33;GenomicLocation=NC_000012.12:g.879693C>G
Q9H4A3	TOPMed;ExAC;gnomAD	VARIANT	832	832	.	.	.	p.Pro832Ser;Xref=ExAC:rs748416681,TOPMed:rs748416681,gnomAD:rs748416681;CytogeneticBand=12p13.33;GenomicLocation=NC_000012.12:g.879693C>T
Q9H4A3	TOPMed;ExAC;gnomAD	VARIANT	833	833	.	.	.	p.Thr833Ile;Xref=ExAC:rs756358883,TOPMed:rs756358883,gnomAD:rs756358883;CytogeneticBand=12p13.33;GenomicLocation=NC_000012.12:g.879697C>T
Q9H4A3	gnomAD	VARIANT	833	833	.	.	.	p.Thr833Pro;Xref=gnomAD:rs1352200471;CytogeneticBand=12p13.33;GenomicLocation=NC_000012.12:g.879696A>C
Q9H4A3	gnomAD	VARIANT	833	833	.	.	.	p.Thr833Ser;Xref=gnomAD:rs1352200471;CytogeneticBand=12p13.33;GenomicLocation=NC_000012.12:g.879696A>T
Q9H4A3	gnomAD	VARIANT	834	834	.	.	.	p.Pro834Leu;Xref=gnomAD:rs1285512701;CytogeneticBand=12p13.33;GenomicLocation=NC_000012.12:g.879700C>T
Q9H4A3	ExAC;gnomAD	VARIANT	837	837	.	.	.	p.Pro837His;Xref=ExAC:rs778051231,gnomAD:rs778051231;CytogeneticBand=12p13.33;GenomicLocation=NC_000012.12:g.879709C>A
Q9H4A3	ExAC;gnomAD	VARIANT	837	837	.	.	.	p.Pro837Leu;Xref=ExAC:rs778051231,gnomAD:rs778051231;CytogeneticBand=12p13.33;GenomicLocation=NC_000012.12:g.879709C>T
Q9H4A3	Ensembl	VARIANT	838	838	.	.	.	Xref=Ensembl:rs867752320;CytogeneticBand=12p13.33;GenomicLocation=NC_000012.12:g.879711C>T
Q9H4A3	Ensembl	VARIANT	839	839	.	.	.	p.Tyr839Phe;Xref=Ensembl:rs1592147989;CytogeneticBand=12p13.33;GenomicLocation=NC_000012.12:g.879715A>T
Q9H4A3	TOPMed	VARIANT	839	839	.	.	.	p.Tyr839His;Xref=TOPMed:rs1407961093;CytogeneticBand=12p13.33;GenomicLocation=NC_000012.12:g.879714T>C
Q9H4A3	ExAC;gnomAD	VARIANT	840	840	.	.	.	p.Pro840Ala;Xref=ExAC:rs774909645,gnomAD:rs774909645;CytogeneticBand=12p13.33;GenomicLocation=NC_000012.12:g.879717C>G
Q9H4A3	1000Genomes;ExAC;gnomAD	VARIANT	840	840	.	.	.	p.Pro840Leu;Xref=1000Genomes:rs564277838,ExAC:rs564277838,gnomAD:rs564277838;CytogeneticBand=12p13.33;GenomicLocation=NC_000012.12:g.879718C>T
Q9H4A3	ExAC;gnomAD	VARIANT	840	840	.	.	.	p.Pro840Ser;Xref=ExAC:rs774909645,gnomAD:rs774909645;CytogeneticBand=12p13.33;GenomicLocation=NC_000012.12:g.879717C>T
Q9H4A3	TOPMed;ExAC;gnomAD	VARIANT	841	841	.	.	.	p.Val841Phe;Xref=ExAC:rs772490082,TOPMed:rs772490082,gnomAD:rs772490082;CytogeneticBand=12p13.33;GenomicLocation=NC_000012.12:g.879720G>T
Q9H4A3	TOPMed;ExAC;gnomAD	VARIANT	841	841	.	.	.	p.Val841Ile;Xref=ExAC:rs772490082,TOPMed:rs772490082,gnomAD:rs772490082;CytogeneticBand=12p13.33;GenomicLocation=NC_000012.12:g.879720G>A
Q9H4A3	TOPMed;ExAC;gnomAD	VARIANT	842	842	.	.	.	p.Ser842Ala;Xref=ExAC:rs775677046,TOPMed:rs775677046,gnomAD:rs775677046;CytogeneticBand=12p13.33;GenomicLocation=NC_000012.12:g.879723T>G
Q9H4A3	TOPMed;gnomAD	VARIANT	843	843	.	.	.	p.Gln843Arg;Xref=TOPMed:rs1051812671,gnomAD:rs1051812671;CytogeneticBand=12p13.33;GenomicLocation=NC_000012.12:g.879727A>G
Q9H4A3	gnomAD	VARIANT	845	845	.	.	.	p.Pro845Arg;Xref=gnomAD:rs1470408956;CytogeneticBand=12p13.33;GenomicLocation=NC_000012.12:g.879733C>G
Q9H4A3	ExAC;gnomAD	VARIANT	845	845	.	.	.	p.Pro845Ser;Xref=ExAC:rs763713337,gnomAD:rs763713337;CytogeneticBand=12p13.33;GenomicLocation=NC_000012.12:g.879732C>T
Q9H4A3	TOPMed;ExAC;gnomAD	VARIANT	846	846	.	.	.	p.Ile846Met;Xref=ExAC:rs761305728,TOPMed:rs761305728,gnomAD:rs761305728;CytogeneticBand=12p13.33;GenomicLocation=NC_000012.12:g.879737A>G
Q9H4A3	TOPMed;ESP;ExAC;gnomAD	VARIANT	846	846	.	.	.	p.Ile846Val;Xref=ESP:rs145524793,ExAC:rs145524793,TOPMed:rs145524793,gnomAD:rs145524793;CytogeneticBand=12p13.33;GenomicLocation=NC_000012.12:g.879735A>G
Q9H4A3	Ensembl	VARIANT	847	847	.	.	.	p.Ser847Ala;Xref=Ensembl:rs1592148190;CytogeneticBand=12p13.33;GenomicLocation=NC_000012.12:g.879738T>G
Q9H4A3	Ensembl	VARIANT	848	848	.	.	.	p.Thr848Ser;Xref=Ensembl:rs1592148208;CytogeneticBand=12p13.33;GenomicLocation=NC_000012.12:g.879741A>T
Q9H4A3	Ensembl	VARIANT	849	849	.	.	.	p.Pro849Leu;Xref=Ensembl:rs765891408;CytogeneticBand=12p13.33;GenomicLocation=NC_000012.12:g.879745C>T
Q9H4A3	1000Genomes;ExAC;gnomAD	VARIANT	849	849	.	.	.	p.Pro849Ser;Xref=1000Genomes:rs540294135,ExAC:rs540294135,gnomAD:rs540294135;CytogeneticBand=12p13.33;GenomicLocation=NC_000012.12:g.879744C>T
Q9H4A3	NCI-TCGA;TOPMed;NCI-TCGA Cosmic	VARIANT	850	850	.	.	.	p.His850Arg;Xref=NCI-TCGA Cosmic:COSM696246,NCI-TCGA:rs1157388137,TOPMed:rs1157388137;CytogeneticBand=12p13.33;GenomicLocation=NC_000012.12:g.879748A>G
Q9H4A3	ExAC;gnomAD	VARIANT	851	851	.	.	.	p.Val851Leu;Xref=ExAC:rs750383748,gnomAD:rs750383748;CytogeneticBand=12p13.33;GenomicLocation=NC_000012.12:g.879750G>T
Q9H4A3	TOPMed;ExAC;gnomAD	VARIANT	853	853	.	.	.	p.Thr853Ala;Xref=ExAC:rs752785162,TOPMed:rs752785162,gnomAD:rs752785162;CytogeneticBand=12p13.33;GenomicLocation=NC_000012.12:g.879756A>G
Q9H4A3	TOPMed;ExAC;ClinGen;dbSNP;gnomAD;ClinVar	VARIANT	853	853	.	.	.	p.Thr853Met;Xref=ClinGen:CA6382510,ClinVar:RCV000557408,ExAC:rs766223909,TOPMed:rs766223909,dbSNP:rs766223909,gnomAD:rs766223909;CytogeneticBand=12p13.33;GenomicLocation=NC_000012.12:g.879757C>T
Q9H4A3	TOPMed;gnomAD	VARIANT	854	854	.	.	.	p.Ala854Gly;Xref=TOPMed:rs1003404300,gnomAD:rs1003404300;CytogeneticBand=12p13.33;GenomicLocation=NC_000012.12:g.879760C>G
Q9H4A3	TOPMed;gnomAD	VARIANT	854	854	.	.	.	p.Ala854Val;Xref=TOPMed:rs1003404300,gnomAD:rs1003404300;CytogeneticBand=12p13.33;GenomicLocation=NC_000012.12:g.879760C>T
Q9H4A3	gnomAD	VARIANT	855	855	.	.	.	p.Gln855Arg;Xref=gnomAD:rs1182258583;CytogeneticBand=12p13.33;GenomicLocation=NC_000012.12:g.879763A>G
Q9H4A3	TOPMed;ExAC;dbSNP;gnomAD;ClinVar	VARIANT	856	856	.	.	.	p.Thr856Lys;Xref=ClinVar:RCV000684942,ExAC:rs778139234,TOPMed:rs778139234,dbSNP:rs778139234,gnomAD:rs778139234;CytogeneticBand=12p13.33;GenomicLocation=NC_000012.12:g.879766C>A
Q9H4A3	gnomAD	VARIANT	857	857	.	.	.	p.Gly857Asp;Xref=gnomAD:rs1197415012;CytogeneticBand=12p13.33;GenomicLocation=NC_000012.12:g.879769G>A
Q9H4A3	ExAC;gnomAD	VARIANT	857	857	.	.	.	p.Gly857Ser;Xref=ExAC:rs754032018,gnomAD:rs754032018;CytogeneticBand=12p13.33;GenomicLocation=NC_000012.12:g.879768G>A
Q9H4A3	gnomAD	VARIANT	857	857	.	.	.	p.Gly857Val;Xref=gnomAD:rs1197415012;CytogeneticBand=12p13.33;GenomicLocation=NC_000012.12:g.879769G>T
Q9H4A3	ExAC;gnomAD	VARIANT	859	859	.	.	.	p.Ser859Leu;Xref=ExAC:rs778792291,gnomAD:rs778792291;CytogeneticBand=12p13.33;GenomicLocation=NC_000012.12:g.879775C>T
Q9H4A3	ExAC;gnomAD	VARIANT	859	859	.	.	.	p.Ser859Pro;Xref=ExAC:rs757372764,gnomAD:rs757372764;CytogeneticBand=12p13.33;GenomicLocation=NC_000012.12:g.879774T>C
Q9H4A3	gnomAD	VARIANT	862	862	.	.	.	p.Pro862Arg;Xref=gnomAD:rs1398291260;CytogeneticBand=12p13.33;GenomicLocation=NC_000012.12:g.879784C>G
Q9H4A3	ExAC;gnomAD	VARIANT	868	868	.	.	.	p.Gly868Asp;Xref=ExAC:rs747342146,gnomAD:rs747342146;CytogeneticBand=12p13.33;GenomicLocation=NC_000012.12:g.879802G>A
Q9H4A3	NCI-TCGA Cosmic	VARIANT	870	870	.	.	.	p.Thr870Ile;Xref=NCI-TCGA Cosmic:COSM77019;CytogeneticBand=12p13.33;GenomicLocation=NC_000012.12:g.879808C>T
Q9H4A3	ExAC;gnomAD	VARIANT	871	871	.	.	.	p.Gln871Glu;Xref=ExAC:rs768361823,gnomAD:rs768361823;CytogeneticBand=12p13.33;GenomicLocation=NC_000012.12:g.879810C>G
Q9H4A3	gnomAD	VARIANT	872	872	.	.	.	p.Pro872Ser;Xref=gnomAD:rs1244117097;CytogeneticBand=12p13.33;GenomicLocation=NC_000012.12:g.879813C>T
Q9H4A3	ExAC;gnomAD	VARIANT	874	874	.	.	.	p.Leu874Phe;Xref=ExAC:rs761395426,gnomAD:rs761395426;CytogeneticBand=12p13.33;GenomicLocation=NC_000012.12:g.879819C>T
Q9H4A3	TOPMed;1000Genomes;ExAC;gnomAD	VARIANT	875	875	.	.	.	p.Thr875Met;Xref=1000Genomes:rs529032048,ExAC:rs529032048,TOPMed:rs529032048,gnomAD:rs529032048;CytogeneticBand=12p13.33;GenomicLocation=NC_000012.12:g.879823C>T
Q9H4A3	TOPMed;1000Genomes;ExAC;ClinGen;dbSNP;gnomAD;ClinVar	VARIANT	875	875	.	.	.	p.Thr875Arg;Xref=ClinGen:CA6382525,ClinVar:RCV000338635,ClinVar:RCV000395044,1000Genomes:rs529032048,ExAC:rs529032048,TOPMed:rs529032048,dbSNP:rs529032048,gnomAD:rs529032048;CytogeneticBand=12p13.33;GenomicLocation=NC_000012.12:g.879823C>G
Q9H4A3	TOPMed;gnomAD	VARIANT	879	879	.	.	.	p.Ser879Phe;Xref=TOPMed:rs1338334439,gnomAD:rs1338334439;CytogeneticBand=12p13.33;GenomicLocation=NC_000012.12:g.879835C>T
Q9H4A3	TOPMed;1000Genomes;ExAC;ClinGen;dbSNP;gnomAD;ClinVar	VARIANT	881	881	.	.	.	p.Thr881Ile;Xref=ClinGen:CA6382527,ClinVar:RCV000647851,1000Genomes:rs183506727,ExAC:rs183506727,TOPMed:rs183506727,dbSNP:rs183506727,gnomAD:rs183506727;CytogeneticBand=12p13.33;GenomicLocation=NC_000012.12:g.879841C>T
Q9H4A3	gnomAD	VARIANT	882	882	.	.	.	p.Thr882Ala;Xref=gnomAD:rs1449618080;CytogeneticBand=12p13.33;GenomicLocation=NC_000012.12:g.879843A>G
Q9H4A3	TOPMed;gnomAD	VARIANT	883	883	.	.	.	p.Ala883Asp;Xref=TOPMed:rs899384881,gnomAD:rs899384881;CytogeneticBand=12p13.33;GenomicLocation=NC_000012.12:g.879847C>A
Q9H4A3	TOPMed;gnomAD	VARIANT	883	883	.	.	.	p.Ala883Val;Xref=TOPMed:rs899384881,gnomAD:rs899384881;CytogeneticBand=12p13.33;GenomicLocation=NC_000012.12:g.879847C>T
Q9H4A3	gnomAD	VARIANT	884	884	.	.	.	p.Ala884Thr;Xref=gnomAD:rs1269435010;CytogeneticBand=12p13.33;GenomicLocation=NC_000012.12:g.879849G>A
Q9H4A3	NCI-TCGA;TOPMed;ExAC;gnomAD	VARIANT	884	884	.	.	.	p.Ala884Val;Xref=ExAC:rs759393178,NCI-TCGA:rs759393178,TOPMed:rs759393178,gnomAD:rs759393178;CytogeneticBand=12p13.33;GenomicLocation=NC_000012.12:g.879850C>T
Q9H4A3	TOPMed;1000Genomes;ExAC;dbSNP;gnomAD;ClinVar	VARIANT	886	886	.	.	.	p.Pro886Ala;Xref=ClinVar:RCV000706295,1000Genomes:rs569121553,ExAC:rs569121553,TOPMed:rs569121553,dbSNP:rs569121553,gnomAD:rs569121553;CytogeneticBand=12p13.33;GenomicLocation=NC_000012.12:g.879855C>G
Q9H4A3	TOPMed;1000Genomes;ExAC;gnomAD	VARIANT	886	886	.	.	.	p.Pro886Leu;Xref=1000Genomes:rs188150332,ExAC:rs188150332,TOPMed:rs188150332,gnomAD:rs188150332;CytogeneticBand=12p13.33;GenomicLocation=NC_000012.12:g.879856C>T
Q9H4A3	TOPMed;1000Genomes;ExAC;gnomAD	VARIANT	886	886	.	.	.	p.Pro886Ser;Xref=1000Genomes:rs569121553,ExAC:rs569121553,TOPMed:rs569121553,gnomAD:rs569121553;CytogeneticBand=12p13.33;GenomicLocation=NC_000012.12:g.879855C>T
Q9H4A3	gnomAD	VARIANT	887	887	.	.	.	p.Gly887Glu;Xref=gnomAD:rs1403898430;CytogeneticBand=12p13.33;GenomicLocation=NC_000012.12:g.879859G>A
Q9H4A3	TOPMed;ExAC;gnomAD	VARIANT	888	888	.	.	.	p.Val888Ala;Xref=ExAC:rs747428198,TOPMed:rs747428198,gnomAD:rs747428198;CytogeneticBand=12p13.33;GenomicLocation=NC_000012.12:g.879862T>C
Q9H4A3	TOPMed;ExAC;gnomAD	VARIANT	888	888	.	.	.	p.Val888Gly;Xref=ExAC:rs747428198,TOPMed:rs747428198,gnomAD:rs747428198;CytogeneticBand=12p13.33;GenomicLocation=NC_000012.12:g.879862T>G
Q9H4A3	gnomAD	VARIANT	888	888	.	.	.	p.Val888Leu;Xref=gnomAD:rs1303086844;CytogeneticBand=12p13.33;GenomicLocation=NC_000012.12:g.879861G>T
Q9H4A3	NCI-TCGA	VARIANT	888	888	.	.	.	Xref=NCI-TCGA:TCGA novel;CytogeneticBand=12p13.33;GenomicLocation=NC_000012.12:g.879857del
Q9H4A3	ExAC;gnomAD	VARIANT	890	890	.	.	.	p.Thr890Ala;Xref=ExAC:rs781465541,gnomAD:rs781465541;CytogeneticBand=12p13.33;GenomicLocation=NC_000012.12:g.879867A>G
Q9H4A3	ExAC;gnomAD	VARIANT	890	890	.	.	.	p.Thr890Ile;Xref=ExAC:rs747863248,gnomAD:rs747863248;CytogeneticBand=12p13.33;GenomicLocation=NC_000012.12:g.879868C>T
Q9H4A3	ExAC;gnomAD	VARIANT	890	890	.	.	.	p.Thr890Pro;Xref=ExAC:rs781465541,gnomAD:rs781465541;CytogeneticBand=12p13.33;GenomicLocation=NC_000012.12:g.879867A>C
Q9H4A3	ExAC;gnomAD	VARIANT	891	891	.	.	.	p.Val891Met;Xref=ExAC:rs769313429,gnomAD:rs769313429;CytogeneticBand=12p13.33;GenomicLocation=NC_000012.12:g.879870G>A
Q9H4A3	ExAC;gnomAD	VARIANT	892	892	.	.	.	p.Val892Gly;Xref=ExAC:rs772823098,gnomAD:rs772823098;CytogeneticBand=12p13.33;GenomicLocation=NC_000012.12:g.879874T>G
Q9H4A3	gnomAD	VARIANT	892	892	.	.	.	p.Val892Leu;Xref=gnomAD:rs1271521916;CytogeneticBand=12p13.33;GenomicLocation=NC_000012.12:g.879873G>C
Q9H4A3	NCI-TCGA;TOPMed;NCI-TCGA Cosmic	VARIANT	893	893	.	.	.	p.Pro893Ala;Xref=NCI-TCGA Cosmic:COSM696245,NCI-TCGA:rs1206597194,TOPMed:rs1206597194;CytogeneticBand=12p13.33;GenomicLocation=NC_000012.12:g.879876C>G
Q9H4A3	TOPMed;ExAC;gnomAD	VARIANT	893	893	.	.	.	p.Pro893Leu;Xref=ExAC:rs762367651,TOPMed:rs762367651,gnomAD:rs762367651;CytogeneticBand=12p13.33;GenomicLocation=NC_000012.12:g.879877C>T
Q9H4A3	TOPMed	VARIANT	894	894	.	.	.	p.Ser894Gly;Xref=TOPMed:rs1268502587;CytogeneticBand=12p13.33;GenomicLocation=NC_000012.12:g.879879A>G
Q9H4A3	TOPMed;1000Genomes;ESP;ExAC;ClinGen;dbSNP;gnomAD;ClinVar	VARIANT	895	895	.	.	.	p.Gln895Arg;Xref=ClinGen:CA6382544,ClinVar:RCV000530346,1000Genomes:rs200100184,ESP:rs200100184,ExAC:rs200100184,TOPMed:rs200100184,dbSNP:rs200100184,gnomAD:rs200100184;CytogeneticBand=12p13.33;GenomicLocation=NC_000012.12:g.879883A>G
Q9H4A3	TOPMed	VARIANT	897	897	.	.	.	p.Pro897Ser;Xref=TOPMed:rs977764414;CytogeneticBand=12p13.33;GenomicLocation=NC_000012.12:g.879888C>T
Q9H4A3	TOPMed	VARIANT	897	897	.	.	.	p.Pro897Thr;Xref=TOPMed:rs977764414;CytogeneticBand=12p13.33;GenomicLocation=NC_000012.12:g.879888C>A
Q9H4A3	NCI-TCGA;TOPMed;ExAC;gnomAD	VARIANT	898	898	.	.	.	p.Thr898Ala;Xref=ExAC:rs777908830,NCI-TCGA:rs777908830,TOPMed:rs777908830,gnomAD:rs777908830;CytogeneticBand=12p13.33;GenomicLocation=NC_000012.12:g.879891A>G
Q9H4A3	TOPMed;ExAC;gnomAD	VARIANT	898	898	.	.	.	p.Thr898Pro;Xref=ExAC:rs777908830,TOPMed:rs777908830,gnomAD:rs777908830;CytogeneticBand=12p13.33;GenomicLocation=NC_000012.12:g.879891A>C
Q9H4A3	TOPMed;ExAC;gnomAD	VARIANT	898	898	.	.	.	p.Thr898Ser;Xref=ExAC:rs777908830,TOPMed:rs777908830,gnomAD:rs777908830;CytogeneticBand=12p13.33;GenomicLocation=NC_000012.12:g.879891A>T
Q9H4A3	ExAC;gnomAD	VARIANT	899	899	.	.	.	p.Leu899Phe;Xref=ExAC:rs759481167,gnomAD:rs759481167;CytogeneticBand=12p13.33;GenomicLocation=NC_000012.12:g.879894C>T
Q9H4A3	Ensembl	VARIANT	902	902	.	.	.	p.Pro902His;Xref=Ensembl:rs58098079;CytogeneticBand=12p13.33;GenomicLocation=NC_000012.12:g.879904C>A
Q9H4A3	ExAC;dbSNP;gnomAD;ClinVar	VARIANT	904	904	.	.	.	p.Thr904Ala;Xref=ClinVar:RCV001114720,ExAC:rs752492830,dbSNP:rs752492830,gnomAD:rs752492830;CytogeneticBand=12p13.33;GenomicLocation=NC_000012.12:g.879909A>G
Q9H4A3	ExAC;gnomAD	VARIANT	904	904	.	.	.	p.Thr904Ile;Xref=ExAC:rs762143634,gnomAD:rs762143634;CytogeneticBand=12p13.33;GenomicLocation=NC_000012.12:g.879910C>T
Q9H4A3	NCI-TCGA Cosmic	VARIANT	905	905	.	.	.	p.Gln905Arg;Xref=NCI-TCGA Cosmic:COSM4878994,NCI-TCGA Cosmic:COSM4878995;CytogeneticBand=12p13.33;GenomicLocation=NC_000012.12:g.879913A>G
Q9H4A3	gnomAD	VARIANT	908	908	.	.	.	p.Ser908Arg;Xref=gnomAD:rs1163329038;CytogeneticBand=12p13.33;GenomicLocation=NC_000012.12:g.879923T>G
Q9H4A3	TOPMed	VARIANT	910	910	.	.	.	p.Val910Gly;Xref=TOPMed:rs1333892717;CytogeneticBand=12p13.33;GenomicLocation=NC_000012.12:g.879928T>G
Q9H4A3	TOPMed	VARIANT	912	912	.	.	.	p.Pro912Leu;Xref=TOPMed:rs866924313;CytogeneticBand=12p13.33;GenomicLocation=NC_000012.12:g.879934C>T
Q9H4A3	gnomAD	VARIANT	913	913	.	.	.	Xref=gnomAD:rs1427080573;CytogeneticBand=12p13.33;GenomicLocation=NC_000012.12:g.879936C>T
Q9H4A3	ExAC;gnomAD	VARIANT	913	913	.	.	.	p.Gln913His;Xref=ExAC:rs750580956,gnomAD:rs750580956;CytogeneticBand=12p13.33;GenomicLocation=NC_000012.12:g.879938G>C
Q9H4A3	TOPMed;ExAC;gnomAD	VARIANT	915	915	.	.	.	p.Leu915Pro;Xref=ExAC:rs752063279,TOPMed:rs752063279,gnomAD:rs752063279;CytogeneticBand=12p13.33;GenomicLocation=NC_000012.12:g.879943T>C
Q9H4A3	ExAC;gnomAD	VARIANT	915	915	.	.	.	p.Leu915Val;Xref=ExAC:rs766385883,gnomAD:rs766385883;CytogeneticBand=12p13.33;GenomicLocation=NC_000012.12:g.879942C>G
Q9H4A3	Ensembl	VARIANT	916	916	.	.	.	Xref=Ensembl:rs974609579;CytogeneticBand=12p13.33;GenomicLocation=NC_000012.12:g.879945C>T
Q9H4A3	ExAC;gnomAD	VARIANT	916	916	.	.	.	p.Gln916Leu;Xref=ExAC:rs755434194,gnomAD:rs755434194;CytogeneticBand=12p13.33;GenomicLocation=NC_000012.12:g.879946A>T
Q9H4A3	Ensembl	VARIANT	917	917	.	.	.	p.Pro917Leu;Xref=Ensembl:rs868061428;CytogeneticBand=12p13.33;GenomicLocation=NC_000012.12:g.879949C>T
Q9H4A3	NCI-TCGA	VARIANT	917	917	.	.	.	p.Pro917Thr;Xref=NCI-TCGA:TCGA novel;CytogeneticBand=12p13.33;GenomicLocation=NC_000012.12:g.879948C>A
Q9H4A3	NCI-TCGA Cosmic	VARIANT	918	918	.	.	.	p.Ala918Ser;Xref=NCI-TCGA Cosmic:COSM1299988;CytogeneticBand=12p13.33;GenomicLocation=NC_000012.12:g.879951G>T
Q9H4A3	gnomAD	VARIANT	919	919	.	.	.	p.Val919Ile;Xref=gnomAD:rs1315446049;CytogeneticBand=12p13.33;GenomicLocation=NC_000012.12:g.879954G>A
Q9H4A3	NCI-TCGA	VARIANT	920	920	.	.	.	p.Gln920Arg;Xref=NCI-TCGA:TCGA novel;CytogeneticBand=12p13.33;GenomicLocation=NC_000012.12:g.879958A>G
Q9H4A3	NCI-TCGA	VARIANT	922	922	.	.	.	p.Met922Ile;Xref=NCI-TCGA:TCGA novel;CytogeneticBand=12p13.33;GenomicLocation=NC_000012.12:g.879965G>T
Q9H4A3	Ensembl	VARIANT	922	922	.	.	.	p.Met922Val;Xref=Ensembl:rs921761535;CytogeneticBand=12p13.33;GenomicLocation=NC_000012.12:g.879963A>G
Q9H4A3	TOPMed;ExAC;gnomAD	VARIANT	923	923	.	.	.	p.Gly923Arg;Xref=ExAC:rs781555619,TOPMed:rs781555619,gnomAD:rs781555619;CytogeneticBand=12p13.33;GenomicLocation=NC_000012.12:g.879966G>A
Q9H4A3	ExAC;gnomAD	VARIANT	924	924	.	.	.	p.Ile924Leu;Xref=ExAC:rs755864750,gnomAD:rs755864750;CytogeneticBand=12p13.33;GenomicLocation=NC_000012.12:g.879969A>T
Q9H4A3	ExAC;gnomAD	VARIANT	925	925	.	.	.	p.Pro925Gln;Xref=ExAC:rs777281074,gnomAD:rs777281074;CytogeneticBand=12p13.33;GenomicLocation=NC_000012.12:g.879973C>A
Q9H4A3	ExAC;gnomAD	VARIANT	928	928	.	.	.	p.Leu928Pro;Xref=ExAC:rs770571697,gnomAD:rs770571697;CytogeneticBand=12p13.33;GenomicLocation=NC_000012.12:g.879982T>C
Q9H4A3	gnomAD	VARIANT	929	929	.	.	.	p.Gly929Glu;Xref=gnomAD:rs1460133195;CytogeneticBand=12p13.33;GenomicLocation=NC_000012.12:g.879985G>A
Q9H4A3	ESP;ExAC;gnomAD	VARIANT	930	930	.	.	.	p.Gln930Arg;Xref=ESP:rs376237903,ExAC:rs376237903,gnomAD:rs376237903;CytogeneticBand=12p13.33;GenomicLocation=NC_000012.12:g.879988A>G
Q9H4A3	gnomAD	VARIANT	931	931	.	.	.	p.Ala931Gly;Xref=gnomAD:rs1244169641;CytogeneticBand=12p13.33;GenomicLocation=NC_000012.12:g.879991C>G
Q9H4A3	TOPMed	VARIANT	931	931	.	.	.	p.Ala931Thr;Xref=TOPMed:rs1450291072;CytogeneticBand=12p13.33;GenomicLocation=NC_000012.12:g.879990G>A
Q9H4A3	ExAC;gnomAD	VARIANT	935	935	.	.	.	p.Pro935Ser;Xref=ExAC:rs772112752,gnomAD:rs772112752;CytogeneticBand=12p13.33;GenomicLocation=NC_000012.12:g.880002C>T
Q9H4A3	gnomAD	VARIANT	938	938	.	.	.	p.Ser938Cys;Xref=gnomAD:rs1363656797;CytogeneticBand=12p13.33;GenomicLocation=NC_000012.12:g.880012C>G
Q9H4A3	TOPMed	VARIANT	941	941	.	.	.	p.Val941Asp;Xref=TOPMed:rs1209146414;CytogeneticBand=12p13.33;GenomicLocation=NC_000012.12:g.880021T>A
Q9H4A3	TOPMed	VARIANT	941	941	.	.	.	p.Val941Gly;Xref=TOPMed:rs1209146414;CytogeneticBand=12p13.33;GenomicLocation=NC_000012.12:g.880021T>G
Q9H4A3	NCI-TCGA Cosmic	VARIANT	942	942	.	.	.	p.Leu942Met;Xref=NCI-TCGA Cosmic:COSM944830;CytogeneticBand=12p13.33;GenomicLocation=NC_000012.12:g.880023C>A
Q9H4A3	ExAC;dbSNP;gnomAD;ClinVar	VARIANT	942	942	.	.	.	p.Leu942Pro;Xref=ClinVar:RCV000803470,ExAC:rs775394703,dbSNP:rs775394703,gnomAD:rs775394703;CytogeneticBand=12p13.33;GenomicLocation=NC_000012.12:g.880024T>C
Q9H4A3	TOPMed;ESP;ExAC;gnomAD	VARIANT	944	944	.	.	.	p.Gln944Arg;Xref=ESP:rs147955175,ExAC:rs147955175,TOPMed:rs147955175,gnomAD:rs147955175;CytogeneticBand=12p13.33;GenomicLocation=NC_000012.12:g.880030A>G
Q9H4A3	gnomAD	VARIANT	946	946	.	.	.	p.Phe946Leu;Xref=gnomAD:rs1481141626;CytogeneticBand=12p13.33;GenomicLocation=NC_000012.12:g.880724T>C
Q9H4A3	TOPMed;ExAC;gnomAD	VARIANT	947	947	.	.	.	p.Pro947Ala;Xref=ExAC:rs753149891,TOPMed:rs753149891,gnomAD:rs753149891;CytogeneticBand=12p13.33;GenomicLocation=NC_000012.12:g.880727C>G
Q9H4A3	TOPMed;ExAC;gnomAD	VARIANT	947	947	.	.	.	p.Pro947Gln;Xref=ExAC:rs761206171,TOPMed:rs761206171,gnomAD:rs761206171;CytogeneticBand=12p13.33;GenomicLocation=NC_000012.12:g.880728C>A
Q9H4A3	TOPMed;ExAC;gnomAD	VARIANT	947	947	.	.	.	p.Pro947Ser;Xref=ExAC:rs753149891,TOPMed:rs753149891,gnomAD:rs753149891;CytogeneticBand=12p13.33;GenomicLocation=NC_000012.12:g.880727C>T
Q9H4A3	TOPMed;ExAC;dbSNP;gnomAD;ClinVar	VARIANT	947	947	.	.	.	p.Pro947Thr;Xref=ClinVar:RCV001316478,ExAC:rs753149891,TOPMed:rs753149891,dbSNP:rs753149891,gnomAD:rs753149891;CytogeneticBand=12p13.33;GenomicLocation=NC_000012.12:g.880727C>A
Q9H4A3	TOPMed	VARIANT	948	948	.	.	.	p.Pro948Ala;Xref=TOPMed:rs932461182;CytogeneticBand=12p13.33;GenomicLocation=NC_000012.12:g.880730C>G
Q9H4A3	TOPMed	VARIANT	948	948	.	.	.	p.Pro948Arg;Xref=TOPMed:rs1051000166;CytogeneticBand=12p13.33;GenomicLocation=NC_000012.12:g.880731C>G
Q9H4A3	NCI-TCGA Cosmic	VARIANT	948	948	.	.	.	p.Pro948Ser;Xref=NCI-TCGA Cosmic:COSM3968511,NCI-TCGA Cosmic:COSM3968512;CytogeneticBand=12p13.33;GenomicLocation=NC_000012.12:g.880730C>T
Q9H4A3	dbSNP;ClinVar	VARIANT	948	948	.	.	.	p.Pro948Thr;Xref=ClinVar:RCV001343011,dbSNP:rs932461182;CytogeneticBand=12p13.33;GenomicLocation=NC_000012.12:g.880730C>A
Q9H4A3	NCI-TCGA;COSMIC;ExAC;NCI-TCGA Cosmic	VARIANT	949	949	.	.	.	p.Arg949Gln;Xref=NCI-TCGA Cosmic:COSM944855,cosmic curated:COSM944855,NCI-TCGA Cosmic:COSM944856,ExAC:rs754209005,NCI-TCGA:rs754209005;CytogeneticBand=12p13.33;GenomicLocation=NC_000012.12:g.880734G>A;Ontology_term=ECO:0000313;evidence=ECO:0000313|cosmic_study:419
Q9H4A3	NCI-TCGA;TOPMed;gnomAD	VARIANT	951	951	.	.	.	p.Pro951Ser;Xref=NCI-TCGA:rs1431038794,TOPMed:rs1431038794,gnomAD:rs1431038794;CytogeneticBand=12p13.33;GenomicLocation=NC_000012.12:g.880739C>T
Q9H4A3	TOPMed	VARIANT	952	952	.	.	.	p.Pro952Ser;Xref=TOPMed:rs1475854150;CytogeneticBand=12p13.33;GenomicLocation=NC_000012.12:g.880742C>T
Q9H4A3	TOPMed	VARIANT	955	955	.	.	.	p.Pro955Arg;Xref=TOPMed:rs1180144652;CytogeneticBand=12p13.33;GenomicLocation=NC_000012.12:g.880752C>G
Q9H4A3	1000Genomes;ExAC;gnomAD	VARIANT	956	956	.	.	.	p.Gly956Ala;Xref=1000Genomes:rs537896375,ExAC:rs537896375,gnomAD:rs537896375;CytogeneticBand=12p13.33;GenomicLocation=NC_000012.12:g.880755G>C
Q9H4A3	ExAC	VARIANT	959	959	.	.	.	p.Asn959Ser;Xref=ExAC:rs779546840;CytogeneticBand=12p13.33;GenomicLocation=NC_000012.12:g.880764A>G
Q9H4A3	TOPMed	VARIANT	961	961	.	.	.	p.Ala961Val;Xref=TOPMed:rs1484048633;CytogeneticBand=12p13.33;GenomicLocation=NC_000012.12:g.880770C>T
Q9H4A3	TOPMed;ExAC;gnomAD	VARIANT	962	962	.	.	.	p.Pro962Arg;Xref=ExAC:rs746948660,TOPMed:rs746948660,gnomAD:rs746948660;CytogeneticBand=12p13.33;GenomicLocation=NC_000012.12:g.880773C>G
Q9H4A3	ExAC;gnomAD	VARIANT	963	963	.	.	.	p.Ser963Phe;Xref=ExAC:rs768585422,gnomAD:rs768585422;CytogeneticBand=12p13.33;GenomicLocation=NC_000012.12:g.880776C>T
Q9H4A3	TOPMed	VARIANT	963	963	.	.	.	p.Ser963Thr;Xref=TOPMed:rs1209509244;CytogeneticBand=12p13.33;GenomicLocation=NC_000012.12:g.880775T>A
Q9H4A3	ExAC;gnomAD	VARIANT	965	965	.	.	.	p.Asn965Asp;Xref=ExAC:rs747935613,gnomAD:rs747935613;CytogeneticBand=12p13.33;GenomicLocation=NC_000012.12:g.880781A>G
Q9H4A3	TOPMed;ExAC;gnomAD	VARIANT	965	965	.	.	.	p.Asn965Ser;Xref=ExAC:rs771204045,TOPMed:rs771204045,gnomAD:rs771204045;CytogeneticBand=12p13.33;GenomicLocation=NC_000012.12:g.880782A>G
Q9H4A3	TOPMed;ExAC;gnomAD	VARIANT	965	965	.	.	.	p.Asn965Thr;Xref=ExAC:rs771204045,TOPMed:rs771204045,gnomAD:rs771204045;CytogeneticBand=12p13.33;GenomicLocation=NC_000012.12:g.880782A>C
Q9H4A3	ClinGen;dbSNP;gnomAD;ClinVar	VARIANT	966	966	.	.	.	p.Val966Met;Xref=ClinGen:CA10604864,ClinVar:RCV000407686,dbSNP:rs886042915,gnomAD:rs886042915;CytogeneticBand=12p13.33;GenomicLocation=NC_000012.12:g.880784G>A
Q9H4A3	ClinGen;dbSNP;Ensembl;ClinVar	VARIANT	967	967	.	.	.	p.Ala967Thr;Xref=ClinGen:CA383326936,ClinVar:RCV000647842,Ensembl:rs1555146635,dbSNP:rs1555146635;CytogeneticBand=12p13.33;GenomicLocation=NC_000012.12:g.880787G>A
Q9H4A3	ExAC;gnomAD	VARIANT	968	968	.	.	.	p.Ser968Tyr;Xref=ExAC:rs759691011,gnomAD:rs759691011;CytogeneticBand=12p13.33;GenomicLocation=NC_000012.12:g.880791C>A
Q9H4A3	Ensembl	VARIANT	969	969	.	.	.	p.Val969Ile;Xref=Ensembl:rs374035700;CytogeneticBand=12p13.33;GenomicLocation=NC_000012.12:g.880793G>A
Q9H4A3	ExAC;gnomAD	VARIANT	971	971	.	.	.	p.Ile971Val;Xref=ExAC:rs772077110,gnomAD:rs772077110;CytogeneticBand=12p13.33;GenomicLocation=NC_000012.12:g.880799A>G
Q9H4A3	Ensembl	VARIANT	972	972	.	.	.	p.His972Arg;Xref=Ensembl:rs1032036522;CytogeneticBand=12p13.33;GenomicLocation=NC_000012.12:g.880803A>G
Q9H4A3	TOPMed	VARIANT	975	975	.	.	.	p.Val975Ile;Xref=TOPMed:rs1287606802;CytogeneticBand=12p13.33;GenomicLocation=NC_000012.12:g.880811G>A
Q9H4A3	NCI-TCGA Cosmic	VARIANT	979	979	.	.	.	p.Pro979Leu;Xref=NCI-TCGA Cosmic:COSM3466773,NCI-TCGA Cosmic:COSM3466774;CytogeneticBand=12p13.33;GenomicLocation=NC_000012.12:g.880824C>T
Q9H4A3	TOPMed;COSMIC;ExAC;dbSNP;gnomAD;ClinVar	VARIANT	981	981	.	.	.	p.Pro981Leu;Xref=cosmic curated:COSM3793063,ClinVar:RCV000687771,ExAC:rs754320383,TOPMed:rs754320383,dbSNP:rs754320383,gnomAD:rs754320383;CytogeneticBand=12p13.33;GenomicLocation=NC_000012.12:g.880830C>T;Ontology_term=ECO:0000313;evidence=ECO:0000313|cosmic_study:413
Q9H4A3	NCI-TCGA	VARIANT	981	981	.	.	.	p.Pro981Ser;Xref=NCI-TCGA:TCGA novel;CytogeneticBand=12p13.33;GenomicLocation=NC_000012.12:g.880829C>T
Q9H4A3	TOPMed	VARIANT	982	982	.	.	.	p.Thr982Ser;Xref=TOPMed:rs1388117854;CytogeneticBand=12p13.33;GenomicLocation=NC_000012.12:g.880832A>T
Q9H4A3	gnomAD	VARIANT	983	983	.	.	.	p.Glu983Asp;Xref=gnomAD:rs995813769;CytogeneticBand=12p13.33;GenomicLocation=NC_000012.12:g.880837A>C
Q9H4A3	dbSNP;gnomAD;ClinVar	VARIANT	983	983	.	.	.	p.Glu983Gln;Xref=ClinVar:RCV000693282,dbSNP:rs1185591309,gnomAD:rs1185591309;CytogeneticBand=12p13.33;GenomicLocation=NC_000012.12:g.880835G>C
Q9H4A3	TOPMed;ESP;ExAC;gnomAD	VARIANT	985	985	.	.	.	p.Leu985Met;Xref=ESP:rs377242632,ExAC:rs377242632,TOPMed:rs377242632,gnomAD:rs377242632;CytogeneticBand=12p13.33;GenomicLocation=NC_000012.12:g.880841C>A
Q9H4A3	ExAC;gnomAD	VARIANT	985	985	.	.	.	p.Leu985Pro;Xref=ExAC:rs758081323,gnomAD:rs758081323;CytogeneticBand=12p13.33;GenomicLocation=NC_000012.12:g.880842T>C
Q9H4A3	TOPMed;ESP;ExAC;gnomAD	VARIANT	985	985	.	.	.	p.Leu985Val;Xref=ESP:rs377242632,ExAC:rs377242632,TOPMed:rs377242632,gnomAD:rs377242632;CytogeneticBand=12p13.33;GenomicLocation=NC_000012.12:g.880841C>G
Q9H4A3	gnomAD	VARIANT	987	987	.	.	.	p.Thr987Ala;Xref=gnomAD:rs1384581028;CytogeneticBand=12p13.33;GenomicLocation=NC_000012.12:g.880847A>G
Q9H4A3	ExAC;gnomAD	VARIANT	987	987	.	.	.	p.Thr987Ile;Xref=ExAC:rs779451133,gnomAD:rs779451133;CytogeneticBand=12p13.33;GenomicLocation=NC_000012.12:g.880848C>T
Q9H4A3	Ensembl	VARIANT	988	988	.	.	.	p.Pro988Ser;Xref=Ensembl:rs1028934233;CytogeneticBand=12p13.33;GenomicLocation=NC_000012.12:g.880850C>T
Q9H4A3	gnomAD	VARIANT	989	989	.	.	.	p.Gly989Ala;Xref=gnomAD:rs760726263;CytogeneticBand=12p13.33;GenomicLocation=NC_000012.12:g.880854G>C
Q9H4A3	gnomAD	VARIANT	989	989	.	.	.	p.Gly989Glu;Xref=gnomAD:rs760726263;CytogeneticBand=12p13.33;GenomicLocation=NC_000012.12:g.880854G>A
Q9H4A3	ClinGen;dbSNP;Ensembl;ClinVar	VARIANT	990	990	.	.	.	p.Tyr990Cys;Xref=ClinGen:CA10642534,ClinVar:RCV000342730,ClinVar:RCV002487371,Ensembl:rs886049923,dbSNP:rs886049923;CytogeneticBand=12p13.33;GenomicLocation=NC_000012.12:g.880857A>G
Q9H4A3	Ensembl	VARIANT	990	990	.	.	.	p.Tyr990Asp;Xref=Ensembl:rs1592153290;CytogeneticBand=12p13.33;GenomicLocation=NC_000012.12:g.880856T>G
Q9H4A3	ExAC;gnomAD	VARIANT	992	992	.	.	.	p.Pro992Ala;Xref=ExAC:rs751055211,gnomAD:rs751055211;CytogeneticBand=12p13.33;GenomicLocation=NC_000012.12:g.880862C>G
Q9H4A3	gnomAD	VARIANT	993	993	.	.	.	p.Thr993Ala;Xref=gnomAD:rs1288514591;CytogeneticBand=12p13.33;GenomicLocation=NC_000012.12:g.880865A>G
Q9H4A3	ExAC;gnomAD	VARIANT	995	995	.	.	.	p.Val995Leu;Xref=ExAC:rs754908616,gnomAD:rs754908616;CytogeneticBand=12p13.33;GenomicLocation=NC_000012.12:g.880871G>T%2C NC_000012.12:g.880871G>C
Q9H4A3	ExAC;gnomAD	VARIANT	995	995	.	.	.	p.Val995Met;Xref=ExAC:rs754908616,gnomAD:rs754908616;CytogeneticBand=12p13.33;GenomicLocation=NC_000012.12:g.880871G>A
Q9H4A3	ExAC;gnomAD	VARIANT	1001	1001	.	.	.	p.Ser1001Leu;Xref=ExAC:rs748023236,gnomAD:rs748023236;CytogeneticBand=12p13.33;GenomicLocation=NC_000012.12:g.880890C>T
Q9H4A3	ExAC;gnomAD	VARIANT	1002	1002	.	.	.	p.Asn1002Asp;Xref=ExAC:rs769585420,gnomAD:rs769585420;CytogeneticBand=12p13.33;GenomicLocation=NC_000012.12:g.880892A>G
Q9H4A3	NCI-TCGA Cosmic	VARIANT	1002	1002	.	.	.	p.Asn1002Ser;Xref=NCI-TCGA Cosmic:COSM4045588,NCI-TCGA Cosmic:COSM4045589;CytogeneticBand=12p13.33;GenomicLocation=NC_000012.12:g.880893A>G
Q9H4A3	NCI-TCGA;ExAC;gnomAD	VARIANT	1003	1003	.	.	.	p.Leu1003Phe;Xref=ExAC:rs777505065,NCI-TCGA:rs777505065,gnomAD:rs777505065;CytogeneticBand=12p13.33;GenomicLocation=NC_000012.12:g.880895C>T
Q9H4A3	gnomAD	VARIANT	1005	1005	.	.	.	p.Val1005Phe;Xref=gnomAD:rs1292582284;CytogeneticBand=12p13.33;GenomicLocation=NC_000012.12:g.880901G>T
Q9H4A3	NCI-TCGA	VARIANT	1005	1005	.	.	.	p.Val1005Ile;Xref=NCI-TCGA:TCGA novel;CytogeneticBand=12p13.33;GenomicLocation=NC_000012.12:g.880901G>A
Q9H4A3	gnomAD	VARIANT	1005	1005	.	.	.	p.Val1005Leu;Xref=gnomAD:rs1292582284;CytogeneticBand=12p13.33;GenomicLocation=NC_000012.12:g.880901G>C
Q9H4A3	TOPMed;1000Genomes;ExAC;ClinGen;dbSNP;gnomAD;ClinVar	VARIANT	1006	1006	.	.	.	p.Pro1006Ser;Xref=ClinGen:CA6382625,ClinVar:RCV000303272,ClinVar:RCV001401872,1000Genomes:rs186736970,ExAC:rs186736970,TOPMed:rs186736970,dbSNP:rs186736970,gnomAD:rs186736970;CytogeneticBand=12p13.33;GenomicLocation=NC_000012.12:g.880904C>T
Q9H4A3	TOPMed;1000Genomes;ExAC;gnomAD	VARIANT	1007	1007	.	.	.	p.Met1007Leu;Xref=1000Genomes:rs191295023,ExAC:rs191295023,TOPMed:rs191295023,gnomAD:rs191295023;CytogeneticBand=12p13.33;GenomicLocation=NC_000012.12:g.880907A>T
Q9H4A3	Ensembl	VARIANT	1007	1007	.	.	.	p.Met1007Thr;Xref=Ensembl:rs954615875;CytogeneticBand=12p13.33;GenomicLocation=NC_000012.12:g.880908T>C
Q9H4A3	TOPMed;1000Genomes;COSMIC;ExAC;ClinGen;dbSNP;gnomAD;ClinVar	VARIANT	1007	1007	.	.	.	p.Met1007Val;Xref=ClinGen:CA6382626,cosmic curated:COSM1513732,ClinVar:RCV000394245,ClinVar:RCV001430918,1000Genomes:rs191295023,ExAC:rs191295023,TOPMed:rs191295023,dbSNP:rs191295023,gnomAD:rs191295023;CytogeneticBand=12p13.33;GenomicLocation=NC_000012.12:g.880907A>G;Ontology_term=ECO:0000313;evidence=ECO:0000313|cosmic_study:417
Q9H4A3	Ensembl	VARIANT	1009	1009	.	.	.	p.Gly1009Asp;Xref=Ensembl:rs987743840;CytogeneticBand=12p13.33;GenomicLocation=NC_000012.12:g.880914G>A
Q9H4A3	Ensembl	VARIANT	1009	1009	.	.	.	p.Gly1009Ser;Xref=Ensembl:rs1592153571;CytogeneticBand=12p13.33;GenomicLocation=NC_000012.12:g.880913G>A
Q9H4A3	TOPMed;ExAC;ClinGen;dbSNP;gnomAD;ClinVar	VARIANT	1010	1010	.	.	.	p.Val1010Ala;Xref=ClinGen:CA6382629,ClinVar:RCV000560044,ExAC:rs769099133,TOPMed:rs769099133,dbSNP:rs769099133,gnomAD:rs769099133;CytogeneticBand=12p13.33;GenomicLocation=NC_000012.12:g.880917T>C
Q9H4A3	ExAC;gnomAD	VARIANT	1010	1010	.	.	.	p.Val1010Ile;Xref=ExAC:rs760802641,gnomAD:rs760802641;CytogeneticBand=12p13.33;GenomicLocation=NC_000012.12:g.880916G>A
Q9H4A3	gnomAD	VARIANT	1012	1012	.	.	.	p.Gly1012Glu;Xref=gnomAD:rs750516612;CytogeneticBand=12p13.33;GenomicLocation=NC_000012.12:g.880923G>A
Q9H4A3	gnomAD	VARIANT	1012	1012	.	.	.	p.Gly1012Val;Xref=gnomAD:rs750516612;CytogeneticBand=12p13.33;GenomicLocation=NC_000012.12:g.880923G>T
Q9H4A3	ExAC;gnomAD	VARIANT	1013	1013	.	.	.	p.Gln1013Glu;Xref=ExAC:rs777291667,gnomAD:rs777291667;CytogeneticBand=12p13.33;GenomicLocation=NC_000012.12:g.880925C>G
Q9H4A3	TOPMed	VARIANT	1018	1018	.	.	.	p.Gln1018His;Xref=TOPMed:rs907697539;CytogeneticBand=12p13.33;GenomicLocation=NC_000012.12:g.880942G>T
Q9H4A3	ExAC;gnomAD	VARIANT	1021	1021	.	.	.	p.Gly1021Arg;Xref=ExAC:rs773659432,gnomAD:rs773659432;CytogeneticBand=12p13.33;GenomicLocation=NC_000012.12:g.880949G>A
Q9H4A3	gnomAD	VARIANT	1022	1022	.	.	.	p.Ser1022Cys;Xref=gnomAD:rs1158451078;CytogeneticBand=12p13.33;GenomicLocation=NC_000012.12:g.880952A>T
Q9H4A3	ExAC;ClinGen;dbSNP;gnomAD;ClinVar	VARIANT	1023	1023	.	.	.	p.Leu1023Ser;Xref=ClinGen:CA6382635,ClinVar:RCV000647839,ExAC:rs766021155,dbSNP:rs766021155,gnomAD:rs766021155;CytogeneticBand=12p13.33;GenomicLocation=NC_000012.12:g.880956T>C
Q9H4A3	TOPMed	VARIANT	1026	1026	.	.	.	p.Ala1026Thr;Xref=TOPMed:rs995676091;CytogeneticBand=12p13.33;GenomicLocation=NC_000012.12:g.880964G>A
Q9H4A3	ExAC;gnomAD	VARIANT	1027	1027	.	.	.	p.Pro1027Ala;Xref=ExAC:rs754533334,gnomAD:rs754533334;CytogeneticBand=12p13.33;GenomicLocation=NC_000012.12:g.880967C>G
Q9H4A3	gnomAD	VARIANT	1027	1027	.	.	.	p.Pro1027Leu;Xref=gnomAD:rs1405830528;CytogeneticBand=12p13.33;GenomicLocation=NC_000012.12:g.880968C>T
Q9H4A3	ExAC;gnomAD	VARIANT	1027	1027	.	.	.	p.Pro1027Ser;Xref=ExAC:rs754533334,gnomAD:rs754533334;CytogeneticBand=12p13.33;GenomicLocation=NC_000012.12:g.880967C>T
Q9H4A3	gnomAD	VARIANT	1029	1029	.	.	.	p.Thr1029Ala;Xref=gnomAD:rs1286536747;CytogeneticBand=12p13.33;GenomicLocation=NC_000012.12:g.880973A>G
Q9H4A3	TOPMed;ExAC;gnomAD	VARIANT	1030	1030	.	.	.	p.Ser1030Phe;Xref=ExAC:rs755998245,TOPMed:rs755998245,gnomAD:rs755998245;CytogeneticBand=12p13.33;GenomicLocation=NC_000012.12:g.880977C>T
Q9H4A3	NCI-TCGA	VARIANT	1031	1031	.	.	.	p.Ser1031Phe;Xref=NCI-TCGA:TCGA novel;CytogeneticBand=12p13.33;GenomicLocation=NC_000012.12:g.880980C>T
Q9H4A3	TOPMed;ExAC;gnomAD	VARIANT	1031	1031	.	.	.	p.Ser1031Pro;Xref=ExAC:rs777594642,TOPMed:rs777594642,gnomAD:rs777594642;CytogeneticBand=12p13.33;GenomicLocation=NC_000012.12:g.880979T>C
Q9H4A3	gnomAD	VARIANT	1032	1032	.	.	.	p.Gln1032His;Xref=gnomAD:rs1490866479;CytogeneticBand=12p13.33;GenomicLocation=NC_000012.12:g.880984G>T
Q9H4A3	ExAC;gnomAD	VARIANT	1032	1032	.	.	.	p.Gln1032Arg;Xref=ExAC:rs749053498,gnomAD:rs749053498;CytogeneticBand=12p13.33;GenomicLocation=NC_000012.12:g.880983A>G
Q9H4A3	ExAC;gnomAD	VARIANT	1033	1033	.	.	.	p.Gln1033His;Xref=ExAC:rs758615529,gnomAD:rs758615529;CytogeneticBand=12p13.33;GenomicLocation=NC_000012.12:g.880987A>C
Q9H4A3	1000Genomes;ExAC;gnomAD	VARIANT	1034	1034	.	.	.	p.Ala1034Thr;Xref=1000Genomes:rs573232975,ExAC:rs573232975,gnomAD:rs573232975;CytogeneticBand=12p13.33;GenomicLocation=NC_000012.12:g.880988G>A
Q9H4A3	TOPMed	VARIANT	1035	1035	.	.	.	p.Val1035Ile;Xref=TOPMed:rs1172075984;CytogeneticBand=12p13.33;GenomicLocation=NC_000012.12:g.880991G>A
Q9H4A3	gnomAD	VARIANT	1038	1038	.	.	.	p.Ser1038Asn;Xref=gnomAD:rs1171734770;CytogeneticBand=12p13.33;GenomicLocation=NC_000012.12:g.881693G>A
Q9H4A3	TOPMed	VARIANT	1040	1040	.	.	.	p.Gln1040His;Xref=TOPMed:rs1290510851;CytogeneticBand=12p13.33;GenomicLocation=NC_000012.12:g.881700G>T
Q9H4A3	TOPMed	VARIANT	1041	1041	.	.	.	p.Gly1041Glu;Xref=TOPMed:rs1431347205;CytogeneticBand=12p13.33;GenomicLocation=NC_000012.12:g.881702G>A
Q9H4A3	ExAC;gnomAD	VARIANT	1043	1043	.	.	.	p.Ser1043Cys;Xref=ExAC:rs759283106,gnomAD:rs759283106;CytogeneticBand=12p13.33;GenomicLocation=NC_000012.12:g.881708C>G
Q9H4A3	ExAC;gnomAD	VARIANT	1044	1044	.	.	.	p.Gln1044Lys;Xref=ExAC:rs771682168,gnomAD:rs771682168;CytogeneticBand=12p13.33;GenomicLocation=NC_000012.12:g.881710C>A
Q9H4A3	dbSNP;ClinVar	VARIANT	1044	1044	.	.	.	p.Gln1044Pro;Xref=ClinVar:RCV001345493,dbSNP:rs1953178178;CytogeneticBand=12p13.33;GenomicLocation=NC_000012.12:g.881711A>C
Q9H4A3	dbSNP;Ensembl;ClinVar	VARIANT	1045	1045	.	.	.	p.Val1045Phe;Xref=ClinVar:RCV000694781,Ensembl:rs1565573971,dbSNP:rs1565573971;CytogeneticBand=12p13.33;GenomicLocation=NC_000012.12:g.881713G>T
Q9H4A3	NCI-TCGA	VARIANT	1046	1046	.	.	.	p.Ala1046Ser;Xref=NCI-TCGA:TCGA novel;CytogeneticBand=12p13.33;GenomicLocation=NC_000012.12:g.881716G>T
Q9H4A3	gnomAD	VARIANT	1046	1046	.	.	.	p.Ala1046Val;Xref=gnomAD:rs1438201345;CytogeneticBand=12p13.33;GenomicLocation=NC_000012.12:g.881717C>T
Q9H4A3	TOPMed	VARIANT	1050	1050	.	.	.	p.Pro1050Ser;Xref=TOPMed:rs1358137494;CytogeneticBand=12p13.33;GenomicLocation=NC_000012.12:g.881728C>T
Q9H4A3	TOPMed;ExAC;gnomAD	VARIANT	1051	1051	.	.	.	p.Val1051Ala;Xref=ExAC:rs760167067,TOPMed:rs760167067,gnomAD:rs760167067;CytogeneticBand=12p13.33;GenomicLocation=NC_000012.12:g.881732T>C
Q9H4A3	dbSNP;Ensembl;ClinVar	VARIANT	1051	1051	.	.	.	p.Val1051Ile;Xref=ClinVar:RCV000808747,Ensembl:rs1592157115,dbSNP:rs1592157115;CytogeneticBand=12p13.33;GenomicLocation=NC_000012.12:g.881731G>A
Q9H4A3	ExAC	VARIANT	1052	1052	.	.	.	p.Ala1052Val;Xref=ExAC:rs763536137;CytogeneticBand=12p13.33;GenomicLocation=NC_000012.12:g.881735C>T
Q9H4A3	gnomAD	VARIANT	1054	1054	.	.	.	p.Ala1054Thr;Xref=gnomAD:rs1214940486;CytogeneticBand=12p13.33;GenomicLocation=NC_000012.12:g.881740G>A
Q9H4A3	TOPMed	VARIANT	1054	1054	.	.	.	p.Ala1054Val;Xref=TOPMed:rs1024757118;CytogeneticBand=12p13.33;GenomicLocation=NC_000012.12:g.881741C>T
Q9H4A3	gnomAD	VARIANT	1055	1055	.	.	.	p.Gln1055Arg;Xref=gnomAD:rs1276763767;CytogeneticBand=12p13.33;GenomicLocation=NC_000012.12:g.881744A>G
Q9H4A3	TOPMed;UniProt;1000Genomes;ESP;ExAC;ClinGen;dbSNP;gnomAD;ClinVar	VARIANT	1056	1056	.	.	.	p.Thr1056Pro;ID=VAR_059033;Xref=ClinGen:CA6382677,ClinVar:RCV000251124,ClinVar:RCV000368653,ClinVar:RCV000576816,ClinVar:RCV001519259,ClinVar:RCV001651232,UniProt:VAR_059033,1000Genomes:rs956868,ESP:rs956868,ExAC:rs956868,TOPMed:rs956868,dbSNP:rs956868,gnomAD:rs956868;CytogeneticBand=12p13.33;GenomicLocation=NC_000012.12:g.881746A>C;Ontology_term=ECO:0000269%2CECO:0000269;evidence=ECO:0000269|pub…
Q9H4A3	TOPMed;1000Genomes;ESP;ExAC;gnomAD	VARIANT	1056	1056	.	.	.	p.Thr1056Ser;Xref=1000Genomes:rs956868,ESP:rs956868,ExAC:rs956868,TOPMed:rs956868,gnomAD:rs956868;CytogeneticBand=12p13.33;GenomicLocation=NC_000012.12:g.881746A>T
Q9H4A3	TOPMed;ExAC;gnomAD	VARIANT	1057	1057	.	.	.	p.Gln1057His;Xref=ExAC:rs765102074,TOPMed:rs765102074,gnomAD:rs765102074;CytogeneticBand=12p13.33;GenomicLocation=NC_000012.12:g.881751A>C
Q9H4A3	gnomAD	VARIANT	1057	1057	.	.	.	p.Gln1057Arg;Xref=gnomAD:rs1268304631;CytogeneticBand=12p13.33;GenomicLocation=NC_000012.12:g.881750A>G
Q9H4A3	ExAC;gnomAD	VARIANT	1058	1058	.	.	.	p.Ala1058Gly;Xref=ExAC:rs750159327,gnomAD:rs750159327;CytogeneticBand=12p13.33;GenomicLocation=NC_000012.12:g.881753C>G
Q9H4A3	ClinGen;dbSNP;gnomAD;ClinVar	VARIANT	1059	1059	.	.	.	p.Thr1059Ala;Xref=ClinGen:CA10642546,ClinVar:RCV000273728,dbSNP:rs886049924,gnomAD:rs886049924;CytogeneticBand=12p13.33;GenomicLocation=NC_000012.12:g.881755A>G
Q9H4A3	ExAC;gnomAD	VARIANT	1059	1059	.	.	.	p.Thr1059Ile;Xref=ExAC:rs755286401,gnomAD:rs755286401;CytogeneticBand=12p13.33;GenomicLocation=NC_000012.12:g.881756C>T
Q9H4A3	gnomAD	VARIANT	1059	1059	.	.	.	p.Thr1059Pro;Xref=gnomAD:rs886049924;CytogeneticBand=12p13.33;GenomicLocation=NC_000012.12:g.881755A>C
Q9H4A3	NCI-TCGA;TOPMed;ExAC;NCI-TCGA Cosmic;gnomAD	VARIANT	1061	1061	.	.	.	p.Pro1061Leu;Xref=NCI-TCGA Cosmic:COSM242262,ExAC:rs756270744,NCI-TCGA:rs756270744,TOPMed:rs756270744,gnomAD:rs756270744;CytogeneticBand=12p13.33;GenomicLocation=NC_000012.12:g.881762C>T
Q9H4A3	ExAC;gnomAD	VARIANT	1061	1061	.	.	.	p.Pro1061Thr;Xref=ExAC:rs752879359,gnomAD:rs752879359;CytogeneticBand=12p13.33;GenomicLocation=NC_000012.12:g.881761C>A
Q9H4A3	ExAC	VARIANT	1062	1062	.	.	.	p.Thr1062Ile;Xref=ExAC:rs777677222;CytogeneticBand=12p13.33;GenomicLocation=NC_000012.12:g.881765C>T
Q9H4A3	TOPMed;ESP;ExAC;ClinGen;dbSNP;gnomAD;ClinVar	VARIANT	1063	1063	.	.	.	p.Thr1063Ile;Xref=ClinGen:CA6382686,ClinVar:RCV000383285,ClinVar:RCV000647831,ClinVar:RCV001535659,ClinVar:RCV002374531,ClinVar:RCV003323505,ESP:rs201379287,ExAC:rs201379287,TOPMed:rs201379287,dbSNP:rs201379287,gnomAD:rs201379287;CytogeneticBand=12p13.33;GenomicLocation=NC_000012.12:g.881768C>T
Q9H4A3	TOPMed;ESP;ExAC;gnomAD	VARIANT	1063	1063	.	.	.	p.Thr1063Ser;Xref=ESP:rs201379287,ExAC:rs201379287,TOPMed:rs201379287,gnomAD:rs201379287;CytogeneticBand=12p13.33;GenomicLocation=NC_000012.12:g.881768C>G
Q9H4A3	gnomAD	VARIANT	1064	1064	.	.	.	p.Leu1064Trp;Xref=gnomAD:rs1315871370;CytogeneticBand=12p13.33;GenomicLocation=NC_000012.12:g.881771T>G
Q9H4A3	ESP;ExAC;gnomAD	VARIANT	1065	1065	.	.	.	p.Ala1065Ser;Xref=ESP:rs369772732,ExAC:rs369772732,gnomAD:rs369772732;CytogeneticBand=12p13.33;GenomicLocation=NC_000012.12:g.881773G>T
Q9H4A3	NCI-TCGA Cosmic	VARIANT	1065	1065	.	.	.	p.Ala1065Thr;Xref=NCI-TCGA Cosmic:COSM696220,NCI-TCGA Cosmic:COSM696221;CytogeneticBand=12p13.33;GenomicLocation=NC_000012.12:g.881773G>A
Q9H4A3	TOPMed;ExAC;dbSNP;gnomAD;ClinVar	VARIANT	1067	1067	.	.	.	p.Ser1067Pro;Xref=ClinVar:RCV000793257,ExAC:rs746216756,TOPMed:rs746216756,dbSNP:rs746216756,gnomAD:rs746216756;CytogeneticBand=12p13.33;GenomicLocation=NC_000012.12:g.881779T>C
Q9H4A3	1000Genomes;ExAC;gnomAD	VARIANT	1068	1068	.	.	.	p.Val1068Leu;Xref=1000Genomes:rs538266658,ExAC:rs538266658,gnomAD:rs538266658;CytogeneticBand=12p13.33;GenomicLocation=NC_000012.12:g.881782G>C
Q9H4A3	ExAC;gnomAD	VARIANT	1069	1069	.	.	.	p.Asp1069His;Xref=ExAC:rs775135848,gnomAD:rs775135848;CytogeneticBand=12p13.33;GenomicLocation=NC_000012.12:g.881785G>C
Q9H4A3	TOPMed;ExAC;ClinGen;dbSNP;gnomAD;ClinVar	VARIANT	1070	1070	.	.	.	p.Ser1070Thr;Xref=ClinGen:CA6382692,ClinVar:RCV000548773,ExAC:rs760251215,TOPMed:rs760251215,dbSNP:rs760251215,gnomAD:rs760251215;CytogeneticBand=12p13.33;GenomicLocation=NC_000012.12:g.881789G>C
Q9H4A3	TOPMed;ESP;ExAC;gnomAD	VARIANT	1072	1072	.	.	.	p.His1072Pro;Xref=ESP:rs376433723,ExAC:rs376433723,TOPMed:rs376433723,gnomAD:rs376433723;CytogeneticBand=12p13.33;GenomicLocation=NC_000012.12:g.881916A>C
Q9H4A3	ExAC;gnomAD	VARIANT	1072	1072	.	.	.	p.His1072Gln;Xref=ExAC:rs766303097,gnomAD:rs766303097;CytogeneticBand=12p13.33;GenomicLocation=NC_000012.12:g.881917T>G
Q9H4A3	ExAC;gnomAD	VARIANT	1074	1074	.	.	.	p.Asp1074Gly;Xref=ExAC:rs774268901,gnomAD:rs774268901;CytogeneticBand=12p13.33;GenomicLocation=NC_000012.12:g.881922A>G
Q9H4A3	ExAC;gnomAD	VARIANT	1077	1077	.	.	.	p.Ser1077Pro;Xref=ExAC:rs764218387,gnomAD:rs764218387;CytogeneticBand=12p13.33;GenomicLocation=NC_000012.12:g.881930T>C
Q9H4A3	TOPMed	VARIANT	1079	1079	.	.	.	p.Met1079Thr;Xref=TOPMed:rs1334103392;CytogeneticBand=12p13.33;GenomicLocation=NC_000012.12:g.881937T>C
Q9H4A3	gnomAD	VARIANT	1079	1079	.	.	.	p.Met1079Val;Xref=gnomAD:rs1441984543;CytogeneticBand=12p13.33;GenomicLocation=NC_000012.12:g.881936A>G
Q9H4A3	NCI-TCGA;TOPMed;COSMIC;NCI-TCGA Cosmic;gnomAD	VARIANT	1080	1080	.	.	.	p.Ser1080Asn;Xref=NCI-TCGA Cosmic:COSM944904,cosmic curated:COSM944904,NCI-TCGA Cosmic:COSM944905,NCI-TCGA:rs1469151944,TOPMed:rs1469151944,gnomAD:rs1469151944;CytogeneticBand=12p13.33;GenomicLocation=NC_000012.12:g.881940G>A;Ontology_term=ECO:0000313;evidence=ECO:0000313|cosmic_study:419
Q9H4A3	NCI-TCGA	VARIANT	1082	1082	.	.	.	p.Gly1082Asp;Xref=NCI-TCGA:TCGA novel;CytogeneticBand=12p13.33;GenomicLocation=NC_000012.12:g.881946G>A
Q9H4A3	TOPMed;gnomAD	VARIANT	1082	1082	.	.	.	p.Gly1082Ser;Xref=TOPMed:rs1307505496,gnomAD:rs1307505496;CytogeneticBand=12p13.33;GenomicLocation=NC_000012.12:g.881945G>A
Q9H4A3	ExAC;gnomAD	VARIANT	1083	1083	.	.	.	p.Asn1083Ser;Xref=ExAC:rs757299559,gnomAD:rs757299559;CytogeneticBand=12p13.33;GenomicLocation=NC_000012.12:g.881949A>G
Q9H4A3	TOPMed	VARIANT	1084	1084	.	.	.	p.Glu1084Asp;Xref=TOPMed:rs1305673136;CytogeneticBand=12p13.33;GenomicLocation=NC_000012.12:g.881953G>T
Q9H4A3	ExAC;gnomAD	VARIANT	1085	1085	.	.	.	p.Asn1085Ser;Xref=ExAC:rs765292205,gnomAD:rs765292205;CytogeneticBand=12p13.33;GenomicLocation=NC_000012.12:g.881955A>G
Q9H4A3	NCI-TCGA;ExAC;dbSNP;gnomAD;ClinVar	VARIANT	1086	1086	.	.	.	p.Val1086Ile;Xref=ClinVar:RCV001048489,ExAC:rs750958116,NCI-TCGA:rs750958116,dbSNP:rs750958116,gnomAD:rs750958116;CytogeneticBand=12p13.33;GenomicLocation=NC_000012.12:g.881957G>A
Q9H4A3	TOPMed;ESP;ExAC;gnomAD	VARIANT	1087	1087	.	.	.	p.Pro1087Gln;Xref=ESP:rs144704075,ExAC:rs144704075,TOPMed:rs144704075,gnomAD:rs144704075;CytogeneticBand=12p13.33;GenomicLocation=NC_000012.12:g.881961C>A
Q9H4A3	1000Genomes;ExAC;gnomAD	VARIANT	1087	1087	.	.	.	p.Pro1087Ser;Xref=1000Genomes:rs542910952,ExAC:rs542910952,gnomAD:rs542910952;CytogeneticBand=12p13.33;GenomicLocation=NC_000012.12:g.881960C>T
Q9H4A3	TOPMed;ExAC;gnomAD	VARIANT	1088	1088	.	.	.	p.Ser1088Cys;Xref=ExAC:rs747339883,TOPMed:rs747339883,gnomAD:rs747339883;CytogeneticBand=12p13.33;GenomicLocation=NC_000012.12:g.881964C>G
Q9H4A3	TOPMed;ExAC;gnomAD	VARIANT	1088	1088	.	.	.	p.Ser1088Phe;Xref=ExAC:rs747339883,TOPMed:rs747339883,gnomAD:rs747339883;CytogeneticBand=12p13.33;GenomicLocation=NC_000012.12:g.881964C>T
Q9H4A3	TOPMed;ExAC;dbSNP;gnomAD;ClinVar	VARIANT	1090	1090	.	.	.	p.Ser1090Ile;Xref=ClinVar:RCV001220806,ExAC:rs780692513,TOPMed:rs780692513,dbSNP:rs780692513,gnomAD:rs780692513;CytogeneticBand=12p13.33;GenomicLocation=NC_000012.12:g.881970G>T
Q9H4A3	Ensembl	VARIANT	1091	1091	.	.	.	p.Gly1091Arg;Xref=Ensembl:rs1565575135;CytogeneticBand=12p13.33;GenomicLocation=NC_000012.12:g.881972G>A
Q9H4A3	gnomAD	VARIANT	1092	1092	.	.	.	p.Arg1092Gly;Xref=gnomAD:rs1247347642;CytogeneticBand=12p13.33;GenomicLocation=NC_000012.12:g.881975A>G
Q9H4A3	TOPMed	VARIANT	1096	1096	.	.	.	p.Arg1096Lys;Xref=TOPMed:rs1457684803;CytogeneticBand=12p13.33;GenomicLocation=NC_000012.12:g.881988G>A
Q9H4A3	TOPMed;ESP;ExAC;gnomAD	VARIANT	1098	1098	.	.	.	p.Thr1098Ala;Xref=ESP:rs138216561,ExAC:rs138216561,TOPMed:rs138216561,gnomAD:rs138216561;CytogeneticBand=12p13.33;GenomicLocation=NC_000012.12:g.881993A>G
Q9H4A3	TOPMed;gnomAD	VARIANT	1099	1099	.	.	.	p.Lys1099Glu;Xref=TOPMed:rs1250342922,gnomAD:rs1250342922;CytogeneticBand=12p13.33;GenomicLocation=NC_000012.12:g.881996A>G
Q9H4A3	ExAC;gnomAD	VARIANT	1100	1100	.	.	.	p.Arg1100Gln;Xref=ExAC:rs749290305,gnomAD:rs749290305;CytogeneticBand=12p13.33;GenomicLocation=NC_000012.12:g.882000G>A
Q9H4A3	NCI-TCGA;COSMIC;ExAC;NCI-TCGA Cosmic;gnomAD	VARIANT	1100	1100	.	.	.	p.Arg1100Trp;Xref=NCI-TCGA Cosmic:COSM944906,cosmic curated:COSM944906,NCI-TCGA Cosmic:COSM944907,ExAC:rs750612826,NCI-TCGA:rs750612826,gnomAD:rs750612826;CytogeneticBand=12p13.33;GenomicLocation=NC_000012.12:g.881999C>T;Ontology_term=ECO:0000313;evidence=ECO:0000313|cosmic_study:419
Q9H4A3	gnomAD	VARIANT	1101	1101	.	.	.	p.His1101Tyr;Xref=gnomAD:rs1197582355;CytogeneticBand=12p13.33;GenomicLocation=NC_000012.12:g.882002C>T
Q9H4A3	gnomAD	VARIANT	1103	1103	.	.	.	p.Arg1103Gly;Xref=gnomAD:rs1479888138;CytogeneticBand=12p13.33;GenomicLocation=NC_000012.12:g.882008C>G
Q9H4A3	TOPMed;ExAC;gnomAD	VARIANT	1103	1103	.	.	.	p.Arg1103Gln;Xref=ExAC:rs759393010,TOPMed:rs759393010,gnomAD:rs759393010;CytogeneticBand=12p13.33;GenomicLocation=NC_000012.12:g.882009G>A
Q9H4A3	TOPMed;ExAC;ClinGen;dbSNP;gnomAD;ClinVar	VARIANT	1105	1105	.	.	.	p.Ser1105Cys;Xref=ClinGen:CA6382738,ClinVar:RCV000647828,ClinVar:RCV002325289,ExAC:rs767286874,TOPMed:rs767286874,dbSNP:rs767286874,gnomAD:rs767286874;CytogeneticBand=12p13.33;GenomicLocation=NC_000012.12:g.882015C>G
Q9H4A3	TOPMed	VARIANT	1106	1106	.	.	.	p.Val1106Gly;Xref=TOPMed:rs932264842;CytogeneticBand=12p13.33;GenomicLocation=NC_000012.12:g.882018T>G
Q9H4A3	TOPMed;1000Genomes;ExAC;gnomAD	VARIANT	1106	1106	.	.	.	p.Val1106Leu;Xref=1000Genomes:rs199611881,ExAC:rs199611881,TOPMed:rs199611881,gnomAD:rs199611881;CytogeneticBand=12p13.33;GenomicLocation=NC_000012.12:g.882017G>C
Q9H4A3	gnomAD	VARIANT	1108	1108	.	.	.	p.Ser1108Gly;Xref=gnomAD:rs1410571220;CytogeneticBand=12p13.33;GenomicLocation=NC_000012.12:g.882023A>G
Q9H4A3	TOPMed;gnomAD	VARIANT	1109	1109	.	.	.	p.Arg1109Cys;Xref=TOPMed:rs1309903063,gnomAD:rs1309903063;CytogeneticBand=12p13.33;GenomicLocation=NC_000012.12:g.882026C>T
Q9H4A3	ExAC;ClinGen;dbSNP;gnomAD;ClinVar	VARIANT	1109	1109	.	.	.	p.Arg1109His;Xref=ClinGen:CA6382742,ClinVar:RCV000559166,ExAC:rs750478389,dbSNP:rs750478389,gnomAD:rs750478389;CytogeneticBand=12p13.33;GenomicLocation=NC_000012.12:g.882027G>A
Q9H4A3	dbSNP;ClinVar	VARIANT	1109	1109	.	.	.	p.Arg1109Ser;Xref=ClinVar:RCV001035093,dbSNP:rs1309903063;CytogeneticBand=12p13.33;GenomicLocation=NC_000012.12:g.882026C>A
Q9H4A3	ExAC;gnomAD	VARIANT	1110	1110	.	.	.	p.Ser1110Phe;Xref=ExAC:rs758943086,gnomAD:rs758943086;CytogeneticBand=12p13.33;GenomicLocation=NC_000012.12:g.882030C>T
Q9H4A3	TOPMed;dbSNP;ClinVar	VARIANT	1111	1111	.	.	.	Xref=ClinVar:RCV000797300,TOPMed:rs1051081383,dbSNP:rs1051081383;CytogeneticBand=12p13.33;GenomicLocation=NC_000012.12:g.882032C>T
Q9H4A3	NCI-TCGA;TOPMed;ExAC;gnomAD	VARIANT	1111	1111	.	.	.	p.Arg1111Gln;Xref=ExAC:rs766862807,NCI-TCGA:rs766862807,TOPMed:rs766862807,gnomAD:rs766862807;CytogeneticBand=12p13.33;GenomicLocation=NC_000012.12:g.882033G>A
Q9H4A3	gnomAD	VARIANT	1115	1115	.	.	.	p.Thr1115Ser;Xref=gnomAD:rs1274017950;CytogeneticBand=12p13.33;GenomicLocation=NC_000012.12:g.882044A>T
Q9H4A3	ExAC;gnomAD	VARIANT	1116	1116	.	.	.	p.Ser1116Leu;Xref=ExAC:rs751974876,gnomAD:rs751974876;CytogeneticBand=12p13.33;GenomicLocation=NC_000012.12:g.882048C>T
Q9H4A3	NCI-TCGA;gnomAD	VARIANT	1117	1117	.	.	.	p.Arg1117Cys;Xref=NCI-TCGA:rs770382819,gnomAD:rs770382819;CytogeneticBand=12p13.33;GenomicLocation=NC_000012.12:g.882050C>T
Q9H4A3	ExAC;gnomAD	VARIANT	1117	1117	.	.	.	p.Arg1117His;Xref=ExAC:rs755308166,gnomAD:rs755308166;CytogeneticBand=12p13.33;GenomicLocation=NC_000012.12:g.882051G>A
Q9H4A3	ExAC;gnomAD	VARIANT	1117	1117	.	.	.	p.Arg1117Leu;Xref=ExAC:rs755308166,gnomAD:rs755308166;CytogeneticBand=12p13.33;GenomicLocation=NC_000012.12:g.882051G>T
Q9H4A3	NCI-TCGA	VARIANT	1118	1118	.	.	.	p.Pro1118Ser;Xref=NCI-TCGA:TCGA novel;CytogeneticBand=12p13.33;GenomicLocation=NC_000012.12:g.882053C>T
Q9H4A3	gnomAD	VARIANT	1120	1120	.	.	.	Xref=gnomAD:rs1191418617;CytogeneticBand=12p13.33;GenomicLocation=NC_000012.12:g.882060T>A
Q9H4A3	TOPMed;ESP;ExAC;gnomAD	VARIANT	1124	1124	.	.	.	p.Asn1124Ser;Xref=ESP:rs146034789,ExAC:rs146034789,TOPMed:rs146034789,gnomAD:rs146034789;CytogeneticBand=12p13.33;GenomicLocation=NC_000012.12:g.882072A>G
Q9H4A3	TOPMed;ESP;ExAC;gnomAD	VARIANT	1124	1124	.	.	.	p.Asn1124Thr;Xref=ESP:rs146034789,ExAC:rs146034789,TOPMed:rs146034789,gnomAD:rs146034789;CytogeneticBand=12p13.33;GenomicLocation=NC_000012.12:g.882072A>C
Q9H4A3	gnomAD	VARIANT	1125	1125	.	.	.	p.Val1125Phe;Xref=gnomAD:rs1484672765;CytogeneticBand=12p13.33;GenomicLocation=NC_000012.12:g.882943G>T
Q9H4A3	1000Genomes;ExAC;gnomAD	VARIANT	1128	1128	.	.	.	p.Lys1128Arg;Xref=1000Genomes:rs559042317,ExAC:rs559042317,gnomAD:rs559042317;CytogeneticBand=12p13.33;GenomicLocation=NC_000012.12:g.882953A>G
Q9H4A3	NCI-TCGA Cosmic	VARIANT	1131	1131	.	.	.	Xref=NCI-TCGA Cosmic:COSM3688513,NCI-TCGA Cosmic:COSM3688514,NCI-TCGA Cosmic:COSM5172642;CytogeneticBand=12p13.33;GenomicLocation=NC_000012.12:g.882961C>T
Q9H4A3	1000Genomes;ExAC;gnomAD	VARIANT	1138	1138	.	.	.	p.Glu1138Gly;Xref=1000Genomes:rs527865856,ExAC:rs527865856,gnomAD:rs527865856;CytogeneticBand=12p13.33;GenomicLocation=NC_000012.12:g.882983A>G
Q9H4A3	ExAC;gnomAD	VARIANT	1142	1142	.	.	.	p.Arg1142Lys;Xref=ExAC:rs752063280,gnomAD:rs752063280;CytogeneticBand=12p13.33;GenomicLocation=NC_000012.12:g.882995G>A
Q9H4A3	NCI-TCGA	VARIANT	1143	1143	.	.	.	Xref=NCI-TCGA:TCGA novel;CytogeneticBand=12p13.33;GenomicLocation=NC_000012.12:g.882997A>T
Q9H4A3	ExAC;gnomAD	VARIANT	1150	1150	.	.	.	p.Asp1150Asn;Xref=ExAC:rs767824819,gnomAD:rs767824819;CytogeneticBand=12p13.33;GenomicLocation=NC_000012.12:g.883018G>A
Q9H4A3	ExAC;gnomAD	VARIANT	1157	1157	.	.	.	p.Glu1157Lys;Xref=ExAC:rs777555339,gnomAD:rs777555339;CytogeneticBand=12p13.33;GenomicLocation=NC_000012.12:g.883039G>A
Q9H4A3	Ensembl	VARIANT	1169	1169	.	.	.	p.Ile1169Thr;Xref=Ensembl:rs267603707;CytogeneticBand=12p13.33;GenomicLocation=NC_000012.12:g.883411T>C
Q9H4A3	gnomAD	VARIANT	1170	1170	.	.	.	p.Leu1170Pro;Xref=gnomAD:rs1482148953;CytogeneticBand=12p13.33;GenomicLocation=NC_000012.12:g.883414T>C
Q9H4A3	gnomAD	VARIANT	1170	1170	.	.	.	p.Leu1170Arg;Xref=gnomAD:rs1482148953;CytogeneticBand=12p13.33;GenomicLocation=NC_000012.12:g.883414T>G
Q9H4A3	TOPMed;1000Genomes;ESP;ExAC;gnomAD	VARIANT	1170	1170	.	.	.	p.Leu1170Val;Xref=1000Genomes:rs142181848,ESP:rs142181848,ExAC:rs142181848,TOPMed:rs142181848,gnomAD:rs142181848;CytogeneticBand=12p13.33;GenomicLocation=NC_000012.12:g.883413C>G
Q9H4A3	TOPMed;1000Genomes;ExAC;ClinGen;dbSNP;gnomAD;ClinVar	VARIANT	1172	1172	.	.	.	p.Ile1172Met;Xref=ClinGen:CA143951,ClinVar:RCV000049257,ClinVar:RCV000404011,ClinVar:RCV000537850,ClinVar:RCV003352760,1000Genomes:rs150532648,ExAC:rs150532648,TOPMed:rs150532648,dbSNP:rs150532648,gnomAD:rs150532648;CytogeneticBand=12p13.33;GenomicLocation=NC_000012.12:g.883421A>G;Ontology_term=ECO:0000313%2CECO:0000313;evidence=ECO:0000313|pubmed:18580052%2CECO:0000313|pubmed:22934535
Q9H4A3	gnomAD	VARIANT	1172	1172	.	.	.	p.Ile1172Thr;Xref=gnomAD:rs1473714633;CytogeneticBand=12p13.33;GenomicLocation=NC_000012.12:g.883420T>C
Q9H4A3	TOPMed;ExAC;gnomAD	VARIANT	1172	1172	.	.	.	p.Ile1172Val;Xref=ExAC:rs780023691,TOPMed:rs780023691,gnomAD:rs780023691;CytogeneticBand=12p13.33;GenomicLocation=NC_000012.12:g.883419A>G
Q9H4A3	TOPMed;gnomAD	VARIANT	1173	1173	.	.	.	p.Glu1173Gly;Xref=TOPMed:rs1424926783,gnomAD:rs1424926783;CytogeneticBand=12p13.33;GenomicLocation=NC_000012.12:g.883423A>G
Q9H4A3	TOPMed;ExAC;ClinGen;dbSNP;gnomAD;ClinVar	VARIANT	1176	1176	.	.	.	p.Ser1176Leu;Xref=ClinGen:CA6382797,ClinVar:RCV000352609,ClinVar:RCV001850640,ExAC:rs754769050,TOPMed:rs754769050,dbSNP:rs754769050,gnomAD:rs754769050;CytogeneticBand=12p13.33;GenomicLocation=NC_000012.12:g.883432C>T
Q9H4A3	dbSNP;ClinVar	VARIANT	1177	1177	.	.	.	p.Phe1177Cys;Xref=ClinVar:RCV002330160,ClinVar:RCV002465940,dbSNP:rs1953359993;CytogeneticBand=12p13.33;GenomicLocation=NC_000012.12:g.883435T>G
Q9H4A3	gnomAD	VARIANT	1179	1179	.	.	.	p.Asp1179Asn;Xref=gnomAD:rs1353252736;CytogeneticBand=12p13.33;GenomicLocation=NC_000012.12:g.883440G>A
Q9H4A3	dbSNP;ClinVar	VARIANT	1180	1180	.	.	.	p.Gln1180Lys;Xref=ClinVar:RCV001060525,dbSNP:rs1953360582;CytogeneticBand=12p13.33;GenomicLocation=NC_000012.12:g.883443C>A
Q9H4A3	COSMIC;ExAC;dbSNP;gnomAD;ClinVar	VARIANT	1182	1182	.	.	.	p.Arg1182Gln;Xref=cosmic curated:COSM1747281,ClinVar:RCV001063344,ExAC:rs749563110,dbSNP:rs749563110,gnomAD:rs749563110;CytogeneticBand=12p13.33;GenomicLocation=NC_000012.12:g.883450G>A;Ontology_term=ECO:0000313%2CECO:0000313%2CECO:0000313;evidence=ECO:0000313|pubmed:24121792%2CECO:0000313|cosmic_study:557%2CECO:0000313|cosmic_study:581
Q9H4A3	NCI-TCGA	VARIANT	1183	1183	.	.	.	Xref=NCI-TCGA:TCGA novel;CytogeneticBand=12p13.33;GenomicLocation=NC_000012.12:g.883452G>T
Q9H4A3	TOPMed;ExAC	VARIANT	1188	1188	.	.	.	p.Ala1188Ser;Xref=ExAC:rs771113896,TOPMed:rs771113896;CytogeneticBand=12p13.33;GenomicLocation=NC_000012.12:g.883467G>T
Q9H4A3	TOPMed;ESP;ExAC;gnomAD	VARIANT	1189	1189	.	.	.	p.Asp1189Asn;Xref=ESP:rs372060006,ExAC:rs372060006,TOPMed:rs372060006,gnomAD:rs372060006;CytogeneticBand=12p13.33;GenomicLocation=NC_000012.12:g.883470G>A
Q9H4A3	ClinGen;dbSNP;Ensembl;ClinVar	VARIANT	1191	1191	.	.	.	p.Met1191Ile;Xref=ClinGen:CA383329126,ClinVar:RCV000548057,Ensembl:rs1555148491,dbSNP:rs1555148491;CytogeneticBand=12p13.33;GenomicLocation=NC_000012.12:g.883478G>C
Q9H4A3	ESP;ExAC;gnomAD	VARIANT	1193	1193	.	.	.	p.Ser1193Gly;Xref=ESP:rs139115390,ExAC:rs139115390,gnomAD:rs139115390;CytogeneticBand=12p13.33;GenomicLocation=NC_000012.12:g.883482A>G
Q9H4A3	TOPMed;1000Genomes;ESP;ExAC;ClinGen;dbSNP;gnomAD;ClinVar	VARIANT	1193	1193	.	.	.	p.Ser1193Asn;Xref=ClinGen:CA240768,ClinVar:RCV000175092,ClinVar:RCV000313205,ClinVar:RCV000999891,ClinVar:RCV001081613,ClinVar:RCV002326955,1000Genomes:rs72650720,ESP:rs72650720,ExAC:rs72650720,TOPMed:rs72650720,dbSNP:rs72650720,gnomAD:rs72650720;CytogeneticBand=12p13.33;GenomicLocation=NC_000012.12:g.883483G>A
Q9H4A3	dbSNP;Ensembl;ClinVar	VARIANT	1195	1195	.	.	.	p.Asp1195Glu;Xref=ClinVar:RCV000815961,Ensembl:rs1592165028,dbSNP:rs1592165028;CytogeneticBand=12p13.33;GenomicLocation=NC_000012.12:g.883490T>A
Q9H4A3	dbSNP;Ensembl;ClinVar	VARIANT	1197	1197	.	.	.	p.Ser1197Ile;Xref=ClinVar:RCV000817740,Ensembl:rs1592165053,dbSNP:rs1592165053;CytogeneticBand=12p13.33;GenomicLocation=NC_000012.12:g.883495G>T
Q9H4A3	TOPMed;ClinGen;dbSNP;ClinVar	VARIANT	1198	1198	.	.	.	p.Val1198Met;Xref=ClinGen:CA383329202,ClinVar:RCV000541348,TOPMed:rs1478319114,dbSNP:rs1478319114;CytogeneticBand=12p13.33;GenomicLocation=NC_000012.12:g.883497G>A
Q9H4A3	UniProt	VARIANT	1199	1199	.	.	.	p.Glu1199Gly;ID=VAR_035640;Xref=UniProt:VAR_035640;CytogeneticBand=12p13.33;Ontology_term=ECO:0000269;evidence=ECO:0000269|pubmed:16959974
Q9H4A3	gnomAD	VARIANT	1200	1200	.	.	.	p.Pro1200Ala;Xref=gnomAD:rs1341335274;CytogeneticBand=12p13.33;GenomicLocation=NC_000012.12:g.883503C>G
Q9H4A3	NCI-TCGA Cosmic	VARIANT	1201	1201	.	.	.	p.Glu1201Gln;Xref=NCI-TCGA Cosmic:COSM696208,NCI-TCGA Cosmic:COSM696209;CytogeneticBand=12p13.33;GenomicLocation=NC_000012.12:g.883506G>C
Q9H4A3	TOPMed	VARIANT	1202	1202	.	.	.	p.Gly1202Asp;Xref=TOPMed:rs1478546989;CytogeneticBand=12p13.33;GenomicLocation=NC_000012.12:g.883510G>A
Q9H4A3	gnomAD	VARIANT	1203	1203	.	.	.	p.Asp1203Ala;Xref=gnomAD:rs1205732954;CytogeneticBand=12p13.33;GenomicLocation=NC_000012.12:g.883513A>C
Q9H4A3	NCI-TCGA Cosmic	VARIANT	1203	1203	.	.	.	p.Asp1203Asn;Xref=NCI-TCGA Cosmic:COSM4846067,NCI-TCGA Cosmic:COSM4846068,NCI-TCGA Cosmic:COSM4846069;CytogeneticBand=12p13.33;GenomicLocation=NC_000012.12:g.883512G>A
Q9H4A3	NCI-TCGA Cosmic	VARIANT	1204	1204	.	.	.	Xref=NCI-TCGA Cosmic:COSM4045610,NCI-TCGA Cosmic:COSM4045611;CytogeneticBand=12p13.33;GenomicLocation=NC_000012.12:g.883515C>T
Q9H4A3	TOPMed;ExAC;dbSNP;gnomAD;ClinVar	VARIANT	1205	1205	.	.	.	p.Gly1205Glu;Xref=ClinVar:RCV000693734,ExAC:rs761597327,TOPMed:rs761597327,dbSNP:rs761597327,gnomAD:rs761597327;CytogeneticBand=12p13.33;GenomicLocation=NC_000012.12:g.883519G>A
Q9H4A3	NCI-TCGA Cosmic	VARIANT	1207	1207	.	.	.	Xref=NCI-TCGA Cosmic:COSM944919,NCI-TCGA Cosmic:COSM944920;CytogeneticBand=12p13.33;GenomicLocation=NC_000012.12:g.883524G>T
Q9H4A3	TOPMed	VARIANT	1207	1207	.	.	.	p.Glu1207Gln;Xref=TOPMed:rs1209777376;CytogeneticBand=12p13.33;GenomicLocation=NC_000012.12:g.883524G>C
Q9H4A3	TOPMed;ExAC	VARIANT	1207	1207	.	.	.	p.Glu1207Val;Xref=ExAC:rs764937901,TOPMed:rs764937901;CytogeneticBand=12p13.33;GenomicLocation=NC_000012.12:g.883525A>T
Q9H4A3	TOPMed;ClinGen;dbSNP;gnomAD;ClinVar	VARIANT	1208	1208	.	.	.	p.Ser1208Ile;Xref=ClinGen:CA231478408,ClinVar:RCV000647849,ClinVar:RCV002331229,TOPMed:rs972194980,dbSNP:rs972194980,gnomAD:rs972194980;CytogeneticBand=12p13.33;GenomicLocation=NC_000012.12:g.883528G>T
Q9H4A3	TOPMed;ExAC;gnomAD	VARIANT	1211	1211	.	.	.	p.Gly1211Glu;Xref=ExAC:rs749955344,TOPMed:rs749955344,gnomAD:rs749955344;CytogeneticBand=12p13.33;GenomicLocation=NC_000012.12:g.883537G>A
Q9H4A3	NCI-TCGA	VARIANT	1211	1211	.	.	.	p.Gly1211Arg;Xref=NCI-TCGA:TCGA novel;CytogeneticBand=12p13.33;GenomicLocation=NC_000012.12:g.883536G>C
Q9H4A3	gnomAD	VARIANT	1212	1212	.	.	.	p.Lys1212Glu;Xref=gnomAD:rs1246337431;CytogeneticBand=12p13.33;GenomicLocation=NC_000012.12:g.883539A>G
Q9H4A3	gnomAD	VARIANT	1213	1213	.	.	.	p.Asp1213Glu;Xref=gnomAD:rs1193267262;CytogeneticBand=12p13.33;GenomicLocation=NC_000012.12:g.883544T>A
Q9H4A3	TOPMed;gnomAD	VARIANT	1214	1214	.	.	.	p.Asp1214Ala;Xref=TOPMed:rs1418043460,gnomAD:rs1418043460;CytogeneticBand=12p13.33;GenomicLocation=NC_000012.12:g.883546A>C
Q9H4A3	dbSNP;gnomAD;ClinVar	VARIANT	1215	1215	.	.	.	p.Tyr1215Cys;Xref=ClinVar:RCV000798216,dbSNP:rs1429709600,gnomAD:rs1429709600;CytogeneticBand=12p13.33;GenomicLocation=NC_000012.12:g.883549A>G
Q9H4A3	ExAC;gnomAD	VARIANT	1216	1216	.	.	.	p.Gly1216Asp;Xref=ExAC:rs757939257,gnomAD:rs757939257;CytogeneticBand=12p13.33;GenomicLocation=NC_000012.12:g.883552G>A
Q9H4A3	ExAC;gnomAD	VARIANT	1218	1218	.	.	.	p.Ser1218Leu;Xref=ExAC:rs765738823,gnomAD:rs765738823;CytogeneticBand=12p13.33;GenomicLocation=NC_000012.12:g.883558C>T
Q9H4A3	TOPMed	VARIANT	1219	1219	.	.	.	p.Gly1219Asp;Xref=TOPMed:rs1341279892;CytogeneticBand=12p13.33;GenomicLocation=NC_000012.12:g.883561G>A
Q9H4A3	TOPMed;ExAC;dbSNP;gnomAD;ClinVar	VARIANT	1220	1220	.	.	.	p.Ser1220Phe;Xref=ClinVar:RCV000693743,ClinVar:RCV002332440,ExAC:rs267603708,TOPMed:rs267603708,dbSNP:rs267603708,gnomAD:rs267603708;CytogeneticBand=12p13.33;GenomicLocation=NC_000012.12:g.883564C>T
Q9H4A3	TOPMed;ExAC;gnomAD	VARIANT	1220	1220	.	.	.	p.Ser1220Tyr;Xref=ExAC:rs267603708,TOPMed:rs267603708,gnomAD:rs267603708;CytogeneticBand=12p13.33;GenomicLocation=NC_000012.12:g.883564C>A
Q9H4A3	ClinGen;dbSNP;gnomAD;ClinVar	VARIANT	1221	1221	.	.	.	p.Gln1221Arg;Xref=ClinGen:CA10642548,ClinVar:RCV000363895,dbSNP:rs886049925,gnomAD:rs886049925;CytogeneticBand=12p13.33;GenomicLocation=NC_000012.12:g.883567A>G
Q9H4A3	gnomAD	VARIANT	1222	1222	.	.	.	p.Lys1222Thr;Xref=gnomAD:rs1380467638;CytogeneticBand=12p13.33;GenomicLocation=NC_000012.12:g.883775A>C
Q9H4A3	TOPMed	VARIANT	1227	1227	.	.	.	p.Phe1227Leu;Xref=TOPMed:rs1351174128;CytogeneticBand=12p13.33;GenomicLocation=NC_000012.12:g.883791C>G
Q9H4A3	TOPMed;ExAC;gnomAD	VARIANT	1228	1228	.	.	.	p.Lys1228Asn;Xref=ExAC:rs762251501,TOPMed:rs762251501,gnomAD:rs762251501;CytogeneticBand=12p13.33;GenomicLocation=NC_000012.12:g.883794A>C
Q9H4A3	gnomAD	VARIANT	1230	1230	.	.	.	p.Pro1230Gln;Xref=gnomAD:rs1283709669;CytogeneticBand=12p13.33;GenomicLocation=NC_000012.12:g.883799C>A
Q9H4A3	COSMIC;ExAC;dbSNP;gnomAD;ClinVar	VARIANT	1233	1233	.	.	.	p.Ala1233Val;Xref=cosmic curated:COSM1232793,ClinVar:RCV001111530,ClinVar:RCV002327389,ExAC:rs772922134,dbSNP:rs772922134,gnomAD:rs772922134;CytogeneticBand=12p13.33;GenomicLocation=NC_000012.12:g.883808C>T;Ontology_term=ECO:0000313%2CECO:0000313;evidence=ECO:0000313|pubmed:22895193%2CECO:0000313|cosmic_study:452
Q9H4A3	ExAC;gnomAD	VARIANT	1234	1234	.	.	.	p.Ser1234Pro;Xref=ExAC:rs765934842,gnomAD:rs765934842;CytogeneticBand=12p13.33;GenomicLocation=NC_000012.12:g.883810T>C
Q9H4A3	gnomAD	VARIANT	1235	1235	.	.	.	p.Ser1235Phe;Xref=gnomAD:rs1486847041;CytogeneticBand=12p13.33;GenomicLocation=NC_000012.12:g.883814C>T
Q9H4A3	TOPMed;1000Genomes	VARIANT	1236	1236	.	.	.	p.Met1236Val;Xref=1000Genomes:rs568133374,TOPMed:rs568133374;CytogeneticBand=12p13.33;GenomicLocation=NC_000012.12:g.883816A>G
Q9H4A3	gnomAD	VARIANT	1239	1239	.	.	.	p.Gln1239Arg;Xref=gnomAD:rs1205651013;CytogeneticBand=12p13.33;GenomicLocation=NC_000012.12:g.883826A>G
Q9H4A3	TOPMed	VARIANT	1241	1241	.	.	.	p.Gly1241Asp;Xref=TOPMed:rs1254282363;CytogeneticBand=12p13.33;GenomicLocation=NC_000012.12:g.884121G>A
Q9H4A3	gnomAD	VARIANT	1242	1242	.	.	.	p.Ile1242Phe;Xref=gnomAD:rs1443695839;CytogeneticBand=12p13.33;GenomicLocation=NC_000012.12:g.884123A>T
Q9H4A3	NCI-TCGA;ExAC;gnomAD	VARIANT	1243	1243	.	.	.	p.Pro1243Arg;Xref=ExAC:rs762713931,NCI-TCGA:rs762713931,gnomAD:rs762713931;CytogeneticBand=12p13.33;GenomicLocation=NC_000012.12:g.884127C>G
Q9H4A3	TOPMed;1000Genomes;ExAC;gnomAD	VARIANT	1244	1244	.	.	.	p.Thr1244Ala;Xref=1000Genomes:rs552505348,ExAC:rs552505348,TOPMed:rs552505348,gnomAD:rs552505348;CytogeneticBand=12p13.33;GenomicLocation=NC_000012.12:g.884129A>G
Q9H4A3	gnomAD	VARIANT	1244	1244	.	.	.	p.Thr1244Ile;Xref=gnomAD:rs1472734385;CytogeneticBand=12p13.33;GenomicLocation=NC_000012.12:g.884130C>T
Q9H4A3	NCI-TCGA	VARIANT	1244	1244	.	.	.	p.Thr1244Ser;Xref=NCI-TCGA:TCGA novel;CytogeneticBand=12p13.33;GenomicLocation=NC_000012.12:g.884130C>G
Q9H4A3	ExAC;gnomAD	VARIANT	1245	1245	.	.	.	p.Ser1245Gly;Xref=ExAC:rs773910442,gnomAD:rs773910442;CytogeneticBand=12p13.33;GenomicLocation=NC_000012.12:g.884132A>G
Q9H4A3	Ensembl	VARIANT	1251	1251	.	.	.	p.Val1251Ile;Xref=Ensembl:rs939487965;CytogeneticBand=12p13.33;GenomicLocation=NC_000012.12:g.884150G>A
Q9H4A3	TOPMed	VARIANT	1252	1252	.	.	.	p.His1252Asn;Xref=TOPMed:rs1484136744;CytogeneticBand=12p13.33;GenomicLocation=NC_000012.12:g.884153C>A
Q9H4A3	NCI-TCGA Cosmic	VARIANT	1253	1253	.	.	.	p.Ser1253Phe;Xref=NCI-TCGA Cosmic:COSM5903043,NCI-TCGA Cosmic:COSM696206,NCI-TCGA Cosmic:COSM696207;CytogeneticBand=12p13.33;GenomicLocation=NC_000012.12:g.884157C>T
Q9H4A3	NCI-TCGA Cosmic	VARIANT	1254	1254	.	.	.	p.Ala1254Val;Xref=NCI-TCGA Cosmic:COSM4652359,NCI-TCGA Cosmic:COSM4652360,NCI-TCGA Cosmic:COSM5713962;CytogeneticBand=12p13.33;GenomicLocation=NC_000012.12:g.884160C>T
Q9H4A3	NCI-TCGA	VARIANT	1256	1260	.	.	.	Xref=NCI-TCGA:TCGA novel;CytogeneticBand=12p13.33;GenomicLocation=NC_000012.12:g.884165_884179del
Q9H4A3	gnomAD	VARIANT	1257	1257	.	.	.	p.Arg1257Gln;Xref=gnomAD:rs1056922971;CytogeneticBand=12p13.33;GenomicLocation=NC_000012.12:g.884169G>A
Q9H4A3	NCI-TCGA Cosmic	VARIANT	1265	1265	.	.	.	p.Glu1265Lys;Xref=NCI-TCGA Cosmic:COSM696204,NCI-TCGA Cosmic:COSM696205;CytogeneticBand=12p13.33;GenomicLocation=NC_000012.12:g.884192G>A
Q9H4A3	ExAC;gnomAD	VARIANT	1266	1266	.	.	.	p.Ser1266Gly;Xref=ExAC:rs759061327,gnomAD:rs759061327;CytogeneticBand=12p13.33;GenomicLocation=NC_000012.12:g.884195A>G
Q9H4A3	NCI-TCGA Cosmic	VARIANT	1267	1267	.	.	.	p.Arg1267Leu;Xref=NCI-TCGA Cosmic:COSM2047398,NCI-TCGA Cosmic:COSM2047399;CytogeneticBand=12p13.33;GenomicLocation=NC_000012.12:g.884199G>T
Q9H4A3	ExAC;gnomAD	VARIANT	1267	1267	.	.	.	p.Arg1267Gln;Xref=ExAC:rs766946869,gnomAD:rs766946869;CytogeneticBand=12p13.33;GenomicLocation=NC_000012.12:g.884199G>A
Q9H4A3	ExAC;gnomAD	VARIANT	1268	1268	.	.	.	p.Leu1268Ser;Xref=ExAC:rs752666383,gnomAD:rs752666383;CytogeneticBand=12p13.33;GenomicLocation=NC_000012.12:g.884202T>C
Q9H4A3	TOPMed;gnomAD	VARIANT	1268	1268	.	.	.	p.Leu1268Val;Xref=TOPMed:rs1404252218,gnomAD:rs1404252218;CytogeneticBand=12p13.33;GenomicLocation=NC_000012.12:g.884201T>G
Q9H4A3	TOPMed;1000Genomes;ExAC;dbSNP;gnomAD;ClinVar	VARIANT	1269	1269	.	.	.	p.Arg1269Gln;Xref=ClinVar:RCV001217166,1000Genomes:rs574104473,ExAC:rs574104473,TOPMed:rs574104473,dbSNP:rs574104473,gnomAD:rs574104473;CytogeneticBand=12p13.33;GenomicLocation=NC_000012.12:g.884205G>A
Q9H4A3	ExAC;gnomAD	VARIANT	1271	1271	.	.	.	p.Ser1271Ala;Xref=ExAC:rs753548223,gnomAD:rs753548223;CytogeneticBand=12p13.33;GenomicLocation=NC_000012.12:g.884210T>G
Q9H4A3	ExAC;gnomAD	VARIANT	1272	1272	.	.	.	p.Lys1272Glu;Xref=ExAC:rs758710971,gnomAD:rs758710971;CytogeneticBand=12p13.33;GenomicLocation=NC_000012.12:g.884213A>G
Q9H4A3	ExAC;gnomAD	VARIANT	1272	1272	.	.	.	p.Lys1272Asn;Xref=ExAC:rs780407738,gnomAD:rs780407738;CytogeneticBand=12p13.33;GenomicLocation=NC_000012.12:g.884215A>C
Q9H4A3	TOPMed	VARIANT	1275	1275	.	.	.	p.Pro1275Ser;Xref=TOPMed:rs1315929955;CytogeneticBand=12p13.33;GenomicLocation=NC_000012.12:g.884222C>T
Q9H4A3	ExAC;gnomAD	VARIANT	1281	1281	.	.	.	p.Thr1281Ile;Xref=ExAC:rs748686414,gnomAD:rs748686414;CytogeneticBand=12p13.33;GenomicLocation=NC_000012.12:g.884241C>T
Q9H4A3	TOPMed;ExAC	VARIANT	1282	1282	.	.	.	p.Val1282Leu;Xref=ExAC:rs770176317,TOPMed:rs770176317;CytogeneticBand=12p13.33;GenomicLocation=NC_000012.12:g.884243G>C
Q9H4A3	TOPMed;ESP;ExAC;gnomAD	VARIANT	1283	1283	.	.	.	p.Ala1283Gly;Xref=ESP:rs373451256,ExAC:rs373451256,TOPMed:rs373451256,gnomAD:rs373451256;CytogeneticBand=12p13.33;GenomicLocation=NC_000012.12:g.884652C>G
Q9H4A3	TOPMed;ESP;ExAC;ClinGen;dbSNP;gnomAD;ClinVar	VARIANT	1287	1287	.	.	.	p.Ala1287Ser;Xref=ClinGen:CA6382886,ClinVar:RCV000532745,ClinVar:RCV001113522,ClinVar:RCV002341406,ESP:rs149186881,ExAC:rs149186881,TOPMed:rs149186881,dbSNP:rs149186881,gnomAD:rs149186881;CytogeneticBand=12p13.33;GenomicLocation=NC_000012.12:g.884663G>T
Q9H4A3	gnomAD	VARIANT	1288	1288	.	.	.	p.Gln1288Glu;Xref=gnomAD:rs1457618726;CytogeneticBand=12p13.33;GenomicLocation=NC_000012.12:g.884666C>G
Q9H4A3	NCI-TCGA	VARIANT	1289	1289	.	.	.	p.Ser1289Asn;Xref=NCI-TCGA:TCGA novel;CytogeneticBand=12p13.33;GenomicLocation=NC_000012.12:g.884670G>A
Q9H4A3	ExAC;gnomAD	VARIANT	1293	1293	.	.	.	p.Asn1293Tyr;Xref=ExAC:rs745573082,gnomAD:rs745573082;CytogeneticBand=12p13.33;GenomicLocation=NC_000012.12:g.884681A>T
Q9H4A3	ExAC;dbSNP;gnomAD;ClinVar	VARIANT	1295	1295	.	.	.	p.Ser1295Cys;Xref=ClinVar:RCV000706250,ExAC:rs775050259,dbSNP:rs775050259,gnomAD:rs775050259;CytogeneticBand=12p13.33;GenomicLocation=NC_000012.12:g.884688C>G
Q9H4A3	ClinGen;dbSNP;Ensembl;ClinVar	VARIANT	1295	1295	.	.	.	p.Ser1295Pro;Xref=ClinGen:CA383330107,ClinVar:RCV000542923,Ensembl:rs1555149377,dbSNP:rs1555149377;CytogeneticBand=12p13.33;GenomicLocation=NC_000012.12:g.884687T>C
Q9H4A3	gnomAD	VARIANT	1297	1297	.	.	.	p.Ser1297Cys;Xref=gnomAD:rs1299382643;CytogeneticBand=12p13.33;GenomicLocation=NC_000012.12:g.884694C>G
Q9H4A3	NCI-TCGA	VARIANT	1298	1298	.	.	.	p.Ala1298Val;Xref=NCI-TCGA:TCGA novel;CytogeneticBand=12p13.33;GenomicLocation=NC_000012.12:g.884697C>T
Q9H4A3	NCI-TCGA Cosmic	VARIANT	1300	1300	.	.	.	p.Ser1300Cys;Xref=NCI-TCGA Cosmic:COSM469125,NCI-TCGA Cosmic:COSM469126;CytogeneticBand=12p13.33;GenomicLocation=NC_000012.12:g.884703C>G
Q9H4A3	TOPMed;ESP;ExAC;ClinGen;dbSNP;gnomAD;ClinVar	VARIANT	1300	1300	.	.	.	p.Ser1300Phe;Xref=ClinGen:CA6382893,ClinVar:RCV000281301,ClinVar:RCV001240672,ClinVar:RCV002338889,ESP:rs143361850,ExAC:rs143361850,TOPMed:rs143361850,dbSNP:rs143361850,gnomAD:rs143361850;CytogeneticBand=12p13.33;GenomicLocation=NC_000012.12:g.884703C>T
Q9H4A3	Ensembl	VARIANT	1301	1301	.	.	.	p.Leu1301Phe;Xref=Ensembl:rs763724532;CytogeneticBand=12p13.33;GenomicLocation=NC_000012.12:g.884705C>T
Q9H4A3	TOPMed	VARIANT	1301	1301	.	.	.	p.Leu1301Arg;Xref=TOPMed:rs1167841790;CytogeneticBand=12p13.33;GenomicLocation=NC_000012.12:g.884706T>G
Q9H4A3	TOPMed;ExAC;ClinGen;dbSNP;gnomAD;ClinVar	VARIANT	1311	1311	.	.	.	p.Arg1311Ile;Xref=ClinGen:CA6382896,ClinVar:RCV000647855,ExAC:rs773117623,TOPMed:rs773117623,dbSNP:rs773117623,gnomAD:rs773117623;CytogeneticBand=12p13.33;GenomicLocation=NC_000012.12:g.884736G>T
Q9H4A3	TOPMed;ExAC;gnomAD	VARIANT	1311	1311	.	.	.	p.Arg1311Thr;Xref=ExAC:rs773117623,TOPMed:rs773117623,gnomAD:rs773117623;CytogeneticBand=12p13.33;GenomicLocation=NC_000012.12:g.884736G>C
Q9H4A3	NCI-TCGA;TOPMed;ExAC;dbSNP;NCI-TCGA Cosmic;gnomAD;ClinVar	VARIANT	1312	1312	.	.	.	p.Arg1312Cys;Xref=NCI-TCGA Cosmic:COSM5842104,NCI-TCGA Cosmic:COSM5842105,NCI-TCGA Cosmic:COSM5842106,ClinVar:RCV000810945,ExAC:rs759875909,NCI-TCGA:rs759875909,TOPMed:rs759875909,dbSNP:rs759875909,gnomAD:rs759875909;CytogeneticBand=12p13.33;GenomicLocation=NC_000012.12:g.884738C>T
Q9H4A3	NCI-TCGA;TOPMed;ESP;ExAC;dbSNP;NCI-TCGA Cosmic;gnomAD;ClinVar	VARIANT	1312	1312	.	.	.	p.Arg1312His;Xref=NCI-TCGA Cosmic:COSM4741301,NCI-TCGA Cosmic:COSM4741302,ClinVar:RCV000798637,ClinVar:RCV002334504,ESP:rs375565845,ExAC:rs375565845,NCI-TCGA:rs375565845,TOPMed:rs375565845,dbSNP:rs375565845,gnomAD:rs375565845;CytogeneticBand=12p13.33;GenomicLocation=NC_000012.12:g.884739G>A
Q9H4A3	gnomAD	VARIANT	1313	1313	.	.	.	p.Ala1313Asp;Xref=gnomAD:rs1207852609;CytogeneticBand=12p13.33;GenomicLocation=NC_000012.12:g.884742C>A
Q9H4A3	gnomAD	VARIANT	1315	1315	.	.	.	p.Met1315Ile;Xref=gnomAD:rs1224139425;CytogeneticBand=12p13.33;GenomicLocation=NC_000012.12:g.884749G>A
Q9H4A3	gnomAD	VARIANT	1319	1319	.	.	.	p.Pro1319Leu;Xref=gnomAD:rs867339979;CytogeneticBand=12p13.33;GenomicLocation=NC_000012.12:g.884760C>T
Q9H4A3	gnomAD	VARIANT	1319	1319	.	.	.	p.Pro1319Arg;Xref=gnomAD:rs867339979;CytogeneticBand=12p13.33;GenomicLocation=NC_000012.12:g.884760C>G
Q9H4A3	gnomAD	VARIANT	1320	1320	.	.	.	p.Asn1320Asp;Xref=gnomAD:rs1180000369;CytogeneticBand=12p13.33;GenomicLocation=NC_000012.12:g.884762A>G
Q9H4A3	TOPMed	VARIANT	1325	1325	.	.	.	p.Asn1325Asp;Xref=TOPMed:rs1256263316;CytogeneticBand=12p13.33;GenomicLocation=NC_000012.12:g.884777A>G
Q9H4A3	gnomAD	VARIANT	1326	1326	.	.	.	p.Phe1326Cys;Xref=gnomAD:rs1423254785;CytogeneticBand=12p13.33;GenomicLocation=NC_000012.12:g.884781T>G
Q9H4A3	NCI-TCGA;COSMIC;ExAC;NCI-TCGA Cosmic;gnomAD	VARIANT	1329	1329	.	.	.	p.Thr1329Ala;Xref=NCI-TCGA Cosmic:COSM696202,cosmic curated:COSM696202,NCI-TCGA Cosmic:COSM696203,ExAC:rs764193532,NCI-TCGA:rs764193532,gnomAD:rs764193532;CytogeneticBand=12p13.33;GenomicLocation=NC_000012.12:g.884789A>G;Ontology_term=ECO:0000313;evidence=ECO:0000313|cosmic_study:418
Q9H4A3	TOPMed;gnomAD	VARIANT	1329	1329	.	.	.	p.Thr1329Ile;Xref=TOPMed:rs1490023753,gnomAD:rs1490023753;CytogeneticBand=12p13.33;GenomicLocation=NC_000012.12:g.884790C>T
Q9H4A3	dbSNP;ClinVar	VARIANT	1329	1329	.	.	.	p.Thr1329Arg;Xref=ClinVar:RCV001113523,dbSNP:rs1490023753;CytogeneticBand=12p13.33;GenomicLocation=NC_000012.12:g.884790C>G
Q9H4A3	TOPMed;ExAC;dbSNP;gnomAD;ClinVar	VARIANT	1331	1331	.	.	.	p.Pro1331Ser;Xref=ClinVar:RCV000687306,ClinVar:RCV000714199,ExAC:rs200513331,TOPMed:rs200513331,dbSNP:rs200513331,gnomAD:rs200513331;CytogeneticBand=12p13.33;GenomicLocation=NC_000012.12:g.884795C>T
Q9H4A3	TOPMed;ExAC;dbSNP;gnomAD;ClinVar	VARIANT	1331	1331	.	.	.	p.Pro1331Thr;Xref=ClinVar:RCV000707100,ClinVar:RCV001700295,ExAC:rs200513331,TOPMed:rs200513331,dbSNP:rs200513331,gnomAD:rs200513331;CytogeneticBand=12p13.33;GenomicLocation=NC_000012.12:g.884795C>A
Q9H4A3	NCI-TCGA;COSMIC;NCI-TCGA Cosmic;Ensembl	VARIANT	1332	1332	.	.	.	p.Thr1332Ile;Xref=cosmic curated:COSM1513719,NCI-TCGA Cosmic:COSM6138701,NCI-TCGA Cosmic:COSM6138702,NCI-TCGA Cosmic:COSM6138703,Ensembl:rs1157323165,NCI-TCGA:rs1157323165;CytogeneticBand=12p13.33;GenomicLocation=NC_000012.12:g.884799C>T;Ontology_term=ECO:0000313;evidence=ECO:0000313|cosmic_study:417
Q9H4A3	Ensembl	VARIANT	1335	1335	.	.	.	p.Val1335Ile;Xref=Ensembl:rs541776516;CytogeneticBand=12p13.33;GenomicLocation=NC_000012.12:g.884807G>A
Q9H4A3	TOPMed;ExAC;gnomAD	VARIANT	1338	1338	.	.	.	p.Pro1338His;Xref=ExAC:rs779292951,TOPMed:rs779292951,gnomAD:rs779292951;CytogeneticBand=12p13.33;GenomicLocation=NC_000012.12:g.884817C>A
Q9H4A3	TOPMed;ExAC;gnomAD	VARIANT	1338	1338	.	.	.	p.Pro1338Arg;Xref=ExAC:rs779292951,TOPMed:rs779292951,gnomAD:rs779292951;CytogeneticBand=12p13.33;GenomicLocation=NC_000012.12:g.884817C>G
Q9H4A3	ExAC;gnomAD	VARIANT	1339	1339	.	.	.	p.Phe1339Ser;Xref=ExAC:rs746228923,gnomAD:rs746228923;CytogeneticBand=12p13.33;GenomicLocation=NC_000012.12:g.884820T>C
Q9H4A3	gnomAD	VARIANT	1341	1341	.	.	.	p.Ser1341Gly;Xref=gnomAD:rs1252163293;CytogeneticBand=12p13.33;GenomicLocation=NC_000012.12:g.884825A>G
Q9H4A3	gnomAD	VARIANT	1341	1341	.	.	.	p.Ser1341Asn;Xref=gnomAD:rs1301534353;CytogeneticBand=12p13.33;GenomicLocation=NC_000012.12:g.884826G>A
Q9H4A3	dbSNP;ClinVar	VARIANT	1341	1341	.	.	.	p.Ser1341Thr;Xref=ClinVar:RCV001246626,dbSNP:rs1301534353;CytogeneticBand=12p13.33;GenomicLocation=NC_000012.12:g.884826G>C
Q9H4A3	gnomAD	VARIANT	1342	1342	.	.	.	p.Ser1342Asn;Xref=gnomAD:rs1377892864;CytogeneticBand=12p13.33;GenomicLocation=NC_000012.12:g.884829G>A
Q9H4A3	Ensembl	VARIANT	1344	1344	.	.	.	p.Ala1344Ser;Xref=Ensembl:rs1592171702;CytogeneticBand=12p13.33;GenomicLocation=NC_000012.12:g.884834G>T
Q9H4A3	TOPMed;ESP;ExAC;gnomAD	VARIANT	1344	1344	.	.	.	p.Ala1344Val;Xref=ESP:rs140473724,ExAC:rs140473724,TOPMed:rs140473724,gnomAD:rs140473724;CytogeneticBand=12p13.33;GenomicLocation=NC_000012.12:g.884835C>T
Q9H4A3	ExAC;gnomAD	VARIANT	1345	1345	.	.	.	p.Gly1345Arg;Xref=ExAC:rs779584045,gnomAD:rs779584045;CytogeneticBand=12p13.33;GenomicLocation=NC_000012.12:g.884837G>A
Q9H4A3	TOPMed;dbSNP;ClinVar	VARIANT	1346	1346	.	.	.	p.Val1346Ile;Xref=ClinVar:RCV001317654,ClinVar:RCV002341648,TOPMed:rs925653592,dbSNP:rs925653592;CytogeneticBand=12p13.33;GenomicLocation=NC_000012.12:g.884840G>A
Q9H4A3	TOPMed;ExAC;ClinGen;dbSNP;gnomAD;ClinVar	VARIANT	1348	1348	.	.	.	p.Thr1348Ile;Xref=ClinGen:CA6382909,ClinVar:RCV000647829,ClinVar:RCV001113524,ExAC:rs746601991,TOPMed:rs746601991,dbSNP:rs746601991,gnomAD:rs746601991;CytogeneticBand=12p13.33;GenomicLocation=NC_000012.12:g.884847C>T
Q9H4A3	ExAC;gnomAD	VARIANT	1350	1350	.	.	.	p.Ala1350Thr;Xref=ExAC:rs776157014,gnomAD:rs776157014;CytogeneticBand=12p13.33;GenomicLocation=NC_000012.12:g.884852G>A
Q9H4A3	gnomAD	VARIANT	1350	1350	.	.	.	p.Ala1350Val;Xref=gnomAD:rs1318448283;CytogeneticBand=12p13.33;GenomicLocation=NC_000012.12:g.884853C>T
Q9H4A3	ExAC;gnomAD	VARIANT	1351	1351	.	.	.	p.Ala1351Pro;Xref=ExAC:rs748085072,gnomAD:rs748085072;CytogeneticBand=12p13.33;GenomicLocation=NC_000012.12:g.884855G>C
Q9H4A3	NCI-TCGA Cosmic	VARIANT	1351	1351	.	.	.	p.Ala1351Val;Xref=NCI-TCGA Cosmic:COSM77020;CytogeneticBand=12p13.33;GenomicLocation=NC_000012.12:g.884856C>T
Q9H4A3	dbSNP;Ensembl;ClinVar	VARIANT	1352	1352	.	.	.	p.Ala1352Val;Xref=ClinVar:RCV000685425,Ensembl:rs1565581215,dbSNP:rs1565581215;CytogeneticBand=12p13.33;GenomicLocation=NC_000012.12:g.884859C>T
Q9H4A3	TOPMed;ClinGen;dbSNP;gnomAD;ClinVar	VARIANT	1353	1353	.	.	.	p.Thr1353Ile;Xref=ClinGen:CA383330477,ClinVar:RCV000647830,TOPMed:rs1182500229,dbSNP:rs1182500229,gnomAD:rs1182500229;CytogeneticBand=12p13.33;GenomicLocation=NC_000012.12:g.884862C>T
Q9H4A3	NCI-TCGA Cosmic	VARIANT	1354	1354	.	.	.	p.Ala1354Thr;Xref=NCI-TCGA Cosmic:COSM5182263;CytogeneticBand=12p13.33;GenomicLocation=NC_000012.12:g.884864G>A
Q9H4A3	gnomAD	VARIANT	1354	1354	.	.	.	p.Ala1354Val;Xref=gnomAD:rs1259923870;CytogeneticBand=12p13.33;GenomicLocation=NC_000012.12:g.884865C>T
Q9H4A3	dbSNP;ClinVar	VARIANT	1357	1357	.	.	.	p.Pro1357Ala;Xref=ClinVar:RCV001063121,dbSNP:rs1953512897;CytogeneticBand=12p13.33;GenomicLocation=NC_000012.12:g.884873C>G
Q9H4A3	NCI-TCGA	VARIANT	1357	1357	.	.	.	p.Pro1357His;Xref=NCI-TCGA:TCGA novel;CytogeneticBand=12p13.33;GenomicLocation=NC_000012.12:g.884874C>A
Q9H4A3	TOPMed;gnomAD	VARIANT	1359	1359	.	.	.	p.Thr1359Lys;Xref=TOPMed:rs1013848951,gnomAD:rs1013848951;CytogeneticBand=12p13.33;GenomicLocation=NC_000012.12:g.884880C>A
Q9H4A3	Ensembl	VARIANT	1362	1362	.	.	.	p.Pro1362Arg;Xref=Ensembl:rs1592171945;CytogeneticBand=12p13.33;GenomicLocation=NC_000012.12:g.884889C>G
Q9H4A3	ExAC;gnomAD	VARIANT	1363	1363	.	.	.	p.Pro1363His;Xref=ExAC:rs773207256,gnomAD:rs773207256;CytogeneticBand=12p13.33;GenomicLocation=NC_000012.12:g.884892C>A
Q9H4A3	ExAC;dbSNP;gnomAD;ClinVar	VARIANT	1363	1363	.	.	.	p.Pro1363Arg;Xref=ClinVar:RCV000813315,ExAC:rs773207256,dbSNP:rs773207256,gnomAD:rs773207256;CytogeneticBand=12p13.33;GenomicLocation=NC_000012.12:g.884892C>G
Q9H4A3	ExAC;dbSNP;ClinVar	VARIANT	1364	1364	.	.	.	p.Asn1364Ser;Xref=ClinVar:RCV001113525,ExAC:rs770784437,dbSNP:rs770784437;CytogeneticBand=12p13.33;GenomicLocation=NC_000012.12:g.884895A>G
Q9H4A3	ExAC;gnomAD	VARIANT	1364	1364	.	.	.	p.Asn1364Tyr;Xref=ExAC:rs762856906,gnomAD:rs762856906;CytogeneticBand=12p13.33;GenomicLocation=NC_000012.12:g.884894A>T
Q9H4A3	TOPMed;gnomAD	VARIANT	1365	1365	.	.	.	p.Asp1365Glu;Xref=TOPMed:rs1402800967,gnomAD:rs1402800967;CytogeneticBand=12p13.33;GenomicLocation=NC_000012.12:g.884899C>G
Q9H4A3	dbSNP;gnomAD;ClinVar	VARIANT	1365	1365	.	.	.	p.Asp1365Tyr;Xref=ClinVar:RCV001071099,dbSNP:rs1418392646,gnomAD:rs1418392646;CytogeneticBand=12p13.33;GenomicLocation=NC_000012.12:g.884897G>T
Q9H4A3	1000Genomes;ExAC;gnomAD	VARIANT	1366	1366	.	.	.	p.Ile1366Met;Xref=1000Genomes:rs534565611,ExAC:rs534565611,gnomAD:rs534565611;CytogeneticBand=12p13.33;GenomicLocation=NC_000012.12:g.884902T>G
Q9H4A3	NCI-TCGA	VARIANT	1367	1367	.	.	.	p.Ser1367Pro;Xref=NCI-TCGA:TCGA novel;CytogeneticBand=12p13.33;GenomicLocation=NC_000012.12:g.884903T>C
Q9H4A3	NCI-TCGA;gnomAD	VARIANT	1369	1369	.	.	.	p.Ser1369Leu;Xref=NCI-TCGA:rs1466139017,gnomAD:rs1466139017;CytogeneticBand=12p13.33;GenomicLocation=NC_000012.12:g.884910C>T
Q9H4A3	dbSNP;Ensembl;ClinVar	VARIANT	1370	1370	.	.	.	p.Val1370Ile;Xref=ClinVar:RCV000689291,Ensembl:rs1565581431,dbSNP:rs1565581431;CytogeneticBand=12p13.33;GenomicLocation=NC_000012.12:g.884912G>A
Q9H4A3	ExAC;gnomAD	VARIANT	1375	1375	.	.	.	p.Val1375Phe;Xref=ExAC:rs764132647,gnomAD:rs764132647;CytogeneticBand=12p13.33;GenomicLocation=NC_000012.12:g.884927G>T
Q9H4A3	ExAC;gnomAD	VARIANT	1375	1375	.	.	.	p.Val1375Ile;Xref=ExAC:rs764132647,gnomAD:rs764132647;CytogeneticBand=12p13.33;GenomicLocation=NC_000012.12:g.884927G>A
Q9H4A3	1000Genomes;ExAC;gnomAD	VARIANT	1377	1377	.	.	.	p.Val1377Glu;Xref=1000Genomes:rs574069625,ExAC:rs574069625,gnomAD:rs574069625;CytogeneticBand=12p13.33;GenomicLocation=NC_000012.12:g.884934T>A
Q9H4A3	TOPMed;dbSNP;gnomAD;ClinVar	VARIANT	1377	1377	.	.	.	p.Val1377Met;Xref=ClinVar:RCV001035841,TOPMed:rs902552433,dbSNP:rs902552433,gnomAD:rs902552433;CytogeneticBand=12p13.33;GenomicLocation=NC_000012.12:g.884933G>A
Q9H4A3	ExAC;gnomAD	VARIANT	1378	1378	.	.	.	p.Pro1378Leu;Xref=ExAC:rs750868201,gnomAD:rs750868201;CytogeneticBand=12p13.33;GenomicLocation=NC_000012.12:g.884937C>T
Q9H4A3	TOPMed;ExAC;dbSNP;gnomAD;ClinVar	VARIANT	1379	1379	.	.	.	p.Thr1379Ala;Xref=ClinVar:RCV000803133,ClinVar:RCV002336619,ExAC:rs758763241,TOPMed:rs758763241,dbSNP:rs758763241,gnomAD:rs758763241;CytogeneticBand=12p13.33;GenomicLocation=NC_000012.12:g.884939A>G
Q9H4A3	TOPMed	VARIANT	1380	1380	.	.	.	p.Glu1380Lys;Xref=TOPMed:rs1201048509;CytogeneticBand=12p13.33;GenomicLocation=NC_000012.12:g.884942G>A
Q9H4A3	TOPMed;gnomAD	VARIANT	1383	1383	.	.	.	p.Ile1383Val;Xref=TOPMed:rs999522221,gnomAD:rs999522221;CytogeneticBand=12p13.33;GenomicLocation=NC_000012.12:g.884951A>G
Q9H4A3	COSMIC;Ensembl	VARIANT	1384	1384	.	.	.	p.Ala1384Ser;Xref=cosmic curated:COSM1188416,Ensembl:rs1592172239;CytogeneticBand=12p13.33;GenomicLocation=NC_000012.12:g.884954G>T;Ontology_term=ECO:0000313%2CECO:0000313;evidence=ECO:0000313|pubmed:22975805%2CECO:0000313|cosmic_study:453
Q9H4A3	gnomAD	VARIANT	1385	1385	.	.	.	p.Gly1385Ala;Xref=gnomAD:rs1391802517;CytogeneticBand=12p13.33;GenomicLocation=NC_000012.12:g.884958G>C
Q9H4A3	ExAC;gnomAD	VARIANT	1386	1386	.	.	.	p.Val1386Leu;Xref=ExAC:rs751190332,gnomAD:rs751190332;CytogeneticBand=12p13.33;GenomicLocation=NC_000012.12:g.884960G>C
Q9H4A3	ExAC;gnomAD	VARIANT	1388	1388	.	.	.	p.Thr1388Ile;Xref=ExAC:rs780606468,gnomAD:rs780606468;CytogeneticBand=12p13.33;GenomicLocation=NC_000012.12:g.884967C>T
Q9H4A3	ExAC;gnomAD	VARIANT	1388	1388	.	.	.	p.Thr1388Ser;Xref=ExAC:rs780606468,gnomAD:rs780606468;CytogeneticBand=12p13.33;GenomicLocation=NC_000012.12:g.884967C>G
Q9H4A3	TOPMed	VARIANT	1389	1389	.	.	.	p.Ser1389Ile;Xref=TOPMed:rs1226824823;CytogeneticBand=12p13.33;GenomicLocation=NC_000012.12:g.884970G>T
Q9H4A3	TOPMed;ESP;ExAC;dbSNP;gnomAD;ClinVar	VARIANT	1390	1390	.	.	.	p.Thr1390Lys;Xref=ClinVar:RCV001208054,ESP:rs146024504,ExAC:rs146024504,TOPMed:rs146024504,dbSNP:rs146024504,gnomAD:rs146024504;CytogeneticBand=12p13.33;GenomicLocation=NC_000012.12:g.884973C>A
Q9H4A3	NCI-TCGA;ExAC;gnomAD	VARIANT	1391	1391	.	.	.	p.Gly1391Asp;Xref=ExAC:rs769373261,NCI-TCGA:rs769373261,gnomAD:rs769373261;CytogeneticBand=12p13.33;GenomicLocation=NC_000012.12:g.884976G>A
Q9H4A3	gnomAD	VARIANT	1391	1391	.	.	.	p.Gly1391Ser;Xref=gnomAD:rs1471388401;CytogeneticBand=12p13.33;GenomicLocation=NC_000012.12:g.884975G>A
Q9H4A3	Ensembl	VARIANT	1396	1396	.	.	.	p.Gly1396Asp;Xref=Ensembl:rs998039518;CytogeneticBand=12p13.33;GenomicLocation=NC_000012.12:g.884991G>A
Q9H4A3	TOPMed	VARIANT	1397	1397	.	.	.	p.Gly1397Asp;Xref=TOPMed:rs1246382496;CytogeneticBand=12p13.33;GenomicLocation=NC_000012.12:g.884994G>A
Q9H4A3	NCI-TCGA	VARIANT	1397	1397	.	.	.	p.Gly1397Ser;Xref=NCI-TCGA:TCGA novel;CytogeneticBand=12p13.33;GenomicLocation=NC_000012.12:g.884993G>A
Q9H4A3	ExAC;gnomAD	VARIANT	1399	1399	.	.	.	p.Pro1399Leu;Xref=ExAC:rs777860000,gnomAD:rs777860000;CytogeneticBand=12p13.33;GenomicLocation=NC_000012.12:g.885000C>T
Q9H4A3	ExAC;gnomAD	VARIANT	1399	1399	.	.	.	p.Pro1399Arg;Xref=ExAC:rs777860000,gnomAD:rs777860000;CytogeneticBand=12p13.33;GenomicLocation=NC_000012.12:g.885000C>G
Q9H4A3	ExAC;gnomAD	VARIANT	1400	1400	.	.	.	p.Ile1400Thr;Xref=ExAC:rs770654637,gnomAD:rs770654637;CytogeneticBand=12p13.33;GenomicLocation=NC_000012.12:g.885003T>C
Q9H4A3	TOPMed;ExAC;gnomAD	VARIANT	1401	1401	.	.	.	p.Pro1401Ala;Xref=ExAC:rs774176953,TOPMed:rs774176953,gnomAD:rs774176953;CytogeneticBand=12p13.33;GenomicLocation=NC_000012.12:g.885005C>G
Q9H4A3	TOPMed;ExAC;gnomAD	VARIANT	1401	1401	.	.	.	p.Pro1401Ser;Xref=ExAC:rs774176953,TOPMed:rs774176953,gnomAD:rs774176953;CytogeneticBand=12p13.33;GenomicLocation=NC_000012.12:g.885005C>T
Q9H4A3	TOPMed;ExAC;gnomAD	VARIANT	1401	1401	.	.	.	p.Pro1401Thr;Xref=ExAC:rs774176953,TOPMed:rs774176953,gnomAD:rs774176953;CytogeneticBand=12p13.33;GenomicLocation=NC_000012.12:g.885005C>A
Q9H4A3	NCI-TCGA Cosmic	VARIANT	1402	1402	.	.	.	p.Pro1402His;Xref=NCI-TCGA Cosmic:COSM944921,NCI-TCGA Cosmic:COSM944922;CytogeneticBand=12p13.33;GenomicLocation=NC_000012.12:g.885009C>A
Q9H4A3	ExAC;gnomAD	VARIANT	1402	1402	.	.	.	p.Pro1402Arg;Xref=ExAC:rs760850681,gnomAD:rs760850681;CytogeneticBand=12p13.33;GenomicLocation=NC_000012.12:g.885009C>G
Q9H4A3	gnomAD	VARIANT	1403	1403	.	.	.	p.Val1403Leu;Xref=gnomAD:rs1355900026;CytogeneticBand=12p13.33;GenomicLocation=NC_000012.12:g.885011G>C
Q9H4A3	ExAC;gnomAD	VARIANT	1404	1404	.	.	.	p.Ser1404Pro;Xref=ExAC:rs776636603,gnomAD:rs776636603;CytogeneticBand=12p13.33;GenomicLocation=NC_000012.12:g.885014T>C
Q9H4A3	NCI-TCGA Cosmic	VARIANT	1406	1406	.	.	.	p.Ser1406Leu;Xref=NCI-TCGA Cosmic:COSM6074167,NCI-TCGA Cosmic:COSM6074168,NCI-TCGA Cosmic:COSM6074169;CytogeneticBand=12p13.33;GenomicLocation=NC_000012.12:g.885021C>T
Q9H4A3	ESP	VARIANT	1409	1409	.	.	.	p.Leu1409Phe;Xref=ESP:rs138777852;CytogeneticBand=12p13.33;GenomicLocation=NC_000012.12:g.885029C>T
Q9H4A3	TOPMed	VARIANT	1410	1410	.	.	.	p.Ser1410Cys;Xref=TOPMed:rs750039108;CytogeneticBand=12p13.33;GenomicLocation=NC_000012.12:g.885033C>G
Q9H4A3	TOPMed	VARIANT	1410	1410	.	.	.	p.Ser1410Phe;Xref=TOPMed:rs750039108;CytogeneticBand=12p13.33;GenomicLocation=NC_000012.12:g.885033C>T
Q9H4A3	TOPMed;ExAC;ClinGen;dbSNP;gnomAD;ClinVar	VARIANT	1411	1411	.	.	.	p.Ser1411Cys;Xref=ClinGen:CA6382938,ClinVar:RCV000647858,ExAC:rs761892301,TOPMed:rs761892301,dbSNP:rs761892301,gnomAD:rs761892301;CytogeneticBand=12p13.33;GenomicLocation=NC_000012.12:g.885035A>T
Q9H4A3	TOPMed	VARIANT	1412	1412	.	.	.	p.Val1412Ala;Xref=TOPMed:rs1392383432;CytogeneticBand=12p13.33;GenomicLocation=NC_000012.12:g.885039T>C
Q9H4A3	TOPMed;ExAC;gnomAD	VARIANT	1412	1412	.	.	.	p.Val1412Ile;Xref=ExAC:rs765231847,TOPMed:rs765231847,gnomAD:rs765231847;CytogeneticBand=12p13.33;GenomicLocation=NC_000012.12:g.885038G>A
Q9H4A3	ExAC;gnomAD	VARIANT	1415	1415	.	.	.	p.Ser1415Arg;Xref=ExAC:rs750955855,gnomAD:rs750955855;CytogeneticBand=12p13.33;GenomicLocation=NC_000012.12:g.885047A>C
Q9H4A3	TOPMed;ExAC;dbSNP;gnomAD;ClinVar	VARIANT	1416	1416	.	.	.	p.Ile1416Thr;Xref=ClinVar:RCV001037477,ClinVar:RCV002337097,ExAC:rs763397988,TOPMed:rs763397988,dbSNP:rs763397988,gnomAD:rs763397988;CytogeneticBand=12p13.33;GenomicLocation=NC_000012.12:g.885051T>C
Q9H4A3	TOPMed;gnomAD	VARIANT	1418	1418	.	.	.	p.Ile1418Val;Xref=TOPMed:rs755994921,gnomAD:rs755994921;CytogeneticBand=12p13.33;GenomicLocation=NC_000012.12:g.885056A>G
Q9H4A3	ExAC;gnomAD	VARIANT	1421	1421	.	.	.	p.Val1421Ile;Xref=ExAC:rs754651135,gnomAD:rs754651135;CytogeneticBand=12p13.33;GenomicLocation=NC_000012.12:g.885065G>A
Q9H4A3	TOPMed;ExAC;dbSNP;gnomAD;ClinVar	VARIANT	1422	1422	.	.	.	p.Val1422Gly;Xref=ClinVar:RCV001002274,ClinVar:RCV001210903,ClinVar:RCV001545290,ExAC:rs779654189,TOPMed:rs779654189,dbSNP:rs779654189,gnomAD:rs779654189;CytogeneticBand=12p13.33;GenomicLocation=NC_000012.12:g.885069T>G
Q9H4A3	TOPMed	VARIANT	1424	1424	.	.	.	p.Ile1424Met;Xref=TOPMed:rs1246212663;CytogeneticBand=12p13.33;GenomicLocation=NC_000012.12:g.885076A>G
Q9H4A3	TOPMed;ExAC;ClinGen;dbSNP;gnomAD;ClinVar	VARIANT	1424	1424	.	.	.	p.Ile1424Val;Xref=ClinGen:CA6382946,ClinVar:RCV000345962,ClinVar:RCV002056340,ClinVar:RCV003372685,ExAC:rs752331641,TOPMed:rs752331641,dbSNP:rs752331641,gnomAD:rs752331641;CytogeneticBand=12p13.33;GenomicLocation=NC_000012.12:g.885074A>G
Q9H4A3	gnomAD	VARIANT	1425	1425	.	.	.	p.Ser1425Cys;Xref=gnomAD:rs1320612286;CytogeneticBand=12p13.33;GenomicLocation=NC_000012.12:g.885078C>G
Q9H4A3	ExAC;gnomAD	VARIANT	1426	1426	.	.	.	p.Thr1426Ala;Xref=ExAC:rs755717644,gnomAD:rs755717644;CytogeneticBand=12p13.33;GenomicLocation=NC_000012.12:g.885080A>G
Q9H4A3	TOPMed	VARIANT	1426	1426	.	.	.	p.Thr1426Ile;Xref=TOPMed:rs928992224;CytogeneticBand=12p13.33;GenomicLocation=NC_000012.12:g.885081C>T
Q9H4A3	TOPMed;ESP;ExAC;gnomAD	VARIANT	1427	1427	.	.	.	p.Thr1427Ser;Xref=ESP:rs370543517,ExAC:rs370543517,TOPMed:rs370543517,gnomAD:rs370543517;CytogeneticBand=12p13.33;GenomicLocation=NC_000012.12:g.885083A>T
Q9H4A3	ExAC;gnomAD	VARIANT	1428	1428	.	.	.	p.Ser1428Tyr;Xref=ExAC:rs749288056,gnomAD:rs749288056;CytogeneticBand=12p13.33;GenomicLocation=NC_000012.12:g.885087C>A
Q9H4A3	TOPMed;ExAC;gnomAD	VARIANT	1429	1429	.	.	.	p.Pro1429Leu;Xref=ExAC:rs770873761,TOPMed:rs770873761,gnomAD:rs770873761;CytogeneticBand=12p13.33;GenomicLocation=NC_000012.12:g.885090C>T
Q9H4A3	NCI-TCGA	VARIANT	1429	1429	.	.	.	p.Pro1429Ser;Xref=NCI-TCGA:TCGA novel;CytogeneticBand=12p13.33;GenomicLocation=NC_000012.12:g.885089C>T
Q9H4A3	ESP	VARIANT	1433	1433	.	.	.	p.Val1433Gly;Xref=ESP:rs144574489;CytogeneticBand=12p13.33;GenomicLocation=NC_000012.12:g.885102T>G
Q9H4A3	TOPMed;gnomAD	VARIANT	1437	1437	.	.	.	p.Thr1437Ala;Xref=TOPMed:rs1480741817,gnomAD:rs1480741817;CytogeneticBand=12p13.33;GenomicLocation=NC_000012.12:g.885113A>G
Q9H4A3	gnomAD	VARIANT	1439	1439	.	.	.	p.Glu1439Asp;Xref=gnomAD:rs1002244239;CytogeneticBand=12p13.33;GenomicLocation=NC_000012.12:g.885121G>C
Q9H4A3	gnomAD	VARIANT	1440	1440	.	.	.	p.Ile1440Val;Xref=gnomAD:rs1322401725;CytogeneticBand=12p13.33;GenomicLocation=NC_000012.12:g.885122A>G
Q9H4A3	ExAC;gnomAD	VARIANT	1441	1441	.	.	.	p.Val1441Phe;Xref=ExAC:rs72650731,gnomAD:rs72650731;CytogeneticBand=12p13.33;GenomicLocation=NC_000012.12:g.885125G>T
Q9H4A3	ExAC;dbSNP;gnomAD;ClinVar	VARIANT	1441	1441	.	.	.	p.Val1441Ile;Xref=ClinVar:RCV000797862,ExAC:rs72650731,dbSNP:rs72650731,gnomAD:rs72650731;CytogeneticBand=12p13.33;GenomicLocation=NC_000012.12:g.885125G>A
Q9H4A3	ExAC;gnomAD	VARIANT	1442	1442	.	.	.	p.Val1442Ala;Xref=ExAC:rs771709236,gnomAD:rs771709236;CytogeneticBand=12p13.33;GenomicLocation=NC_000012.12:g.885129T>C
Q9H4A3	TOPMed;ESP;ExAC;dbSNP;ClinVar	VARIANT	1443	1443	.	.	.	p.Ser1443Cys;Xref=ClinVar:RCV000697010,ESP:rs372955308,ExAC:rs372955308,TOPMed:rs372955308,dbSNP:rs372955308;CytogeneticBand=12p13.33;GenomicLocation=NC_000012.12:g.885132C>G
Q9H4A3	TOPMed;ESP;ExAC	VARIANT	1443	1443	.	.	.	p.Ser1443Tyr;Xref=ESP:rs372955308,ExAC:rs372955308,TOPMed:rs372955308;CytogeneticBand=12p13.33;GenomicLocation=NC_000012.12:g.885132C>A
Q9H4A3	gnomAD	VARIANT	1444	1444	.	.	.	p.Ser1444Cys;Xref=gnomAD:rs1228999178;CytogeneticBand=12p13.33;GenomicLocation=NC_000012.12:g.885134A>T
Q9H4A3	TOPMed;1000Genomes;ExAC;gnomAD	VARIANT	1445	1445	.	.	.	p.Thr1445Ala;Xref=1000Genomes:rs535135770,ExAC:rs535135770,TOPMed:rs535135770,gnomAD:rs535135770;CytogeneticBand=12p13.33;GenomicLocation=NC_000012.12:g.885137A>G
Q9H4A3	TOPMed;gnomAD	VARIANT	1445	1445	.	.	.	p.Thr1445Ile;Xref=TOPMed:rs1237948163,gnomAD:rs1237948163;CytogeneticBand=12p13.33;GenomicLocation=NC_000012.12:g.885138C>T
Q9H4A3	TOPMed;gnomAD	VARIANT	1445	1445	.	.	.	p.Thr1445Arg;Xref=TOPMed:rs1237948163,gnomAD:rs1237948163;CytogeneticBand=12p13.33;GenomicLocation=NC_000012.12:g.885138C>G
Q9H4A3	NCI-TCGA	VARIANT	1446	1446	.	.	.	p.Ala1446Gly;Xref=NCI-TCGA:TCGA novel;CytogeneticBand=12p13.33;GenomicLocation=NC_000012.12:g.885141C>G
Q9H4A3	TOPMed;ESP;ExAC;ClinGen;dbSNP;gnomAD;ClinVar	VARIANT	1446	1446	.	.	.	p.Ala1446Thr;Xref=ClinGen:CA6382956,ClinVar:RCV000647847,ESP:rs376176091,ExAC:rs376176091,TOPMed:rs376176091,dbSNP:rs376176091,gnomAD:rs376176091;CytogeneticBand=12p13.33;GenomicLocation=NC_000012.12:g.885140G>A
Q9H4A3	ExAC	VARIANT	1447	1447	.	.	.	p.Leu1447Pro;Xref=ExAC:rs763409077;CytogeneticBand=12p13.33;GenomicLocation=NC_000012.12:g.885144T>C
Q9H4A3	dbSNP;ClinVar	VARIANT	1451	1454	.	.	.	Xref=ClinVar:RCV001345117,ClinVar:RCV001508683,ClinVar:RCV002341712,dbSNP:rs753602469;CytogeneticBand=12p13.33;GenomicLocation=NC_000012.12:g.885156_885167del
Q9H4A3	TOPMed;1000Genomes;ESP;ExAC;ClinGen;dbSNP;gnomAD;ClinVar	VARIANT	1452	1452	.	.	.	p.Thr1452Ala;Xref=ClinGen:CA6382960,ClinVar:RCV000266609,ClinVar:RCV000546719,ClinVar:RCV001080993,ClinVar:RCV002338890,1000Genomes:rs142543401,ESP:rs142543401,ExAC:rs142543401,TOPMed:rs142543401,dbSNP:rs142543401,gnomAD:rs142543401;CytogeneticBand=12p13.33;GenomicLocation=NC_000012.12:g.885158A>G
Q9H4A3	TOPMed;1000Genomes;ESP;ExAC;gnomAD	VARIANT	1452	1452	.	.	.	p.Thr1452Pro;Xref=1000Genomes:rs142543401,ESP:rs142543401,ExAC:rs142543401,TOPMed:rs142543401,gnomAD:rs142543401;CytogeneticBand=12p13.33;GenomicLocation=NC_000012.12:g.885158A>C
Q9H4A3	TOPMed;1000Genomes;ESP;ExAC;gnomAD	VARIANT	1452	1452	.	.	.	p.Thr1452Ser;Xref=1000Genomes:rs142543401,ESP:rs142543401,ExAC:rs142543401,TOPMed:rs142543401,gnomAD:rs142543401;CytogeneticBand=12p13.33;GenomicLocation=NC_000012.12:g.885158A>T
Q9H4A3	TOPMed;COSMIC;ExAC;dbSNP;gnomAD;ClinVar	VARIANT	1453	1453	.	.	.	p.Val1453Ile;Xref=cosmic curated:COSM1606800,ClinVar:RCV001341208,ClinVar:RCV002350620,ExAC:rs774635947,TOPMed:rs774635947,dbSNP:rs774635947,gnomAD:rs774635947;CytogeneticBand=12p13.33;GenomicLocation=NC_000012.12:g.885161G>A;Ontology_term=ECO:0000313;evidence=ECO:0000313|cosmic_study:323
Q9H4A3	TOPMed;ExAC;gnomAD	VARIANT	1453	1453	.	.	.	p.Val1453Leu;Xref=ExAC:rs774635947,TOPMed:rs774635947,gnomAD:rs774635947;CytogeneticBand=12p13.33;GenomicLocation=NC_000012.12:g.885161G>C
Q9H4A3	TOPMed;ExAC;dbSNP;gnomAD;ClinVar	VARIANT	1455	1455	.	.	.	p.Ala1455Glu;Xref=ClinVar:RCV001050235,ExAC:rs759951096,TOPMed:rs759951096,dbSNP:rs759951096,gnomAD:rs759951096;CytogeneticBand=12p13.33;GenomicLocation=NC_000012.12:g.885168C>A
Q9H4A3	TOPMed;ExAC;dbSNP;gnomAD;ClinVar	VARIANT	1455	1455	.	.	.	p.Ala1455Val;Xref=ClinVar:RCV000794985,ExAC:rs759951096,TOPMed:rs759951096,dbSNP:rs759951096,gnomAD:rs759951096;CytogeneticBand=12p13.33;GenomicLocation=NC_000012.12:g.885168C>T
Q9H4A3	TOPMed	VARIANT	1459	1459	.	.	.	p.Ser1459Phe;Xref=TOPMed:rs1425030937;CytogeneticBand=12p13.33;GenomicLocation=NC_000012.12:g.885180C>T
Q9H4A3	dbSNP;ClinVar	VARIANT	1461	1461	.	.	.	p.Gly1461Ala;Xref=ClinVar:RCV001218916,dbSNP:rs752421235;CytogeneticBand=12p13.33;GenomicLocation=NC_000012.12:g.885186G>C
Q9H4A3	ExAC;dbSNP;gnomAD;ClinVar	VARIANT	1461	1461	.	.	.	p.Gly1461Glu;Xref=ClinVar:RCV001218817,ExAC:rs752421235,dbSNP:rs752421235,gnomAD:rs752421235;CytogeneticBand=12p13.33;GenomicLocation=NC_000012.12:g.885186G>A
Q9H4A3	ExAC;gnomAD	VARIANT	1461	1461	.	.	.	p.Gly1461Val;Xref=ExAC:rs752421235,gnomAD:rs752421235;CytogeneticBand=12p13.33;GenomicLocation=NC_000012.12:g.885186G>T
Q9H4A3	NCI-TCGA	VARIANT	1462	1462	.	.	.	Xref=NCI-TCGA:TCGA novel;CytogeneticBand=12p13.33;GenomicLocation=NC_000012.12:g.885185del
Q9H4A3	TOPMed;ESP;ExAC;ClinGen;dbSNP;gnomAD;ClinVar	VARIANT	1462	1462	.	.	.	p.Gly1462Arg;Xref=ClinGen:CA6382967,ClinVar:RCV000358041,ClinVar:RCV001350772,ESP:rs368621387,ExAC:rs368621387,TOPMed:rs368621387,dbSNP:rs368621387,gnomAD:rs368621387;CytogeneticBand=12p13.33;GenomicLocation=NC_000012.12:g.885188G>C
Q9H4A3	TOPMed;ESP;ExAC;dbSNP;gnomAD;ClinVar	VARIANT	1462	1462	.	.	.	p.Gly1462Ser;Xref=ClinVar:RCV000807366,ESP:rs368621387,ExAC:rs368621387,TOPMed:rs368621387,dbSNP:rs368621387,gnomAD:rs368621387;CytogeneticBand=12p13.33;GenomicLocation=NC_000012.12:g.885188G>A
Q9H4A3	TOPMed	VARIANT	1462	1462	.	.	.	p.Gly1462Val;Xref=TOPMed:rs1193226849;CytogeneticBand=12p13.33;GenomicLocation=NC_000012.12:g.885189G>T
Q9H4A3	TOPMed;ExAC;ClinGen;dbSNP;gnomAD;ClinVar	VARIANT	1463	1463	.	.	.	p.Ser1463Asn;Xref=ClinGen:CA6382968,ClinVar:RCV000556863,ExAC:rs757201529,TOPMed:rs757201529,dbSNP:rs757201529,gnomAD:rs757201529;CytogeneticBand=12p13.33;GenomicLocation=NC_000012.12:g.885192G>A
Q9H4A3	TOPMed;ESP;ExAC;gnomAD	VARIANT	1464	1464	.	.	.	p.Thr1464Ile;Xref=ESP:rs370909801,ExAC:rs370909801,TOPMed:rs370909801,gnomAD:rs370909801;CytogeneticBand=12p13.33;GenomicLocation=NC_000012.12:g.885195C>T
Q9H4A3	gnomAD	VARIANT	1467	1467	.	.	.	p.Pro1467Ala;Xref=gnomAD:rs1387569449;CytogeneticBand=12p13.33;GenomicLocation=NC_000012.12:g.885203C>G
Q9H4A3	dbSNP;gnomAD;ClinVar	VARIANT	1467	1467	.	.	.	p.Pro1467Ser;Xref=ClinVar:RCV001301333,dbSNP:rs1387569449,gnomAD:rs1387569449;CytogeneticBand=12p13.33;GenomicLocation=NC_000012.12:g.885203C>T
Q9H4A3	TOPMed;gnomAD	VARIANT	1469	1469	.	.	.	p.Pro1469Ala;Xref=TOPMed:rs1320125644,gnomAD:rs1320125644;CytogeneticBand=12p13.33;GenomicLocation=NC_000012.12:g.885209C>G
Q9H4A3	ExAC;gnomAD	VARIANT	1470	1470	.	.	.	p.Lys1470Arg;Xref=ExAC:rs758241726,gnomAD:rs758241726;CytogeneticBand=12p13.33;GenomicLocation=NC_000012.12:g.885213A>G
Q9H4A3	NCI-TCGA;TOPMed;NCI-TCGA Cosmic;gnomAD	VARIANT	1471	1471	.	.	.	p.Pro1471Leu;Xref=NCI-TCGA Cosmic:COSM3968513,NCI-TCGA Cosmic:COSM3968514,NCI-TCGA Cosmic:COSM5704628,NCI-TCGA:rs902748213,TOPMed:rs902748213,gnomAD:rs902748213;CytogeneticBand=12p13.33;GenomicLocation=NC_000012.12:g.885216C>T
Q9H4A3	gnomAD	VARIANT	1471	1471	.	.	.	p.Pro1471Ser;Xref=gnomAD:rs1283877911;CytogeneticBand=12p13.33;GenomicLocation=NC_000012.12:g.885215C>T
Q9H4A3	ExAC;gnomAD	VARIANT	1472	1472	.	.	.	p.Pro1472Leu;Xref=ExAC:rs779771240,gnomAD:rs779771240;CytogeneticBand=12p13.33;GenomicLocation=NC_000012.12:g.885219C>T
Q9H4A3	TOPMed	VARIANT	1472	1472	.	.	.	p.Pro1472Ser;Xref=TOPMed:rs1217393290;CytogeneticBand=12p13.33;GenomicLocation=NC_000012.12:g.885218C>T
Q9H4A3	gnomAD	VARIANT	1475	1475	.	.	.	p.Val1475Leu;Xref=gnomAD:rs1328846283;CytogeneticBand=12p13.33;GenomicLocation=NC_000012.12:g.885227G>C
Q9H4A3	NCI-TCGA Cosmic	VARIANT	1476	1476	.	.	.	p.Ser1476Phe;Xref=NCI-TCGA Cosmic:COSM3466814,NCI-TCGA Cosmic:COSM3466815,NCI-TCGA Cosmic:COSM5002253;CytogeneticBand=12p13.33;GenomicLocation=NC_000012.12:g.885231C>T
Q9H4A3	NCI-TCGA Cosmic	VARIANT	1476	1476	.	.	.	p.Ser1476Tyr;Xref=NCI-TCGA Cosmic:COSM944923,NCI-TCGA Cosmic:COSM944924;CytogeneticBand=12p13.33;GenomicLocation=NC_000012.12:g.885231C>A
Q9H4A3	NCI-TCGA Cosmic	VARIANT	1480	1480	.	.	.	p.Ala1480Thr;Xref=NCI-TCGA Cosmic:COSM1364677,NCI-TCGA Cosmic:COSM1364678,NCI-TCGA Cosmic:COSM5178652;CytogeneticBand=12p13.33;GenomicLocation=NC_000012.12:g.885242G>A
Q9H4A3	NCI-TCGA;gnomAD	VARIANT	1482	1482	.	.	.	p.Ser1482Asn;Xref=NCI-TCGA:rs1206246067,gnomAD:rs1206246067;CytogeneticBand=12p13.33;GenomicLocation=NC_000012.12:g.885249G>A
Q9H4A3	ExAC;gnomAD	VARIANT	1482	1482	.	.	.	p.Ser1482Arg;Xref=ExAC:rs769972562,gnomAD:rs769972562;CytogeneticBand=12p13.33;GenomicLocation=NC_000012.12:g.885250C>G
Q9H4A3	ESP;ExAC;gnomAD	VARIANT	1483	1483	.	.	.	p.Thr1483Ile;Xref=ESP:rs367898105,ExAC:rs367898105,gnomAD:rs367898105;CytogeneticBand=12p13.33;GenomicLocation=NC_000012.12:g.885252C>T
Q9H4A3	TOPMed	VARIANT	1484	1484	.	.	.	p.Thr1484Ile;Xref=TOPMed:rs1283293103;CytogeneticBand=12p13.33;GenomicLocation=NC_000012.12:g.885255C>T
Q9H4A3	Ensembl	VARIANT	1485	1485	.	.	.	p.Val1485Gly;Xref=Ensembl:rs1592173726;CytogeneticBand=12p13.33;GenomicLocation=NC_000012.12:g.885258T>G
Q9H4A3	gnomAD	VARIANT	1485	1485	.	.	.	p.Val1485Met;Xref=gnomAD:rs1186185519;CytogeneticBand=12p13.33;GenomicLocation=NC_000012.12:g.885257G>A
Q9H4A3	NCI-TCGA	VARIANT	1486	1486	.	.	.	Xref=NCI-TCGA:TCGA novel;CytogeneticBand=12p13.33;GenomicLocation=NC_000012.12:g.885260G>T
Q9H4A3	gnomAD	VARIANT	1488	1488	.	.	.	p.Thr1488Ala;Xref=gnomAD:rs1257556926;CytogeneticBand=12p13.33;GenomicLocation=NC_000012.12:g.885266A>G
Q9H4A3	NCI-TCGA;COSMIC;ExAC;NCI-TCGA Cosmic;gnomAD	VARIANT	1491	1491	.	.	.	p.Ser1491Leu;Xref=NCI-TCGA Cosmic:COSM432042,cosmic curated:COSM432042,NCI-TCGA Cosmic:COSM432043,NCI-TCGA Cosmic:COSM5202984,ExAC:rs770856927,NCI-TCGA:rs770856927,gnomAD:rs770856927;CytogeneticBand=12p13.33;GenomicLocation=NC_000012.12:g.885276C>T;Ontology_term=ECO:0000313;evidence=ECO:0000313|cosmic_study:414
Q9H4A3	NCI-TCGA;gnomAD	VARIANT	1491	1491	.	.	.	p.Ser1491Pro;Xref=NCI-TCGA:rs1410956383,gnomAD:rs1410956383;CytogeneticBand=12p13.33;GenomicLocation=NC_000012.12:g.885275T>C
Q9H4A3	TOPMed;ExAC;ClinGen;dbSNP;gnomAD;ClinVar	VARIANT	1492	1492	.	.	.	p.Val1492Ile;Xref=ClinGen:CA6382978,ClinVar:RCV000546794,ClinVar:RCV002341407,ExAC:rs774954731,TOPMed:rs774954731,dbSNP:rs774954731,gnomAD:rs774954731;CytogeneticBand=12p13.33;GenomicLocation=NC_000012.12:g.885278G>A
Q9H4A3	ExAC;gnomAD	VARIANT	1493	1493	.	.	.	p.Ser1493Phe;Xref=ExAC:rs768043372,gnomAD:rs768043372;CytogeneticBand=12p13.33;GenomicLocation=NC_000012.12:g.885282C>T
Q9H4A3	ExAC;gnomAD	VARIANT	1493	1493	.	.	.	p.Ser1493Pro;Xref=ExAC:rs759913370,gnomAD:rs759913370;CytogeneticBand=12p13.33;GenomicLocation=NC_000012.12:g.885281T>C
Q9H4A3	ExAC;dbSNP;gnomAD;ClinVar	VARIANT	1494	1494	.	.	.	p.Thr1494Ile;Xref=ClinVar:RCV001338299,ClinVar:RCV002341690,ExAC:rs775967609,dbSNP:rs775967609,gnomAD:rs775967609;CytogeneticBand=12p13.33;GenomicLocation=NC_000012.12:g.885285C>T
Q9H4A3	ExAC;ClinGen;dbSNP;gnomAD;ClinVar	VARIANT	1495	1495	.	.	.	p.Thr1495Ser;Xref=ClinGen:CA6382983,ClinVar:RCV000647846,ExAC:rs760474824,dbSNP:rs760474824,gnomAD:rs760474824;CytogeneticBand=12p13.33;GenomicLocation=NC_000012.12:g.885288C>G
Q9H4A3	TOPMed;ExAC;gnomAD	VARIANT	1496	1496	.	.	.	p.Thr1496Ile;Xref=ExAC:rs763829194,TOPMed:rs763829194,gnomAD:rs763829194;CytogeneticBand=12p13.33;GenomicLocation=NC_000012.12:g.885291C>T
Q9H4A3	TOPMed;ExAC;dbSNP;gnomAD;ClinVar	VARIANT	1496	1496	.	.	.	p.Thr1496Ser;Xref=ClinVar:RCV000808403,ExAC:rs763829194,TOPMed:rs763829194,dbSNP:rs763829194,gnomAD:rs763829194;CytogeneticBand=12p13.33;GenomicLocation=NC_000012.12:g.885291C>G
Q9H4A3	dbSNP;NCI-TCGA Cosmic;ClinVar	VARIANT	1497	1497	.	.	.	p.Ser1497Leu;Xref=NCI-TCGA Cosmic:COSM3466816,NCI-TCGA Cosmic:COSM3466817,ClinVar:RCV001114939,dbSNP:rs1953551018;CytogeneticBand=12p13.33;GenomicLocation=NC_000012.12:g.885294C>T
Q9H4A3	ExAC;gnomAD	VARIANT	1500	1500	.	.	.	p.Ser1500Gly;Xref=ExAC:rs753485992,gnomAD:rs753485992;CytogeneticBand=12p13.33;GenomicLocation=NC_000012.12:g.885302A>G
Q9H4A3	ExAC;gnomAD	VARIANT	1504	1504	.	.	.	p.Gln1504Arg;Xref=ExAC:rs764608991,gnomAD:rs764608991;CytogeneticBand=12p13.33;GenomicLocation=NC_000012.12:g.885315A>G
Q9H4A3	TOPMed;gnomAD	VARIANT	1505	1505	.	.	.	p.Leu1505Val;Xref=TOPMed:rs575881382,gnomAD:rs575881382;CytogeneticBand=12p13.33;GenomicLocation=NC_000012.12:g.885317C>G
Q9H4A3	TOPMed;1000Genomes;ESP;ExAC;gnomAD	VARIANT	1506	1506	.	.	.	p.Cys1506Phe;Xref=1000Genomes:rs7955371,ESP:rs7955371,ExAC:rs7955371,TOPMed:rs7955371,gnomAD:rs7955371;CytogeneticBand=12p13.33;GenomicLocation=NC_000012.12:g.885321G>T
Q9H4A3	TOPMed;UniProt;1000Genomes;ESP;ExAC;ClinGen;dbSNP;gnomAD;ClinVar	VARIANT	1506	1506	.	.	.	p.Cys1506Ser;ID=VAR_059034;Xref=ClinGen:CA6382988,ClinVar:RCV000246878,ClinVar:RCV000318455,ClinVar:RCV000576814,ClinVar:RCV001514079,ClinVar:RCV001537173,UniProt:VAR_059034,1000Genomes:rs7955371,ESP:rs7955371,ExAC:rs7955371,TOPMed:rs7955371,dbSNP:rs7955371,gnomAD:rs7955371;CytogeneticBand=12p13.33;GenomicLocation=NC_000012.12:g.885321G>C;Ontology_term=ECO:0000269%2CECO:0000269;evidence=ECO:00002…
Q9H4A3	TOPMed;1000Genomes;ESP;ExAC;gnomAD	VARIANT	1506	1506	.	.	.	p.Cys1506Tyr;Xref=1000Genomes:rs7955371,ESP:rs7955371,ExAC:rs7955371,TOPMed:rs7955371,gnomAD:rs7955371;CytogeneticBand=12p13.33;GenomicLocation=NC_000012.12:g.885321G>A
Q9H4A3	NCI-TCGA	VARIANT	1508	1508	.	.	.	Xref=NCI-TCGA:TCGA novel;CytogeneticBand=12p13.33;GenomicLocation=NC_000012.12:g.885326C>T
Q9H4A3	NCI-TCGA	VARIANT	1508	1508	.	.	.	p.Gln1508His;Xref=NCI-TCGA:TCGA novel;CytogeneticBand=12p13.33;GenomicLocation=NC_000012.12:g.885328G>T
Q9H4A3	Ensembl	VARIANT	1509	1509	.	.	.	p.Leu1509Phe;Xref=Ensembl:rs200827492;CytogeneticBand=12p13.33;GenomicLocation=NC_000012.12:g.885329C>T
Q9H4A3	1000Genomes;ExAC;gnomAD	VARIANT	1511	1511	.	.	.	p.Ser1511Asn;Xref=1000Genomes:rs543991926,ExAC:rs543991926,gnomAD:rs543991926;CytogeneticBand=12p13.33;GenomicLocation=NC_000012.12:g.885336G>A
Q9H4A3	TOPMed;ExAC;gnomAD	VARIANT	1512	1512	.	.	.	p.Ser1512Cys;Xref=ExAC:rs746802809,TOPMed:rs746802809,gnomAD:rs746802809;CytogeneticBand=12p13.33;GenomicLocation=NC_000012.12:g.885338A>T
Q9H4A3	NCI-TCGA	VARIANT	1512	1512	.	.	.	Xref=NCI-TCGA:TCGA novel;CytogeneticBand=12p13.33;GenomicLocation=NC_000012.12:g.885332_885334del
Q9H4A3	TOPMed;ExAC;gnomAD	VARIANT	1512	1512	.	.	.	p.Ser1512Gly;Xref=ExAC:rs746802809,TOPMed:rs746802809,gnomAD:rs746802809;CytogeneticBand=12p13.33;GenomicLocation=NC_000012.12:g.885338A>G
Q9H4A3	NCI-TCGA Cosmic	VARIANT	1512	1512	.	.	.	p.Ser1512Arg;Xref=NCI-TCGA Cosmic:COSM944926,NCI-TCGA Cosmic:COSM944927;CytogeneticBand=12p13.33;GenomicLocation=NC_000012.12:g.885338A>C
Q9H4A3	Ensembl	VARIANT	1513	1513	.	.	.	p.Thr1513Ile;Xref=Ensembl:rs1565583167;CytogeneticBand=12p13.33;GenomicLocation=NC_000012.12:g.885342C>T
Q9H4A3	gnomAD	VARIANT	1514	1514	.	.	.	p.Ser1514Phe;Xref=gnomAD:rs1250599983;CytogeneticBand=12p13.33;GenomicLocation=NC_000012.12:g.885345C>T
Q9H4A3	TOPMed	VARIANT	1515	1515	.	.	.	p.Thr1515Ala;Xref=TOPMed:rs886988443;CytogeneticBand=12p13.33;GenomicLocation=NC_000012.12:g.885347A>G
Q9H4A3	ExAC;gnomAD	VARIANT	1515	1515	.	.	.	p.Thr1515Ile;Xref=ExAC:rs756386647,gnomAD:rs756386647;CytogeneticBand=12p13.33;GenomicLocation=NC_000012.12:g.885348C>T
Q9H4A3	TOPMed;gnomAD	VARIANT	1516	1516	.	.	.	p.Pro1516Ala;Xref=TOPMed:rs1183688055,gnomAD:rs1183688055;CytogeneticBand=12p13.33;GenomicLocation=NC_000012.12:g.885350C>G
Q9H4A3	ClinGen;dbSNP;gnomAD;ClinVar	VARIANT	1516	1516	.	.	.	p.Pro1516His;Xref=ClinGen:CA383331446,ClinVar:RCV000557208,dbSNP:rs1454330405,gnomAD:rs1454330405;CytogeneticBand=12p13.33;GenomicLocation=NC_000012.12:g.885351C>A
Q9H4A3	gnomAD	VARIANT	1516	1516	.	.	.	p.Pro1516Leu;Xref=gnomAD:rs1454330405;CytogeneticBand=12p13.33;GenomicLocation=NC_000012.12:g.885351C>T
Q9H4A3	TOPMed;gnomAD	VARIANT	1516	1516	.	.	.	p.Pro1516Thr;Xref=TOPMed:rs1183688055,gnomAD:rs1183688055;CytogeneticBand=12p13.33;GenomicLocation=NC_000012.12:g.885350C>A
Q9H4A3	TOPMed;ExAC;gnomAD	VARIANT	1518	1518	.	.	.	p.Leu1518Ser;Xref=ExAC:rs770885455,TOPMed:rs770885455,gnomAD:rs770885455;CytogeneticBand=12p13.33;GenomicLocation=NC_000012.12:g.885357T>C
Q9H4A3	1000Genomes	VARIANT	1520	1520	.	.	.	p.Glu1520Asp;Xref=1000Genomes:rs186880440;CytogeneticBand=12p13.33;GenomicLocation=NC_000012.12:g.885364A>C
Q9H4A3	TOPMed	VARIANT	1520	1520	.	.	.	p.Glu1520Lys;Xref=TOPMed:rs1325521671;CytogeneticBand=12p13.33;GenomicLocation=NC_000012.12:g.885362G>A
Q9H4A3	TOPMed;1000Genomes;ESP;ExAC;ClinGen;dbSNP;gnomAD;ClinVar	VARIANT	1522	1522	.	.	.	p.Val1522Met;Xref=ClinGen:CA6382996,ClinVar:RCV000373087,ClinVar:RCV000550570,ClinVar:RCV002348046,1000Genomes:rs146861951,ESP:rs146861951,ExAC:rs146861951,TOPMed:rs146861951,dbSNP:rs146861951,gnomAD:rs146861951;CytogeneticBand=12p13.33;GenomicLocation=NC_000012.12:g.885368G>A
Q9H4A3	NCI-TCGA Cosmic	VARIANT	1523	1523	.	.	.	p.Val1523Ala;Xref=NCI-TCGA Cosmic:COSM944930,NCI-TCGA Cosmic:COSM944931;CytogeneticBand=12p13.33;GenomicLocation=NC_000012.12:g.885372T>C
Q9H4A3	gnomAD	VARIANT	1524	1524	.	.	.	p.Val1524Leu;Xref=gnomAD:rs1376150921;CytogeneticBand=12p13.33;GenomicLocation=NC_000012.12:g.885374G>C
Q9H4A3	Ensembl	VARIANT	1525	1525	.	.	.	p.Ser1525Thr;Xref=Ensembl:rs759668089;CytogeneticBand=12p13.33;GenomicLocation=NC_000012.12:g.885378G>C
Q9H4A3	NCI-TCGA;TOPMed;COSMIC;ExAC;NCI-TCGA Cosmic;gnomAD	VARIANT	1526	1526	.	.	.	p.Ala1526Thr;Xref=NCI-TCGA Cosmic:COSM944932,cosmic curated:COSM944932,NCI-TCGA Cosmic:COSM944933,ExAC:rs772706007,NCI-TCGA:rs772706007,TOPMed:rs772706007,gnomAD:rs772706007;CytogeneticBand=12p13.33;GenomicLocation=NC_000012.12:g.885380G>A;Ontology_term=ECO:0000313;evidence=ECO:0000313|cosmic_study:419
Q9H4A3	dbSNP;ClinVar	VARIANT	1526	1526	.	.	.	p.Ala1526Val;Xref=ClinVar:RCV001315707,ClinVar:RCV002350575,dbSNP:rs1953558339;CytogeneticBand=12p13.33;GenomicLocation=NC_000012.12:g.885381C>T
Q9H4A3	TOPMed	VARIANT	1527	1527	.	.	.	p.His1527Gln;Xref=TOPMed:rs1301406929;CytogeneticBand=12p13.33;GenomicLocation=NC_000012.12:g.885385C>G
Q9H4A3	TOPMed;1000Genomes;ESP;ExAC;gnomAD	VARIANT	1527	1527	.	.	.	p.His1527Arg;Xref=1000Genomes:rs375717084,ESP:rs375717084,ExAC:rs375717084,TOPMed:rs375717084,gnomAD:rs375717084;CytogeneticBand=12p13.33;GenomicLocation=NC_000012.12:g.885384A>G
Q9H4A3	dbSNP;Ensembl;ClinVar	VARIANT	1527	1528	.	.	.	p.His1527_Ser1528delinsArgThr;Xref=ClinVar:RCV000722853,ClinVar:RCV001239861,Ensembl:rs1565583433,dbSNP:rs1565583433;CytogeneticBand=12p13.33;GenomicLocation=NC_000012.12:g.885382_885386delinsGCGCA
Q9H4A3	TOPMed	VARIANT	1528	1528	.	.	.	p.Ser1528Leu;Xref=TOPMed:rs1407431511;CytogeneticBand=12p13.33;GenomicLocation=NC_000012.12:g.885387C>T
Q9H4A3	TOPMed;1000Genomes;ExAC;gnomAD	VARIANT	1528	1528	.	.	.	p.Ser1528Thr;Xref=1000Genomes:rs530093512,ExAC:rs530093512,TOPMed:rs530093512,gnomAD:rs530093512;CytogeneticBand=12p13.33;GenomicLocation=NC_000012.12:g.885386T>A
Q9H4A3	dbSNP;ClinVar	VARIANT	1533	1533	.	.	.	p.Ser1533Pro;Xref=ClinVar:RCV001348247,dbSNP:rs1953559786;CytogeneticBand=12p13.33;GenomicLocation=NC_000012.12:g.885401T>C
Q9H4A3	NCI-TCGA Cosmic	VARIANT	1534	1534	.	.	.	p.His1534Asp;Xref=NCI-TCGA Cosmic:COSM3368998,NCI-TCGA Cosmic:COSM3368999;CytogeneticBand=12p13.33;GenomicLocation=NC_000012.12:g.885404C>G
Q9H4A3	Ensembl	VARIANT	1534	1534	.	.	.	p.His1534Asn;Xref=Ensembl:rs770211200;CytogeneticBand=12p13.33;GenomicLocation=NC_000012.12:g.885404C>A
Q9H4A3	Ensembl	VARIANT	1534	1534	.	.	.	p.His1534Arg;Xref=Ensembl:rs1401324964;CytogeneticBand=12p13.33;GenomicLocation=NC_000012.12:g.885405A>G
Q9H4A3	ExAC;gnomAD	VARIANT	1535	1535	.	.	.	p.Ser1535Asn;Xref=ExAC:rs776374890,gnomAD:rs776374890;CytogeneticBand=12p13.33;GenomicLocation=NC_000012.12:g.885408G>A
Q9H4A3	ClinGen;dbSNP;ClinVar	VARIANT	1536	1536	.	.	.	Xref=ClinGen:CA6383002,ClinVar:RCV000333723,ClinVar:RCV000388274,ClinVar:RCV000756937,ClinVar:RCV001079132,ClinVar:RCV002348047,dbSNP:rs72650732;CytogeneticBand=12p13.33;GenomicLocation=NC_000012.12:g.885409_885411del
Q9H4A3	ExAC;dbSNP;gnomAD;ClinVar	VARIANT	1537	1537	.	.	.	p.Thr1537Ala;Xref=ClinVar:RCV000803945,ExAC:rs761319041,dbSNP:rs761319041,gnomAD:rs761319041;CytogeneticBand=12p13.33;GenomicLocation=NC_000012.12:g.885413A>G
Q9H4A3	ExAC;gnomAD	VARIANT	1537	1537	.	.	.	p.Thr1537Lys;Xref=ExAC:rs764849814,gnomAD:rs764849814;CytogeneticBand=12p13.33;GenomicLocation=NC_000012.12:g.885414C>A
Q9H4A3	TOPMed;ExAC;gnomAD	VARIANT	1538	1538	.	.	.	p.Thr1538Ala;Xref=ExAC:rs749867274,TOPMed:rs749867274,gnomAD:rs749867274;CytogeneticBand=12p13.33;GenomicLocation=NC_000012.12:g.885416A>G
Q9H4A3	TOPMed	VARIANT	1538	1538	.	.	.	p.Thr1538Ile;Xref=TOPMed:rs1383472367;CytogeneticBand=12p13.33;GenomicLocation=NC_000012.12:g.885417C>T
Q9H4A3	TOPMed	VARIANT	1538	1538	.	.	.	p.Thr1538Ser;Xref=TOPMed:rs1383472367;CytogeneticBand=12p13.33;GenomicLocation=NC_000012.12:g.885417C>G
Q9H4A3	TOPMed;ExAC;gnomAD	VARIANT	1538	1538	.	.	.	p.Thr1538Ser;Xref=ExAC:rs749867274,TOPMed:rs749867274,gnomAD:rs749867274;CytogeneticBand=12p13.33;GenomicLocation=NC_000012.12:g.885416A>T
Q9H4A3	TOPMed;ExAC;dbSNP;gnomAD;ClinVar	VARIANT	1539	1539	.	.	.	p.Gly1539Arg;Xref=ClinVar:RCV001212541,ExAC:rs762943123,TOPMed:rs762943123,dbSNP:rs762943123,gnomAD:rs762943123;CytogeneticBand=12p13.33;GenomicLocation=NC_000012.12:g.885419G>A
Q9H4A3	ExAC;gnomAD	VARIANT	1540	1540	.	.	.	p.Leu1540Trp;Xref=ExAC:rs766288157,gnomAD:rs766288157;CytogeneticBand=12p13.33;GenomicLocation=NC_000012.12:g.885423T>G
Q9H4A3	Ensembl	VARIANT	1543	1543	.	.	.	p.Ser1543Phe;Xref=Ensembl:rs866506016;CytogeneticBand=12p13.33;GenomicLocation=NC_000012.12:g.885432C>T
Q9H4A3	NCI-TCGA Cosmic	VARIANT	1544	1544	.	.	.	p.Leu1544Phe;Xref=NCI-TCGA Cosmic:COSM3872761,NCI-TCGA Cosmic:COSM3872762;CytogeneticBand=12p13.33;GenomicLocation=NC_000012.12:g.885434C>T
Q9H4A3	ExAC;gnomAD	VARIANT	1545	1545	.	.	.	p.Ser1545Cys;Xref=ExAC:rs754771189,gnomAD:rs754771189;CytogeneticBand=12p13.33;GenomicLocation=NC_000012.12:g.885438C>G
Q9H4A3	ExAC;gnomAD	VARIANT	1546	1546	.	.	.	p.Ala1546Thr;Xref=ExAC:rs780916559,gnomAD:rs780916559;CytogeneticBand=12p13.33;GenomicLocation=NC_000012.12:g.885440G>A
Q9H4A3	TOPMed;UniProt;1000Genomes;ExAC;dbSNP;gnomAD;ClinVar	VARIANT	1546	1546	.	.	.	p.Ala1546Val;ID=VAR_041316;Xref=ClinVar:RCV001309622,UniProt:VAR_041316,1000Genomes:rs56351358,ExAC:rs56351358,TOPMed:rs56351358,dbSNP:rs56351358,gnomAD:rs56351358;CytogeneticBand=12p13.33;GenomicLocation=NC_000012.12:g.885441C>T;Ontology_term=ECO:0000269;evidence=ECO:0000269|pubmed:17344846
Q9H4A3	NCI-TCGA Cosmic	VARIANT	1549	1549	.	.	.	p.Ser1549Phe;Xref=NCI-TCGA Cosmic:COSM4834887,NCI-TCGA Cosmic:COSM4834888,NCI-TCGA Cosmic:COSM4834889;CytogeneticBand=12p13.33;GenomicLocation=NC_000012.12:g.885450C>T
Q9H4A3	NCI-TCGA;TOPMed;COSMIC;NCI-TCGA Cosmic	VARIANT	1550	1550	.	.	.	p.Ser1550Cys;Xref=NCI-TCGA Cosmic:COSM696195,cosmic curated:COSM696195,NCI-TCGA Cosmic:COSM696196,NCI-TCGA:rs1462619663,TOPMed:rs1462619663;CytogeneticBand=12p13.33;GenomicLocation=NC_000012.12:g.885453C>G;Ontology_term=ECO:0000313;evidence=ECO:0000313|cosmic_study:418
Q9H4A3	TOPMed	VARIANT	1552	1552	.	.	.	p.Ser1552Phe;Xref=TOPMed:rs1243714076;CytogeneticBand=12p13.33;GenomicLocation=NC_000012.12:g.885459C>T
Q9H4A3	TOPMed;gnomAD	VARIANT	1554	1554	.	.	.	p.Gly1554Glu;Xref=TOPMed:rs1180253355,gnomAD:rs1180253355;CytogeneticBand=12p13.33;GenomicLocation=NC_000012.12:g.885465G>A
Q9H4A3	TOPMed;ESP;ExAC;gnomAD	VARIANT	1554	1554	.	.	.	p.Gly1554Arg;Xref=ESP:rs367712687,ExAC:rs367712687,TOPMed:rs367712687,gnomAD:rs367712687;CytogeneticBand=12p13.33;GenomicLocation=NC_000012.12:g.885464G>A
Q9H4A3	gnomAD	VARIANT	1555	1555	.	.	.	p.Ala1555Thr;Xref=gnomAD:rs896503155;CytogeneticBand=12p13.33;GenomicLocation=NC_000012.12:g.885467G>A
Q9H4A3	gnomAD	VARIANT	1559	1559	.	.	.	p.Ser1559Asn;Xref=gnomAD:rs1327224750;CytogeneticBand=12p13.33;GenomicLocation=NC_000012.12:g.885480G>A
Q9H4A3	TOPMed;gnomAD	VARIANT	1559	1559	.	.	.	p.Ser1559Arg;Xref=TOPMed:rs1373794805,gnomAD:rs1373794805;CytogeneticBand=12p13.33;GenomicLocation=NC_000012.12:g.885481T>G
Q9H4A3	gnomAD	VARIANT	1561	1561	.	.	.	p.Ile1561Thr;Xref=gnomAD:rs1421699446;CytogeneticBand=12p13.33;GenomicLocation=NC_000012.12:g.885486T>C
Q9H4A3	TOPMed	VARIANT	1562	1562	.	.	.	p.Ser1562Ala;Xref=TOPMed:rs1311071572;CytogeneticBand=12p13.33;GenomicLocation=NC_000012.12:g.885488T>G
Q9H4A3	NCI-TCGA;TOPMed	VARIANT	1562	1562	.	.	.	p.Ser1562Phe;Xref=NCI-TCGA:rs1248680814,TOPMed:rs1248680814;CytogeneticBand=12p13.33;GenomicLocation=NC_000012.12:g.885489C>T
Q9H4A3	NCI-TCGA Cosmic	VARIANT	1562	1562	.	.	.	p.Ser1562Tyr;Xref=NCI-TCGA Cosmic:COSM5117838;CytogeneticBand=12p13.33;GenomicLocation=NC_000012.12:g.885489C>A
Q9H4A3	ExAC;gnomAD	VARIANT	1564	1564	.	.	.	p.Pro1564Arg;Xref=ExAC:rs747482543,gnomAD:rs747482543;CytogeneticBand=12p13.33;GenomicLocation=NC_000012.12:g.885495C>G
Q9H4A3	ExAC;gnomAD	VARIANT	1564	1564	.	.	.	p.Pro1564Ser;Xref=ExAC:rs780714710,gnomAD:rs780714710;CytogeneticBand=12p13.33;GenomicLocation=NC_000012.12:g.885494C>T
Q9H4A3	1000Genomes;ExAC;gnomAD	VARIANT	1565	1565	.	.	.	p.Gly1565Arg;Xref=1000Genomes:rs563801917,ExAC:rs563801917,gnomAD:rs563801917;CytogeneticBand=12p13.33;GenomicLocation=NC_000012.12:g.885497G>C
Q9H4A3	1000Genomes;ExAC;dbSNP;gnomAD;ClinVar	VARIANT	1565	1565	.	.	.	p.Gly1565Ser;Xref=ClinVar:RCV000820886,1000Genomes:rs563801917,ExAC:rs563801917,dbSNP:rs563801917,gnomAD:rs563801917;CytogeneticBand=12p13.33;GenomicLocation=NC_000012.12:g.885497G>A
Q9H4A3	TOPMed;ExAC;dbSNP;gnomAD;ClinVar	VARIANT	1568	1568	.	.	.	p.His1568Pro;Xref=ClinVar:RCV000697909,ClinVar:RCV003140106,ExAC:rs776834411,TOPMed:rs776834411,dbSNP:rs776834411,gnomAD:rs776834411;CytogeneticBand=12p13.33;GenomicLocation=NC_000012.12:g.885507A>C
Q9H4A3	NCI-TCGA Cosmic	VARIANT	1568	1568	.	.	.	p.His1568Gln;Xref=NCI-TCGA Cosmic:COSM4045620,NCI-TCGA Cosmic:COSM4045621;CytogeneticBand=12p13.33;GenomicLocation=NC_000012.12:g.885508T>A
Q9H4A3	gnomAD	VARIANT	1573	1573	.	.	.	p.Pro1573Thr;Xref=gnomAD:rs1355455236;CytogeneticBand=12p13.33;GenomicLocation=NC_000012.12:g.885521C>A
Q9H4A3	TOPMed	VARIANT	1574	1574	.	.	.	p.Ser1574Leu;Xref=TOPMed:rs1309249087;CytogeneticBand=12p13.33;GenomicLocation=NC_000012.12:g.885525C>T
Q9H4A3	NCI-TCGA;COSMIC;ExAC;NCI-TCGA Cosmic;gnomAD	VARIANT	1576	1576	.	.	.	p.Ile1576Thr;Xref=NCI-TCGA Cosmic:COSM1477027,cosmic curated:COSM1477027,NCI-TCGA Cosmic:COSM1477028,NCI-TCGA Cosmic:COSM5230770,ExAC:rs769323756,NCI-TCGA:rs769323756,gnomAD:rs769323756;CytogeneticBand=12p13.33;GenomicLocation=NC_000012.12:g.885531T>C;Ontology_term=ECO:0000313;evidence=ECO:0000313|cosmic_study:414
Q9H4A3	NCI-TCGA;TOPMed	VARIANT	1576	1576	.	.	.	p.Ile1576Val;Xref=NCI-TCGA:rs979662195,TOPMed:rs979662195;CytogeneticBand=12p13.33;GenomicLocation=NC_000012.12:g.885530A>G
Q9H4A3	1000Genomes;ExAC;gnomAD	VARIANT	1578	1578	.	.	.	p.Ser1578Ala;Xref=1000Genomes:rs530863992,ExAC:rs530863992,gnomAD:rs530863992;CytogeneticBand=12p13.33;GenomicLocation=NC_000012.12:g.885536T>G
Q9H4A3	1000Genomes;ExAC;gnomAD	VARIANT	1579	1579	.	.	.	p.Thr1579Ile;Xref=1000Genomes:rs140652665,ExAC:rs140652665,gnomAD:rs140652665;CytogeneticBand=12p13.33;GenomicLocation=NC_000012.12:g.885540C>T
Q9H4A3	1000Genomes;ExAC;gnomAD	VARIANT	1579	1579	.	.	.	p.Thr1579Ser;Xref=1000Genomes:rs552650352,ExAC:rs552650352,gnomAD:rs552650352;CytogeneticBand=12p13.33;GenomicLocation=NC_000012.12:g.885539A>T
Q9H4A3	TOPMed;dbSNP;ClinVar	VARIANT	1580	1580	.	.	.	p.Pro1580Leu;Xref=ClinVar:RCV000813651,ClinVar:RCV001334036,TOPMed:rs1298761421,dbSNP:rs1298761421;CytogeneticBand=12p13.33;GenomicLocation=NC_000012.12:g.885543C>T
Q9H4A3	TOPMed;ExAC;gnomAD	VARIANT	1580	1580	.	.	.	p.Pro1580Ser;Xref=ExAC:rs553441248,TOPMed:rs553441248,gnomAD:rs553441248;CytogeneticBand=12p13.33;GenomicLocation=NC_000012.12:g.885542C>T
Q9H4A3	TOPMed;ExAC;gnomAD	VARIANT	1580	1580	.	.	.	p.Pro1580Thr;Xref=ExAC:rs553441248,TOPMed:rs553441248,gnomAD:rs553441248;CytogeneticBand=12p13.33;GenomicLocation=NC_000012.12:g.885542C>A
Q9H4A3	dbSNP;ClinVar	VARIANT	1582	1582	.	.	.	Xref=ClinVar:RCV001056636,dbSNP:rs1953573536;CytogeneticBand=12p13.33;GenomicLocation=NC_000012.12:g.885546_885548TTC[1]
Q9H4A3	gnomAD	VARIANT	1583	1583	.	.	.	p.Pro1583Ser;Xref=gnomAD:rs1172878486;CytogeneticBand=12p13.33;GenomicLocation=NC_000012.12:g.885551C>T
Q9H4A3	ExAC;gnomAD	VARIANT	1588	1588	.	.	.	p.Pro1588Ala;Xref=ExAC:rs767387297,gnomAD:rs767387297;CytogeneticBand=12p13.33;GenomicLocation=NC_000012.12:g.885566C>G
Q9H4A3	gnomAD	VARIANT	1588	1588	.	.	.	p.Pro1588Arg;Xref=gnomAD:rs1337123794;CytogeneticBand=12p13.33;GenomicLocation=NC_000012.12:g.885567C>G
Q9H4A3	gnomAD	VARIANT	1589	1589	.	.	.	p.Thr1589Ile;Xref=gnomAD:rs1397083515;CytogeneticBand=12p13.33;GenomicLocation=NC_000012.12:g.885570C>T
Q9H4A3	TOPMed	VARIANT	1591	1591	.	.	.	p.Thr1591Arg;Xref=TOPMed:rs1348314598;CytogeneticBand=12p13.33;GenomicLocation=NC_000012.12:g.885576C>G
Q9H4A3	ExAC;gnomAD	VARIANT	1598	1598	.	.	.	p.Pro1598Leu;Xref=ExAC:rs750595427,gnomAD:rs750595427;CytogeneticBand=12p13.33;GenomicLocation=NC_000012.12:g.885597C>T
Q9H4A3	NCI-TCGA;dbSNP;Ensembl;ClinVar	VARIANT	1598	1598	.	.	.	p.Pro1598Ser;Xref=ClinVar:RCV000689593,Ensembl:rs1565584248,NCI-TCGA:rs1565584248,dbSNP:rs1565584248;CytogeneticBand=12p13.33;GenomicLocation=NC_000012.12:g.885596C>T
Q9H4A3	ExAC;gnomAD	VARIANT	1599	1599	.	.	.	p.Ser1599Gly;Xref=ExAC:rs758585729,gnomAD:rs758585729;CytogeneticBand=12p13.33;GenomicLocation=NC_000012.12:g.885599A>G
Q9H4A3	TOPMed;ExAC;gnomAD	VARIANT	1600	1600	.	.	.	p.Ile1600Ser;Xref=ExAC:rs780229328,TOPMed:rs780229328,gnomAD:rs780229328;CytogeneticBand=12p13.33;GenomicLocation=NC_000012.12:g.885603T>G
Q9H4A3	TOPMed;ExAC;gnomAD	VARIANT	1600	1600	.	.	.	p.Ile1600Thr;Xref=ExAC:rs780229328,TOPMed:rs780229328,gnomAD:rs780229328;CytogeneticBand=12p13.33;GenomicLocation=NC_000012.12:g.885603T>C
Q9H4A3	TOPMed;dbSNP;gnomAD;ClinVar	VARIANT	1600	1600	.	.	.	p.Ile1600Val;Xref=ClinVar:RCV000804929,TOPMed:rs975581838,dbSNP:rs975581838,gnomAD:rs975581838;CytogeneticBand=12p13.33;GenomicLocation=NC_000012.12:g.885602A>G
Q9H4A3	NCI-TCGA Cosmic	VARIANT	1601	1601	.	.	.	p.Pro1601Ser;Xref=NCI-TCGA Cosmic:COSM3466820,NCI-TCGA Cosmic:COSM3466821;CytogeneticBand=12p13.33;GenomicLocation=NC_000012.12:g.885605C>T
Q9H4A3	TOPMed	VARIANT	1602	1602	.	.	.	p.Pro1602Arg;Xref=TOPMed:rs1437689611;CytogeneticBand=12p13.33;GenomicLocation=NC_000012.12:g.885609C>G
Q9H4A3	ExAC;gnomAD	VARIANT	1602	1602	.	.	.	p.Pro1602Ser;Xref=ExAC:rs747564375,gnomAD:rs747564375;CytogeneticBand=12p13.33;GenomicLocation=NC_000012.12:g.885608C>T
Q9H4A3	TOPMed;ESP;ExAC;dbSNP;gnomAD;ClinVar	VARIANT	1606	1606	.	.	.	p.Pro1606Ala;Xref=ClinVar:RCV000691251,ClinVar:RCV002343460,ESP:rs375381891,ExAC:rs375381891,TOPMed:rs375381891,dbSNP:rs375381891,gnomAD:rs375381891;CytogeneticBand=12p13.33;GenomicLocation=NC_000012.12:g.885620C>G
Q9H4A3	Ensembl	VARIANT	1607	1607	.	.	.	p.Val1607Ala;Xref=Ensembl:rs111311362;CytogeneticBand=12p13.33;GenomicLocation=NC_000012.12:g.885624T>C
Q9H4A3	NCI-TCGA;COSMIC;ExAC;dbSNP;NCI-TCGA Cosmic;gnomAD;ClinVar	VARIANT	1608	1608	.	.	.	p.Ala1608Val;Xref=NCI-TCGA Cosmic:COSM1364685,cosmic curated:COSM1364685,ClinVar:RCV000706095,ExAC:rs781667314,NCI-TCGA:rs781667314,dbSNP:rs781667314,gnomAD:rs781667314;CytogeneticBand=12p13.33;GenomicLocation=NC_000012.12:g.885627C>T;Ontology_term=ECO:0000313;evidence=ECO:0000313|cosmic_study:376
Q9H4A3	Ensembl	VARIANT	1609	1609	.	.	.	p.Asn1609Asp;Xref=Ensembl:rs766966218;CytogeneticBand=12p13.33;GenomicLocation=NC_000012.12:g.885629A>G
Q9H4A3	TOPMed;ExAC;dbSNP;gnomAD;ClinVar	VARIANT	1609	1609	.	.	.	p.Asn1609Ser;Xref=ClinVar:RCV001036236,ExAC:rs775933163,TOPMed:rs775933163,dbSNP:rs775933163,gnomAD:rs775933163;CytogeneticBand=12p13.33;GenomicLocation=NC_000012.12:g.885630A>G
Q9H4A3	gnomAD	VARIANT	1610	1610	.	.	.	p.Val1610Gly;Xref=gnomAD:rs1254126180;CytogeneticBand=12p13.33;GenomicLocation=NC_000012.12:g.885633T>G
Q9H4A3	TOPMed;dbSNP;gnomAD;ClinVar	VARIANT	1611	1611	.	.	.	p.Pro1611Arg;Xref=ClinVar:RCV000792414,ClinVar:RCV002343646,TOPMed:rs949556621,dbSNP:rs949556621,gnomAD:rs949556621;CytogeneticBand=12p13.33;GenomicLocation=NC_000012.12:g.885636C>G
Q9H4A3	TOPMed	VARIANT	1613	1613	.	.	.	p.Val1613Ile;Xref=TOPMed:rs1263363844;CytogeneticBand=12p13.33;GenomicLocation=NC_000012.12:g.885641G>A
Q9H4A3	TOPMed;dbSNP;ClinVar	VARIANT	1614	1614	.	.	.	p.Gln1614Glu;Xref=ClinVar:RCV001209297,TOPMed:rs1224238290,dbSNP:rs1224238290;CytogeneticBand=12p13.33;GenomicLocation=NC_000012.12:g.885644C>G
Q9H4A3	Ensembl	VARIANT	1614	1614	.	.	.	p.Gln1614His;Xref=Ensembl:rs1592175742;CytogeneticBand=12p13.33;GenomicLocation=NC_000012.12:g.885646G>C
Q9H4A3	gnomAD	VARIANT	1615	1615	.	.	.	p.Gln1615Glu;Xref=gnomAD:rs1188855806;CytogeneticBand=12p13.33;GenomicLocation=NC_000012.12:g.885647C>G
Q9H4A3	Ensembl	VARIANT	1617	1617	.	.	.	p.Leu1617Pro;Xref=Ensembl:rs1592175796;CytogeneticBand=12p13.33;GenomicLocation=NC_000012.12:g.885654T>C
Q9H4A3	dbSNP;gnomAD;ClinVar	VARIANT	1619	1619	.	.	.	p.His1619Leu;Xref=ClinVar:RCV000819243,dbSNP:rs1159092269,gnomAD:rs1159092269;CytogeneticBand=12p13.33;GenomicLocation=NC_000012.12:g.885660A>T
Q9H4A3	dbSNP;ClinVar	VARIANT	1619	1619	.	.	.	p.His1619Asn;Xref=ClinVar:RCV001109294,dbSNP:rs1953582555;CytogeneticBand=12p13.33;GenomicLocation=NC_000012.12:g.885659C>A
Q9H4A3	gnomAD	VARIANT	1619	1619	.	.	.	p.His1619Arg;Xref=gnomAD:rs1159092269;CytogeneticBand=12p13.33;GenomicLocation=NC_000012.12:g.885660A>G
Q9H4A3	TOPMed	VARIANT	1620	1620	.	.	.	p.Ser1620Gly;Xref=TOPMed:rs72650733;CytogeneticBand=12p13.33;GenomicLocation=NC_000012.12:g.885662A>G
Q9H4A3	gnomAD	VARIANT	1622	1622	.	.	.	p.Pro1622Ser;Xref=gnomAD:rs1346287016;CytogeneticBand=12p13.33;GenomicLocation=NC_000012.12:g.885668C>T
Q9H4A3	Ensembl	VARIANT	1623	1623	.	.	.	p.Gln1623His;Xref=Ensembl:rs112113141;CytogeneticBand=12p13.33;GenomicLocation=NC_000012.12:g.885673A>T
Q9H4A3	TOPMed;ExAC;gnomAD	VARIANT	1626	1626	.	.	.	p.Leu1626Phe;Xref=ExAC:rs748898332,TOPMed:rs748898332,gnomAD:rs748898332;CytogeneticBand=12p13.33;GenomicLocation=NC_000012.12:g.885682G>C
Q9H4A3	TOPMed	VARIANT	1627	1627	.	.	.	p.Leu1627Phe;Xref=TOPMed:rs1238626224;CytogeneticBand=12p13.33;GenomicLocation=NC_000012.12:g.885683C>T
Q9H4A3	NCI-TCGA	VARIANT	1628	1628	.	.	.	p.Pro1628Leu;Xref=NCI-TCGA:TCGA novel;CytogeneticBand=12p13.33;GenomicLocation=NC_000012.12:g.885687C>T
Q9H4A3	NCI-TCGA	VARIANT	1628	1628	.	.	.	p.Pro1628Ser;Xref=NCI-TCGA:TCGA novel;CytogeneticBand=12p13.33;GenomicLocation=NC_000012.12:g.885686C>T
Q9H4A3	ExAC;gnomAD	VARIANT	1630	1630	.	.	.	p.Gln1630Lys;Xref=ExAC:rs770478100,gnomAD:rs770478100;CytogeneticBand=12p13.33;GenomicLocation=NC_000012.12:g.885692C>A
Q9H4A3	NCI-TCGA Cosmic	VARIANT	1633	1633	.	.	.	p.Thr1633Ile;Xref=NCI-TCGA Cosmic:COSM944934,NCI-TCGA Cosmic:COSM944935;CytogeneticBand=12p13.33;GenomicLocation=NC_000012.12:g.885702C>T
Q9H4A3	ExAC;gnomAD	VARIANT	1633	1633	.	.	.	p.Thr1633Ser;Xref=ExAC:rs773820492,gnomAD:rs773820492;CytogeneticBand=12p13.33;GenomicLocation=NC_000012.12:g.885702C>G
Q9H4A3	TOPMed	VARIANT	1634	1634	.	.	.	p.His1634Arg;Xref=TOPMed:rs1307834864;CytogeneticBand=12p13.33;GenomicLocation=NC_000012.12:g.885705A>G
Q9H4A3	NCI-TCGA	VARIANT	1634	1634	.	.	.	p.His1634Tyr;Xref=NCI-TCGA:TCGA novel;CytogeneticBand=12p13.33;GenomicLocation=NC_000012.12:g.885704C>T
Q9H4A3	ExAC;gnomAD	VARIANT	1635	1635	.	.	.	p.Cys1635Phe;Xref=ExAC:rs767344731,gnomAD:rs767344731;CytogeneticBand=12p13.33;GenomicLocation=NC_000012.12:g.885708G>T
Q9H4A3	Ensembl	VARIANT	1636	1636	.	.	.	p.Pro1636Leu;Xref=Ensembl:rs1565584658;CytogeneticBand=12p13.33;GenomicLocation=NC_000012.12:g.885711C>T
Q9H4A3	NCI-TCGA Cosmic	VARIANT	1637	1637	.	.	.	p.Glu1637Lys;Xref=NCI-TCGA Cosmic:COSM4390098,NCI-TCGA Cosmic:COSM4390099;CytogeneticBand=12p13.33;GenomicLocation=NC_000012.12:g.885713G>A
Q9H4A3	TOPMed	VARIANT	1639	1639	.	.	.	p.Asp1639Gly;Xref=TOPMed:rs1295562532;CytogeneticBand=12p13.33;GenomicLocation=NC_000012.12:g.885720A>G
Q9H4A3	dbSNP;ClinVar	VARIANT	1641	1641	.	.	.	p.Asp1641Gly;Xref=ClinVar:RCV001038532,dbSNP:rs1953587372;CytogeneticBand=12p13.33;GenomicLocation=NC_000012.12:g.885726A>G
Q9H4A3	ClinGen;dbSNP;Ensembl;ClinVar	VARIANT	1642	1642	.	.	.	p.Thr1642Ile;Xref=ClinGen:CA383332227,ClinVar:RCV000549527,Ensembl:rs1555150817,dbSNP:rs1555150817;CytogeneticBand=12p13.33;GenomicLocation=NC_000012.12:g.885729C>T
Q9H4A3	1000Genomes;ExAC;dbSNP;gnomAD;ClinVar	VARIANT	1644	1644	.	.	.	p.Pro1644Leu;Xref=ClinVar:RCV001229224,1000Genomes:rs546470175,ExAC:rs546470175,dbSNP:rs546470175,gnomAD:rs546470175;CytogeneticBand=12p13.33;GenomicLocation=NC_000012.12:g.885735C>T
Q9H4A3	ExAC;gnomAD	VARIANT	1644	1644	.	.	.	p.Pro1644Ser;Xref=ExAC:rs760393707,gnomAD:rs760393707;CytogeneticBand=12p13.33;GenomicLocation=NC_000012.12:g.885734C>T
Q9H4A3	NCI-TCGA	VARIANT	1645	1645	.	.	.	p.Lys1645Arg;Xref=NCI-TCGA:TCGA novel;CytogeneticBand=12p13.33;GenomicLocation=NC_000012.12:g.885738A>G
Q9H4A3	NCI-TCGA	VARIANT	1646	1646	.	.	.	p.Ala1646Val;Xref=NCI-TCGA:TCGA novel;CytogeneticBand=12p13.33;GenomicLocation=NC_000012.12:g.885741C>T
Q9H4A3	dbSNP;Ensembl;ClinVar	VARIANT	1647	1647	.	.	.	p.Pro1647Ala;Xref=ClinVar:RCV000820124,Ensembl:rs1592176175,dbSNP:rs1592176175;CytogeneticBand=12p13.33;GenomicLocation=NC_000012.12:g.885743C>G
Q9H4A3	NCI-TCGA	VARIANT	1649	1649	.	.	.	p.Ile1649Leu;Xref=NCI-TCGA:TCGA novel;CytogeneticBand=12p13.33;GenomicLocation=NC_000012.12:g.885749A>C
Q9H4A3	NCI-TCGA	VARIANT	1653	1653	.	.	.	p.Lys1653Asn;Xref=NCI-TCGA:TCGA novel;CytogeneticBand=12p13.33;GenomicLocation=NC_000012.12:g.885763G>T
Q9H4A3	TOPMed	VARIANT	1656	1656	.	.	.	p.Glu1656Lys;Xref=TOPMed:rs1417824819;CytogeneticBand=12p13.33;GenomicLocation=NC_000012.12:g.885770G>A
Q9H4A3	TOPMed;gnomAD	VARIANT	1660	1660	.	.	.	p.Arg1660Leu;Xref=TOPMed:rs1177017375,gnomAD:rs1177017375;CytogeneticBand=12p13.33;GenomicLocation=NC_000012.12:g.885783G>T
Q9H4A3	NCI-TCGA Cosmic	VARIANT	1665	1665	.	.	.	p.Glu1665Lys;Xref=NCI-TCGA Cosmic:COSM4390236,NCI-TCGA Cosmic:COSM4390237;CytogeneticBand=12p13.33;GenomicLocation=NC_000012.12:g.885797G>A
Q9H4A3	TOPMed;ESP;ExAC;dbSNP;gnomAD;ClinVar	VARIANT	1668	1668	.	.	.	p.Ser1668Ala;Xref=ClinVar:RCV001209445,ClinVar:RCV001773468,ESP:rs371813651,ExAC:rs371813651,TOPMed:rs371813651,dbSNP:rs371813651,gnomAD:rs371813651;CytogeneticBand=12p13.33;GenomicLocation=NC_000012.12:g.885806T>G
Q9H4A3	Ensembl	VARIANT	1671	1671	.	.	.	p.Ala1671Ser;Xref=Ensembl:rs1056970645;CytogeneticBand=12p13.33;GenomicLocation=NC_000012.12:g.885815G>T
Q9H4A3	ExAC	VARIANT	1673	1673	.	.	.	p.His1673Gln;Xref=ExAC:rs756466079;CytogeneticBand=12p13.33;GenomicLocation=NC_000012.12:g.885823T>G
Q9H4A3	TOPMed;gnomAD	VARIANT	1673	1673	.	.	.	p.His1673Tyr;Xref=TOPMed:rs1039791359,gnomAD:rs1039791359;CytogeneticBand=12p13.33;GenomicLocation=NC_000012.12:g.885821C>T
Q9H4A3	dbSNP;ClinVar	VARIANT	1674	1674	.	.	.	p.Ala1674Gly;Xref=ClinVar:RCV001223035,dbSNP:rs1953594663;CytogeneticBand=12p13.33;GenomicLocation=NC_000012.12:g.885825C>G
Q9H4A3	Ensembl	VARIANT	1675	1675	.	.	.	p.Ser1675Ala;Xref=Ensembl:rs1565584961;CytogeneticBand=12p13.33;GenomicLocation=NC_000012.12:g.885827T>G
Q9H4A3	TOPMed;ESP;ExAC	VARIANT	1676	1676	.	.	.	p.Val1676Ile;Xref=ESP:rs145791746,ExAC:rs145791746,TOPMed:rs145791746;CytogeneticBand=12p13.33;GenomicLocation=NC_000012.12:g.885830G>A
Q9H4A3	gnomAD	VARIANT	1681	1681	.	.	.	p.Ser1681Leu;Xref=gnomAD:rs1314378819;CytogeneticBand=12p13.33;GenomicLocation=NC_000012.12:g.885846C>T
Q9H4A3	dbSNP;Ensembl;ClinVar	VARIANT	1681	1681	.	.	.	p.Ser1681Pro;Xref=ClinVar:RCV001109295,Ensembl:rs1565585036,dbSNP:rs1565585036;CytogeneticBand=12p13.33;GenomicLocation=NC_000012.12:g.885845T>C
Q9H4A3	TOPMed;gnomAD	VARIANT	1682	1682	.	.	.	p.Leu1682Pro;Xref=TOPMed:rs1368280807,gnomAD:rs1368280807;CytogeneticBand=12p13.33;GenomicLocation=NC_000012.12:g.885849T>C
Q9H4A3	TOPMed;gnomAD	VARIANT	1682	1682	.	.	.	p.Leu1682Arg;Xref=TOPMed:rs1368280807,gnomAD:rs1368280807;CytogeneticBand=12p13.33;GenomicLocation=NC_000012.12:g.885849T>G
Q9H4A3	gnomAD	VARIANT	1684	1684	.	.	.	p.Ile1684Thr;Xref=gnomAD:rs1298559115;CytogeneticBand=12p13.33;GenomicLocation=NC_000012.12:g.885855T>C
Q9H4A3	TOPMed;ExAC;dbSNP;gnomAD;ClinVar	VARIANT	1684	1684	.	.	.	p.Ile1684Val;Xref=ClinVar:RCV001244183,ClinVar:RCV002568578,ExAC:rs770568108,TOPMed:rs770568108,dbSNP:rs770568108,gnomAD:rs770568108;CytogeneticBand=12p13.33;GenomicLocation=NC_000012.12:g.885854A>G
Q9H4A3	TOPMed	VARIANT	1685	1685	.	.	.	p.Glu1685Ala;Xref=TOPMed:rs1285193529;CytogeneticBand=12p13.33;GenomicLocation=NC_000012.12:g.885858A>C
Q9H4A3	TOPMed;ExAC;gnomAD	VARIANT	1686	1686	.	.	.	p.Ser1686Asn;Xref=ExAC:rs773910482,TOPMed:rs773910482,gnomAD:rs773910482;CytogeneticBand=12p13.33;GenomicLocation=NC_000012.12:g.885861G>A
Q9H4A3	ExAC;gnomAD	VARIANT	1687	1687	.	.	.	p.Thr1687Ala;Xref=ExAC:rs745399591,gnomAD:rs745399591;CytogeneticBand=12p13.33;GenomicLocation=NC_000012.12:g.885863A>G
Q9H4A3	gnomAD	VARIANT	1687	1687	.	.	.	p.Thr1687Ser;Xref=gnomAD:rs1302582079;CytogeneticBand=12p13.33;GenomicLocation=NC_000012.12:g.885864C>G
Q9H4A3	gnomAD	VARIANT	1689	1689	.	.	.	p.Thr1689Ala;Xref=gnomAD:rs1347322171;CytogeneticBand=12p13.33;GenomicLocation=NC_000012.12:g.885869A>G
Q9H4A3	TOPMed;ExAC;dbSNP;gnomAD;ClinVar	VARIANT	1690	1690	.	.	.	p.Pro1690Ala;Xref=ClinVar:RCV000714785,ClinVar:RCV000714786,ClinVar:RCV002067010,ExAC:rs771546256,TOPMed:rs771546256,dbSNP:rs771546256,gnomAD:rs771546256;CytogeneticBand=12p13.33;GenomicLocation=NC_000012.12:g.885872C>G
Q9H4A3	TOPMed;gnomAD	VARIANT	1691	1691	.	.	.	p.Gly1691Asp;Xref=TOPMed:rs1345673038,gnomAD:rs1345673038;CytogeneticBand=12p13.33;GenomicLocation=NC_000012.12:g.885876G>A
Q9H4A3	TOPMed;dbSNP;ClinVar	VARIANT	1692	1692	.	.	.	p.Ile1692Met;Xref=ClinVar:RCV001035407,TOPMed:rs1386856165,dbSNP:rs1386856165;CytogeneticBand=12p13.33;GenomicLocation=NC_000012.12:g.885880C>G
Q9H4A3	TOPMed	VARIANT	1692	1692	.	.	.	p.Ile1692Val;Xref=TOPMed:rs1380366641;CytogeneticBand=12p13.33;GenomicLocation=NC_000012.12:g.885878A>G
Q9H4A3	gnomAD	VARIANT	1694	1694	.	.	.	p.Thr1694Ala;Xref=gnomAD:rs1282789000;CytogeneticBand=12p13.33;GenomicLocation=NC_000012.12:g.885884A>G
Q9H4A3	NCI-TCGA	VARIANT	1695	1695	.	.	.	p.Thr1695Ala;Xref=NCI-TCGA:TCGA novel;CytogeneticBand=12p13.33;GenomicLocation=NC_000012.12:g.885887A>G
Q9H4A3	ExAC	VARIANT	1695	1695	.	.	.	p.Thr1695Asn;Xref=ExAC:rs775325408;CytogeneticBand=12p13.33;GenomicLocation=NC_000012.12:g.885888C>A
Q9H4A3	TOPMed;ExAC;dbSNP;gnomAD;ClinVar	VARIANT	1696	1696	.	.	.	p.Ala1696Thr;Xref=ClinVar:RCV001345582,ExAC:rs760615496,TOPMed:rs760615496,dbSNP:rs760615496,gnomAD:rs760615496;CytogeneticBand=12p13.33;GenomicLocation=NC_000012.12:g.885890G>A
Q9H4A3	TOPMed;ExAC;gnomAD	VARIANT	1700	1700	.	.	.	p.Ser1700Gly;Xref=ExAC:rs776531520,TOPMed:rs776531520,gnomAD:rs776531520;CytogeneticBand=12p13.33;GenomicLocation=NC_000012.12:g.885902A>G
Q9H4A3	Ensembl	VARIANT	1700	1700	.	.	.	p.Ser1700Asn;Xref=Ensembl:rs1592176805;CytogeneticBand=12p13.33;GenomicLocation=NC_000012.12:g.885903G>A
Q9H4A3	ExAC;gnomAD	VARIANT	1700	1700	.	.	.	p.Ser1700Arg;Xref=ExAC:rs763331677,gnomAD:rs763331677;CytogeneticBand=12p13.33;GenomicLocation=NC_000012.12:g.885904C>G
Q9H4A3	ExAC;gnomAD	VARIANT	1701	1701	.	.	.	p.Lys1701Gln;Xref=ExAC:rs766692581,gnomAD:rs766692581;CytogeneticBand=12p13.33;GenomicLocation=NC_000012.12:g.885905A>C
Q9H4A3	gnomAD	VARIANT	1701	1701	.	.	.	p.Lys1701Arg;Xref=gnomAD:rs1394979841;CytogeneticBand=12p13.33;GenomicLocation=NC_000012.12:g.885906A>G
Q9H4A3	TOPMed	VARIANT	1706	1706	.	.	.	p.Thr1706Ala;Xref=TOPMed:rs1262070698;CytogeneticBand=12p13.33;GenomicLocation=NC_000012.12:g.885920A>G
Q9H4A3	NCI-TCGA	VARIANT	1706	1706	.	.	.	Xref=NCI-TCGA:TCGA novel;CytogeneticBand=12p13.33;GenomicLocation=NC_000012.12:g.885919_885965del
Q9H4A3	gnomAD	VARIANT	1710	1710	.	.	.	p.Cys1710Trp;Xref=gnomAD:rs1387735694;CytogeneticBand=12p13.33;GenomicLocation=NC_000012.12:g.885934C>G
Q9H4A3	TOPMed;gnomAD	VARIANT	1712	1712	.	.	.	p.Pro1712Leu;Xref=TOPMed:rs1004842904,gnomAD:rs1004842904;CytogeneticBand=12p13.33;GenomicLocation=NC_000012.12:g.885939C>T
Q9H4A3	gnomAD	VARIANT	1713	1713	.	.	.	p.Pro1713Leu;Xref=gnomAD:rs1344773986;CytogeneticBand=12p13.33;GenomicLocation=NC_000012.12:g.885942C>T
Q9H4A3	ExAC	VARIANT	1714	1714	.	.	.	p.Thr1714Ala;Xref=ExAC:rs753165936;CytogeneticBand=12p13.33;GenomicLocation=NC_000012.12:g.885944A>G
Q9H4A3	gnomAD	VARIANT	1714	1714	.	.	.	p.Thr1714Ile;Xref=gnomAD:rs1356129466;CytogeneticBand=12p13.33;GenomicLocation=NC_000012.12:g.885945C>T
Q9H4A3	gnomAD	VARIANT	1715	1715	.	.	.	p.Asn1715Asp;Xref=gnomAD:rs1434014769;CytogeneticBand=12p13.33;GenomicLocation=NC_000012.12:g.885947A>G
Q9H4A3	TOPMed;ExAC;ClinGen;dbSNP;gnomAD;ClinVar	VARIANT	1715	1715	.	.	.	p.Asn1715Ser;Xref=ClinGen:CA6383073,ClinVar:RCV000647854,ClinVar:RCV002358851,ExAC:rs756614581,TOPMed:rs756614581,dbSNP:rs756614581,gnomAD:rs756614581;CytogeneticBand=12p13.33;GenomicLocation=NC_000012.12:g.885948A>G
Q9H4A3	1000Genomes;ExAC;gnomAD	VARIANT	1722	1722	.	.	.	p.Ala1722Thr;Xref=1000Genomes:rs568836447,ExAC:rs568836447,gnomAD:rs568836447;CytogeneticBand=12p13.33;GenomicLocation=NC_000012.12:g.885968G>A
Q9H4A3	NCI-TCGA	VARIANT	1722	1722	.	.	.	p.Ala1722Val;Xref=NCI-TCGA:TCGA novel;CytogeneticBand=12p13.33;GenomicLocation=NC_000012.12:g.885969C>T
Q9H4A3	Ensembl	VARIANT	1724	1724	.	.	.	p.Pro1724Ser;Xref=Ensembl:rs955117876;CytogeneticBand=12p13.33;GenomicLocation=NC_000012.12:g.885974C>T
Q9H4A3	TOPMed;1000Genomes;ExAC;gnomAD	VARIANT	1725	1725	.	.	.	p.Val1725Ala;Xref=1000Genomes:rs539118620,ExAC:rs539118620,TOPMed:rs539118620,gnomAD:rs539118620;CytogeneticBand=12p13.33;GenomicLocation=NC_000012.12:g.885978T>C
Q9H4A3	ExAC;gnomAD	VARIANT	1725	1725	.	.	.	p.Val1725Ile;Xref=ExAC:rs771508897,gnomAD:rs771508897;CytogeneticBand=12p13.33;GenomicLocation=NC_000012.12:g.885977G>A
Q9H4A3	ExAC;gnomAD	VARIANT	1725	1725	.	.	.	p.Val1725Leu;Xref=ExAC:rs771508897,gnomAD:rs771508897;CytogeneticBand=12p13.33;GenomicLocation=NC_000012.12:g.885977G>C
Q9H4A3	TOPMed;ESP;ExAC;dbSNP;gnomAD;ClinVar	VARIANT	1726	1726	.	.	.	p.Thr1726Ile;Xref=ClinVar:RCV000802676,ESP:rs145675918,ExAC:rs145675918,TOPMed:rs145675918,dbSNP:rs145675918,gnomAD:rs145675918;CytogeneticBand=12p13.33;GenomicLocation=NC_000012.12:g.885981C>T
Q9H4A3	ExAC;gnomAD	VARIANT	1727	1727	.	.	.	p.Pro1727Ser;Xref=ExAC:rs776623520,gnomAD:rs776623520;CytogeneticBand=12p13.33;GenomicLocation=NC_000012.12:g.885983C>T
Q9H4A3	TOPMed	VARIANT	1728	1728	.	.	.	p.Val1728Met;Xref=TOPMed:rs1229880970;CytogeneticBand=12p13.33;GenomicLocation=NC_000012.12:g.885986G>A
Q9H4A3	TOPMed;ESP;ExAC;ClinGen;dbSNP;gnomAD;ClinVar	VARIANT	1730	1730	.	.	.	p.Thr1730Ile;Xref=ClinGen:CA6383085,ClinVar:RCV000541660,ClinVar:RCV001109296,ClinVar:RCV002358560,ESP:rs375562377,ExAC:rs375562377,TOPMed:rs375562377,dbSNP:rs375562377,gnomAD:rs375562377;CytogeneticBand=12p13.33;GenomicLocation=NC_000012.12:g.885993C>T
Q9H4A3	Ensembl	VARIANT	1731	1731	.	.	.	p.Pro1731Ala;Xref=Ensembl:rs974412400;CytogeneticBand=12p13.33;GenomicLocation=NC_000012.12:g.885995C>G
Q9H4A3	TOPMed	VARIANT	1732	1732	.	.	.	p.Gly1732Arg;Xref=TOPMed:rs1318659781;CytogeneticBand=12p13.33;GenomicLocation=NC_000012.12:g.885998G>A
Q9H4A3	NCI-TCGA Cosmic	VARIANT	1734	1734	.	.	.	p.Val1734Ala;Xref=NCI-TCGA Cosmic:COSM944938,NCI-TCGA Cosmic:COSM944939;CytogeneticBand=12p13.33;GenomicLocation=NC_000012.12:g.886005T>C
Q9H4A3	Ensembl	VARIANT	1735	1735	.	.	.	p.Ser1735Thr;Xref=Ensembl:rs926538141;CytogeneticBand=12p13.33;GenomicLocation=NC_000012.12:g.886007T>A
Q9H4A3	1000Genomes;ExAC;gnomAD	VARIANT	1736	1736	.	.	.	p.Thr1736Ala;Xref=1000Genomes:rs557900010,ExAC:rs557900010,gnomAD:rs557900010;CytogeneticBand=12p13.33;GenomicLocation=NC_000012.12:g.886010A>G
Q9H4A3	TOPMed;gnomAD	VARIANT	1736	1736	.	.	.	p.Thr1736Ile;Xref=TOPMed:rs970481024,gnomAD:rs970481024;CytogeneticBand=12p13.33;GenomicLocation=NC_000012.12:g.886011C>T
Q9H4A3	TOPMed;1000Genomes;ExAC;dbSNP;gnomAD;ClinVar	VARIANT	1737	1737	.	.	.	p.Pro1737Ala;Xref=ClinVar:RCV000877467,ClinVar:RCV002354701,1000Genomes:rs577485048,ExAC:rs577485048,TOPMed:rs577485048,dbSNP:rs577485048,gnomAD:rs577485048;CytogeneticBand=12p13.33;GenomicLocation=NC_000012.12:g.886013C>G
Q9H4A3	Ensembl	VARIANT	1737	1737	.	.	.	p.Pro1737Arg;Xref=Ensembl:rs937846810;CytogeneticBand=12p13.33;GenomicLocation=NC_000012.12:g.886014C>G
Q9H4A3	NCI-TCGA	VARIANT	1738	1738	.	.	.	p.Val1738Ile;Xref=NCI-TCGA:TCGA novel;CytogeneticBand=12p13.33;GenomicLocation=NC_000012.12:g.886016G>A
Q9H4A3	TOPMed;1000Genomes;ESP;ExAC;dbSNP;gnomAD;ClinVar	VARIANT	1741	1741	.	.	.	p.Thr1741Ala;Xref=ClinVar:RCV000689245,1000Genomes:rs146586443,ESP:rs146586443,ExAC:rs146586443,TOPMed:rs146586443,dbSNP:rs146586443,gnomAD:rs146586443;CytogeneticBand=12p13.33;GenomicLocation=NC_000012.12:g.886025A>G
Q9H4A3	ExAC;gnomAD	VARIANT	1741	1741	.	.	.	p.Thr1741Ile;Xref=ExAC:rs761145354,gnomAD:rs761145354;CytogeneticBand=12p13.33;GenomicLocation=NC_000012.12:g.886026C>T
Q9H4A3	ExAC;gnomAD	VARIANT	1742	1742	.	.	.	p.Thr1742Ala;Xref=ExAC:rs764599186,gnomAD:rs764599186;CytogeneticBand=12p13.33;GenomicLocation=NC_000012.12:g.886028A>G
Q9H4A3	gnomAD	VARIANT	1742	1742	.	.	.	p.Thr1742Ile;Xref=gnomAD:rs1318451795;CytogeneticBand=12p13.33;GenomicLocation=NC_000012.12:g.886029C>T
Q9H4A3	NCI-TCGA Cosmic	VARIANT	1743	1743	.	.	.	p.Ser1743Leu;Xref=NCI-TCGA Cosmic:COSM4045622,NCI-TCGA Cosmic:COSM4045623;CytogeneticBand=12p13.33;GenomicLocation=NC_000012.12:g.886032C>T
Q9H4A3	TOPMed;gnomAD	VARIANT	1744	1744	.	.	.	p.Gly1744Glu;Xref=TOPMed:rs1324815566,gnomAD:rs1324815566;CytogeneticBand=12p13.33;GenomicLocation=NC_000012.12:g.886035G>A
Q9H4A3	TOPMed;gnomAD	VARIANT	1744	1744	.	.	.	p.Gly1744Val;Xref=TOPMed:rs1324815566,gnomAD:rs1324815566;CytogeneticBand=12p13.33;GenomicLocation=NC_000012.12:g.886035G>T
Q9H4A3	dbSNP;gnomAD;ClinVar	VARIANT	1747	1747	.	.	.	p.Pro1747Thr;Xref=ClinVar:RCV001218949,dbSNP:rs1271032330,gnomAD:rs1271032330;CytogeneticBand=12p13.33;GenomicLocation=NC_000012.12:g.886043C>A
Q9H4A3	ExAC;gnomAD	VARIANT	1749	1749	.	.	.	p.Thr1749Ile;Xref=ExAC:rs779203190,gnomAD:rs779203190;CytogeneticBand=12p13.33;GenomicLocation=NC_000012.12:g.886050C>T
Q9H4A3	Ensembl	VARIANT	1750	1750	.	.	.	p.Ala1750Ser;Xref=Ensembl:rs1592177610;CytogeneticBand=12p13.33;GenomicLocation=NC_000012.12:g.886052G>T
Q9H4A3	TOPMed	VARIANT	1751	1751	.	.	.	p.Pro1751Leu;Xref=TOPMed:rs1165855394;CytogeneticBand=12p13.33;GenomicLocation=NC_000012.12:g.886056C>T
Q9H4A3	NCI-TCGA	VARIANT	1751	1751	.	.	.	p.Pro1751Ser;Xref=NCI-TCGA:TCGA novel;CytogeneticBand=12p13.33;GenomicLocation=NC_000012.12:g.886055C>T
Q9H4A3	ExAC;gnomAD	VARIANT	1752	1752	.	.	.	p.Ser1752Tyr;Xref=ExAC:rs750096108,gnomAD:rs750096108;CytogeneticBand=12p13.33;GenomicLocation=NC_000012.12:g.886059C>A
Q9H4A3	TOPMed;ExAC;ClinGen;dbSNP;gnomAD;ClinVar	VARIANT	1753	1753	.	.	.	p.Lys1753Arg;Xref=ClinGen:CA6383097,ClinVar:RCV000383349,ClinVar:RCV000687160,ClinVar:RCV001770248,ClinVar:RCV002356421,ExAC:rs752078094,TOPMed:rs752078094,dbSNP:rs752078094,gnomAD:rs752078094;CytogeneticBand=12p13.33;GenomicLocation=NC_000012.12:g.886062A>G
Q9H4A3	Ensembl	VARIANT	1754	1754	.	.	.	p.Pro1754Ser;Xref=Ensembl:rs866786853;CytogeneticBand=12p13.33;GenomicLocation=NC_000012.12:g.886064C>T
Q9H4A3	gnomAD	VARIANT	1755	1755	.	.	.	p.Pro1755Leu;Xref=gnomAD:rs1282753300;CytogeneticBand=12p13.33;GenomicLocation=NC_000012.12:g.886068C>T
Q9H4A3	TOPMed;ESP;ExAC;gnomAD	VARIANT	1755	1755	.	.	.	p.Pro1755Ser;Xref=ESP:rs374559191,ExAC:rs374559191,TOPMed:rs374559191,gnomAD:rs374559191;CytogeneticBand=12p13.33;GenomicLocation=NC_000012.12:g.886067C>T
Q9H4A3	TOPMed;ESP;ExAC;dbSNP;gnomAD;ClinVar	VARIANT	1755	1755	.	.	.	p.Pro1755Thr;Xref=ClinVar:RCV001050196,ESP:rs374559191,ExAC:rs374559191,TOPMed:rs374559191,dbSNP:rs374559191,gnomAD:rs374559191;CytogeneticBand=12p13.33;GenomicLocation=NC_000012.12:g.886067C>A
Q9H4A3	TOPMed	VARIANT	1759	1759	.	.	.	p.Ala1759Asp;Xref=TOPMed:rs1187235878;CytogeneticBand=12p13.33;GenomicLocation=NC_000012.12:g.886080C>A
Q9H4A3	TOPMed;ESP;ExAC;dbSNP;gnomAD;ClinVar	VARIANT	1760	1760	.	.	.	p.Pro1760Leu;Xref=ClinVar:RCV001043829,ESP:rs141202956,ExAC:rs141202956,TOPMed:rs141202956,dbSNP:rs141202956,gnomAD:rs141202956;CytogeneticBand=12p13.33;GenomicLocation=NC_000012.12:g.886083C>T
Q9H4A3	ExAC;gnomAD	VARIANT	1760	1760	.	.	.	p.Pro1760Ser;Xref=ExAC:rs746512279,gnomAD:rs746512279;CytogeneticBand=12p13.33;GenomicLocation=NC_000012.12:g.886082C>T
Q9H4A3	TOPMed	VARIANT	1761	1761	.	.	.	p.Val1761Met;Xref=TOPMed:rs941366194;CytogeneticBand=12p13.33;GenomicLocation=NC_000012.12:g.887221G>A
Q9H4A3	ExAC;gnomAD	VARIANT	1762	1762	.	.	.	p.Leu1762Pro;Xref=ExAC:rs754563758,gnomAD:rs754563758;CytogeneticBand=12p13.33;GenomicLocation=NC_000012.12:g.887225T>C
Q9H4A3	TOPMed;ExAC;ClinGen;dbSNP;gnomAD;ClinVar	VARIANT	1764	1764	.	.	.	p.Val1764Leu;Xref=ExAC:rs201521760,TOPMed:rs201521760,gnomAD:rs201521760,ClinGen:CA6383127,ClinVar:RCV000540884,ClinVar:RCV002358561,dbSNP:rs201521760;CytogeneticBand=12p13.33;GenomicLocation=NC_000012.12:g.887230G>C%2C NC_000012.12:g.887230G>T
Q9H4A3	TOPMed;ExAC;dbSNP;gnomAD;ClinVar	VARIANT	1765	1765	.	.	.	p.Gly1765Ala;Xref=ClinVar:RCV001109297,ExAC:rs756087008,TOPMed:rs756087008,dbSNP:rs756087008,gnomAD:rs756087008;CytogeneticBand=12p13.33;GenomicLocation=NC_000012.12:g.887234G>C
Q9H4A3	TOPMed;COSMIC;ExAC;gnomAD	VARIANT	1765	1765	.	.	.	p.Gly1765Asp;Xref=cosmic curated:COSM1364687,ExAC:rs756087008,TOPMed:rs756087008,gnomAD:rs756087008;CytogeneticBand=12p13.33;GenomicLocation=NC_000012.12:g.887234G>A;Ontology_term=ECO:0000313;evidence=ECO:0000313|cosmic_study:376
Q9H4A3	TOPMed;ExAC;gnomAD	VARIANT	1766	1766	.	.	.	p.Thr1766Ala;Xref=ExAC:rs749123278,TOPMed:rs749123278,gnomAD:rs749123278;CytogeneticBand=12p13.33;GenomicLocation=NC_000012.12:g.887236A>G
Q9H4A3	gnomAD	VARIANT	1766	1766	.	.	.	p.Thr1766Asn;Xref=gnomAD:rs1486460640;CytogeneticBand=12p13.33;GenomicLocation=NC_000012.12:g.887237C>A
Q9H4A3	TOPMed;gnomAD	VARIANT	1768	1768	.	.	.	p.Leu1768His;Xref=TOPMed:rs1328963512,gnomAD:rs1328963512;CytogeneticBand=12p13.33;GenomicLocation=NC_000012.12:g.887243T>A
Q9H4A3	TOPMed;dbSNP;gnomAD;ClinVar	VARIANT	1768	1768	.	.	.	p.Leu1768Arg;Xref=ClinVar:RCV001315451,TOPMed:rs1328963512,dbSNP:rs1328963512,gnomAD:rs1328963512;CytogeneticBand=12p13.33;GenomicLocation=NC_000012.12:g.887243T>G
Q9H4A3	Ensembl	VARIANT	1769	1769	.	.	.	p.Pro1769Arg;Xref=Ensembl:rs1565588201;CytogeneticBand=12p13.33;GenomicLocation=NC_000012.12:g.887246C>G
Q9H4A3	COSMIC;Ensembl	VARIANT	1769	1769	.	.	.	p.Pro1769Thr;Xref=cosmic curated:COSM4152692,Ensembl:rs1565588175;CytogeneticBand=12p13.33;GenomicLocation=NC_000012.12:g.887245C>A;Ontology_term=ECO:0000313;evidence=ECO:0000313|cosmic_study:588
Q9H4A3	TOPMed;gnomAD	VARIANT	1770	1770	.	.	.	p.Ala1770Ser;Xref=TOPMed:rs1193657427,gnomAD:rs1193657427;CytogeneticBand=12p13.33;GenomicLocation=NC_000012.12:g.887248G>T
Q9H4A3	TOPMed;gnomAD	VARIANT	1770	1770	.	.	.	p.Ala1770Thr;Xref=TOPMed:rs1193657427,gnomAD:rs1193657427;CytogeneticBand=12p13.33;GenomicLocation=NC_000012.12:g.887248G>A
Q9H4A3	NCI-TCGA;TOPMed;ExAC;gnomAD	VARIANT	1771	1771	.	.	.	p.Gly1771Ala;Xref=ExAC:rs770566791,NCI-TCGA:rs770566791,TOPMed:rs770566791,gnomAD:rs770566791;CytogeneticBand=12p13.33;GenomicLocation=NC_000012.12:g.887252G>C
Q9H4A3	TOPMed;ExAC;gnomAD	VARIANT	1771	1771	.	.	.	p.Gly1771Asp;Xref=ExAC:rs770566791,TOPMed:rs770566791,gnomAD:rs770566791;CytogeneticBand=12p13.33;GenomicLocation=NC_000012.12:g.887252G>A
Q9H4A3	TOPMed;ExAC;dbSNP;gnomAD;ClinVar	VARIANT	1771	1771	.	.	.	p.Gly1771Val;Xref=ClinVar:RCV001043392,ExAC:rs770566791,TOPMed:rs770566791,dbSNP:rs770566791,gnomAD:rs770566791;CytogeneticBand=12p13.33;GenomicLocation=NC_000012.12:g.887252G>T
Q9H4A3	dbSNP;gnomAD;ClinVar	VARIANT	1772	1772	.	.	.	p.Thr1772Pro;Xref=ClinVar:RCV000699753,dbSNP:rs1183977237,gnomAD:rs1183977237;CytogeneticBand=12p13.33;GenomicLocation=NC_000012.12:g.887254A>C
Q9H4A3	Ensembl	VARIANT	1773	1773	.	.	.	p.Leu1773Val;Xref=Ensembl:rs1592183740;CytogeneticBand=12p13.33;GenomicLocation=NC_000012.12:g.887257C>G
Q9H4A3	TOPMed	VARIANT	1774	1774	.	.	.	p.Pro1774Ala;Xref=TOPMed:rs1163294392;CytogeneticBand=12p13.33;GenomicLocation=NC_000012.12:g.887260C>G
Q9H4A3	Ensembl	VARIANT	1775	1775	.	.	.	p.Ser1775Cys;Xref=Ensembl:rs1592183779;CytogeneticBand=12p13.33;GenomicLocation=NC_000012.12:g.887263A>T
Q9H4A3	TOPMed;ExAC;gnomAD	VARIANT	1775	1775	.	.	.	p.Ser1775Asn;Xref=ExAC:rs747187765,TOPMed:rs747187765,gnomAD:rs747187765;CytogeneticBand=12p13.33;GenomicLocation=NC_000012.12:g.887264G>A
Q9H4A3	TOPMed;1000Genomes;ExAC;dbSNP;gnomAD;ClinVar	VARIANT	1776	1776	.	.	.	p.Glu1776Lys;Xref=ClinVar:RCV000994767,ClinVar:RCV001320451,1000Genomes:rs551435012,ExAC:rs551435012,TOPMed:rs551435012,dbSNP:rs551435012,gnomAD:rs551435012;CytogeneticBand=12p13.33;GenomicLocation=NC_000012.12:g.887266G>A
Q9H4A3	TOPMed	VARIANT	1777	1777	.	.	.	p.Gln1777Pro;Xref=TOPMed:rs1231182061;CytogeneticBand=12p13.33;GenomicLocation=NC_000012.12:g.887270A>C
Q9H4A3	ExAC;gnomAD	VARIANT	1781	1781	.	.	.	p.Phe1781Ser;Xref=ExAC:rs765716543,gnomAD:rs765716543;CytogeneticBand=12p13.33;GenomicLocation=NC_000012.12:g.887282T>C
Q9H4A3	TOPMed	VARIANT	1782	1782	.	.	.	p.Pro1782Thr;Xref=TOPMed:rs1184262031;CytogeneticBand=12p13.33;GenomicLocation=NC_000012.12:g.887284C>A
Q9H4A3	TOPMed;ExAC;gnomAD	VARIANT	1785	1785	.	.	.	p.Ser1785Cys;Xref=ExAC:rs763377952,TOPMed:rs763377952,gnomAD:rs763377952;CytogeneticBand=12p13.33;GenomicLocation=NC_000012.12:g.887294C>G
Q9H4A3	TOPMed;ExAC;gnomAD	VARIANT	1785	1785	.	.	.	p.Ser1785Phe;Xref=ExAC:rs763377952,TOPMed:rs763377952,gnomAD:rs763377952;CytogeneticBand=12p13.33;GenomicLocation=NC_000012.12:g.887294C>T
Q9H4A3	gnomAD	VARIANT	1786	1786	.	.	.	p.Leu1786Pro;Xref=gnomAD:rs1392306472;CytogeneticBand=12p13.33;GenomicLocation=NC_000012.12:g.887297T>C
Q9H4A3	NCI-TCGA Cosmic	VARIANT	1786	1786	.	.	.	p.Leu1786Val;Xref=NCI-TCGA Cosmic:COSM432045,NCI-TCGA Cosmic:COSM432046,NCI-TCGA Cosmic:COSM5197272;CytogeneticBand=12p13.33;GenomicLocation=NC_000012.12:g.887296C>G
Q9H4A3	TOPMed;ESP	VARIANT	1787	1787	.	.	.	p.Thr1787Ile;Xref=ESP:rs371309402,TOPMed:rs371309402;CytogeneticBand=12p13.33;GenomicLocation=NC_000012.12:g.887300C>T
Q9H4A3	NCI-TCGA Cosmic	VARIANT	1788	1788	.	.	.	p.Gln1788Glu;Xref=NCI-TCGA Cosmic:COSM3417316,NCI-TCGA Cosmic:COSM3417317,NCI-TCGA Cosmic:COSM5080746;CytogeneticBand=12p13.33;GenomicLocation=NC_000012.12:g.887302C>G
Q9H4A3	ExAC;ClinGen;dbSNP;gnomAD;ClinVar	VARIANT	1790	1790	.	.	.	p.Gln1790His;Xref=ExAC:rs773797682,gnomAD:rs773797682,ClinGen:CA10638726,ClinVar:RCV000285251,ClinVar:RCV000342697,dbSNP:rs773797682;CytogeneticBand=12p13.33;GenomicLocation=NC_000012.12:g.889145G>C%2C NC_000012.12:g.889145G>T
Q9H4A3	ExAC;gnomAD	VARIANT	1790	1790	.	.	.	p.Gln1790Arg;Xref=ExAC:rs769694100,gnomAD:rs769694100;CytogeneticBand=12p13.33;GenomicLocation=NC_000012.12:g.889144A>G
Q9H4A3	ExAC;gnomAD	VARIANT	1791	1791	.	.	.	p.Gln1791His;Xref=ExAC:rs763317278,gnomAD:rs763317278;CytogeneticBand=12p13.33;GenomicLocation=NC_000012.12:g.889148A>C
Q9H4A3	Ensembl	VARIANT	1794	1794	.	.	.	p.Glu1794Gly;Xref=Ensembl:rs907218704;CytogeneticBand=12p13.33;GenomicLocation=NC_000012.12:g.889156A>G
Q9H4A3	TOPMed;gnomAD	VARIANT	1794	1794	.	.	.	p.Glu1794Gln;Xref=TOPMed:rs1274945516,gnomAD:rs1274945516;CytogeneticBand=12p13.33;GenomicLocation=NC_000012.12:g.889155G>C
Q9H4A3	ExAC;gnomAD	VARIANT	1796	1796	.	.	.	p.Leu1796Pro;Xref=ExAC:rs766814784,gnomAD:rs766814784;CytogeneticBand=12p13.33;GenomicLocation=NC_000012.12:g.889162T>C
Q9H4A3	ExAC;gnomAD	VARIANT	1797	1797	.	.	.	p.Asp1797Val;Xref=ExAC:rs774548155,gnomAD:rs774548155;CytogeneticBand=12p13.33;GenomicLocation=NC_000012.12:g.889165A>T
Q9H4A3	UniProt	VARIANT	1799	1799	.	.	.	p.Gln1799Glu;ID=VAR_035641;Xref=UniProt:VAR_035641;CytogeneticBand=12p13.33;Ontology_term=ECO:0000269%2CECO:0000269;evidence=ECO:0000269|pubmed:16959974%2CECO:0000269|pubmed:17344846
Q9H4A3	gnomAD	VARIANT	1799	1799	.	.	.	p.Gln1799Arg;Xref=gnomAD:rs1429351263;CytogeneticBand=12p13.33;GenomicLocation=NC_000012.12:g.889171A>G
Q9H4A3	TOPMed	VARIANT	1801	1801	.	.	.	p.Arg1801Ile;Xref=TOPMed:rs1311387484;CytogeneticBand=12p13.33;GenomicLocation=NC_000012.12:g.889177G>T
Q9H4A3	ExAC;gnomAD	VARIANT	1803	1803	.	.	.	p.Thr1803Ala;Xref=ExAC:rs752331592,gnomAD:rs752331592;CytogeneticBand=12p13.33;GenomicLocation=NC_000012.12:g.889182A>G
Q9H4A3	gnomAD	VARIANT	1803	1803	.	.	.	p.Thr1803Arg;Xref=gnomAD:rs1166353138;CytogeneticBand=12p13.33;GenomicLocation=NC_000012.12:g.889183C>G
Q9H4A3	ExAC;dbSNP;gnomAD;ClinVar	VARIANT	1804	1804	.	.	.	p.Leu1804Val;Xref=ClinVar:RCV001059057,ClinVar:RCV002355059,ExAC:rs753866397,dbSNP:rs753866397,gnomAD:rs753866397;CytogeneticBand=12p13.33;GenomicLocation=NC_000012.12:g.889185C>G
Q9H4A3	TOPMed	VARIANT	1807	1807	.	.	.	p.Glu1807Ala;Xref=TOPMed:rs1371122345;CytogeneticBand=12p13.33;GenomicLocation=NC_000012.12:g.889195A>C
Q9H4A3	TOPMed;UniProt;1000Genomes;ESP;ExAC;ClinGen;dbSNP;gnomAD;ClinVar	VARIANT	1808	1808	.	.	.	p.Met1808Ile;ID=VAR_041317;Xref=ClinGen:CA6383167,ClinVar:RCV000250212,ClinVar:RCV000355246,ClinVar:RCV000576491,ClinVar:RCV001514635,ClinVar:RCV001640562,UniProt:VAR_041317,1000Genomes:rs12828016,ESP:rs12828016,ExAC:rs12828016,TOPMed:rs12828016,dbSNP:rs12828016,gnomAD:rs12828016;CytogeneticBand=12p13.33;GenomicLocation=NC_000012.12:g.889199G>T;Ontology_term=ECO:0000269%2CECO:0000269;evidence=ECO…
Q9H4A3	Ensembl	VARIANT	1810	1810	.	.	.	p.Thr1810Arg;Xref=Ensembl:rs763976506;CytogeneticBand=12p13.33;GenomicLocation=NC_000012.12:g.889204C>G
Q9H4A3	gnomAD	VARIANT	1811	1811	.	.	.	p.Val1811Met;Xref=gnomAD:rs1028471209;CytogeneticBand=12p13.33;GenomicLocation=NC_000012.12:g.889206G>A
Q9H4A3	gnomAD	VARIANT	1812	1812	.	.	.	p.Thr1812Ile;Xref=gnomAD:rs1291039815;CytogeneticBand=12p13.33;GenomicLocation=NC_000012.12:g.889210C>T
Q9H4A3	ExAC	VARIANT	1812	1812	.	.	.	p.Thr1812Ser;Xref=ExAC:rs750200910;CytogeneticBand=12p13.33;GenomicLocation=NC_000012.12:g.889209A>T
Q9H4A3	TOPMed;gnomAD	VARIANT	1814	1814	.	.	.	p.Ala1814Thr;Xref=TOPMed:rs1354633016,gnomAD:rs1354633016;CytogeneticBand=12p13.33;GenomicLocation=NC_000012.12:g.889215G>A
Q9H4A3	NCI-TCGA;TOPMed;COSMIC;NCI-TCGA Cosmic	VARIANT	1814	1814	.	.	.	p.Ala1814Val;Xref=NCI-TCGA Cosmic:COSM3399208,cosmic curated:COSM3399208,NCI-TCGA Cosmic:COSM3399209,NCI-TCGA:rs953160606,TOPMed:rs953160606;CytogeneticBand=12p13.33;GenomicLocation=NC_000012.12:g.889216C>T;Ontology_term=ECO:0000313;evidence=ECO:0000313|cosmic_study:329
Q9H4A3	TOPMed;ExAC;gnomAD	VARIANT	1815	1815	.	.	.	p.Val1815Ile;Xref=ExAC:rs781394180,TOPMed:rs781394180,gnomAD:rs781394180;CytogeneticBand=12p13.33;GenomicLocation=NC_000012.12:g.889218G>A
Q9H4A3	gnomAD	VARIANT	1816	1816	.	.	.	p.Gly1816Ala;Xref=gnomAD:rs1315079574;CytogeneticBand=12p13.33;GenomicLocation=NC_000012.12:g.889222G>C
Q9H4A3	gnomAD	VARIANT	1817	1817	.	.	.	p.Pro1817Ala;Xref=gnomAD:rs1401495953;CytogeneticBand=12p13.33;GenomicLocation=NC_000012.12:g.890453C>G
Q9H4A3	gnomAD	VARIANT	1817	1817	.	.	.	p.Pro1817Ser;Xref=gnomAD:rs1401495953;CytogeneticBand=12p13.33;GenomicLocation=NC_000012.12:g.890453C>T
Q9H4A3	Ensembl	VARIANT	1818	1818	.	.	.	p.Val1818Met;Xref=Ensembl:rs951696841;CytogeneticBand=12p13.33;GenomicLocation=NC_000012.12:g.890456G>A
Q9H4A3	NCI-TCGA	VARIANT	1819	1819	.	.	.	p.Ser1819Pro;Xref=NCI-TCGA:TCGA novel;CytogeneticBand=12p13.33;GenomicLocation=NC_000012.12:g.890459T>C
Q9H4A3	NCI-TCGA	VARIANT	1820	1820	.	.	.	p.Met1820Leu;Xref=NCI-TCGA:TCGA novel;CytogeneticBand=12p13.33;GenomicLocation=NC_000012.12:g.890462A>T
Q9H4A3	gnomAD	VARIANT	1820	1820	.	.	.	p.Met1820Thr;Xref=gnomAD:rs1446441503;CytogeneticBand=12p13.33;GenomicLocation=NC_000012.12:g.890463T>C
Q9H4A3	TOPMed;gnomAD	VARIANT	1820	1820	.	.	.	p.Met1820Val;Xref=TOPMed:rs1007706533,gnomAD:rs1007706533;CytogeneticBand=12p13.33;GenomicLocation=NC_000012.12:g.890462A>G
Q9H4A3	NCI-TCGA	VARIANT	1821	1821	.	.	.	p.Ala1821Glu;Xref=NCI-TCGA:TCGA novel;CytogeneticBand=12p13.33;GenomicLocation=NC_000012.12:g.890466C>A
Q9H4A3	gnomAD	VARIANT	1821	1821	.	.	.	p.Ala1821Thr;Xref=gnomAD:rs1393896346;CytogeneticBand=12p13.33;GenomicLocation=NC_000012.12:g.890465G>A
Q9H4A3	TOPMed;ESP;ExAC;ClinGen;dbSNP;gnomAD;ClinVar	VARIANT	1821	1821	.	.	.	p.Ala1821Val;Xref=ClinGen:CA6383196,ClinVar:RCV000506465,ClinVar:RCV001508684,ClinVar:RCV002282191,ClinVar:RCV002527373,ESP:rs371264719,ExAC:rs371264719,TOPMed:rs371264719,dbSNP:rs371264719,gnomAD:rs371264719;CytogeneticBand=12p13.33;GenomicLocation=NC_000012.12:g.890466C>T
Q9H4A3	Ensembl	VARIANT	1822	1822	.	.	.	p.Ala1822Thr;Xref=Ensembl:rs774513601;CytogeneticBand=12p13.33;GenomicLocation=NC_000012.12:g.890468G>A
Q9H4A3	TOPMed;UniProt;1000Genomes;ESP;ExAC;ClinGen;dbSNP;gnomAD;ClinVar	VARIANT	1823	1823	.	.	.	p.Pro1823Leu;ID=VAR_041318;Xref=ClinGen:CA6383198,ClinVar:RCV000297008,ClinVar:RCV000545674,ClinVar:RCV000714200,ClinVar:RCV001701846,UniProt:VAR_041318,1000Genomes:rs17755373,ESP:rs17755373,ExAC:rs17755373,TOPMed:rs17755373,dbSNP:rs17755373,gnomAD:rs17755373;CytogeneticBand=12p13.33;GenomicLocation=NC_000012.12:g.890472C>T;Ontology_term=ECO:0000269;evidence=ECO:0000269|pubmed:17344846
Q9H4A3	ExAC;gnomAD	VARIANT	1824	1824	.	.	.	p.Thr1824Lys;Xref=ExAC:rs746329866,gnomAD:rs746329866;CytogeneticBand=12p13.33;GenomicLocation=NC_000012.12:g.890475C>A
Q9H4A3	ExAC;gnomAD	VARIANT	1825	1825	.	.	.	p.Ala1825Ser;Xref=ExAC:rs200088531,gnomAD:rs200088531;CytogeneticBand=12p13.33;GenomicLocation=NC_000012.12:g.890477G>T
Q9H4A3	TOPMed;ExAC;gnomAD	VARIANT	1827	1827	.	.	.	p.Thr1827Ile;Xref=ExAC:rs760439565,TOPMed:rs760439565,gnomAD:rs760439565;CytogeneticBand=12p13.33;GenomicLocation=NC_000012.12:g.890484C>T
Q9H4A3	TOPMed;ExAC;gnomAD	VARIANT	1831	1831	.	.	.	p.Thr1831Ala;Xref=ExAC:rs763932979,TOPMed:rs763932979,gnomAD:rs763932979;CytogeneticBand=12p13.33;GenomicLocation=NC_000012.12:g.890495A>G
Q9H4A3	TOPMed;ESP;ExAC;gnomAD	VARIANT	1831	1831	.	.	.	p.Thr1831Ile;Xref=ESP:rs373765496,ExAC:rs373765496,TOPMed:rs373765496,gnomAD:rs373765496;CytogeneticBand=12p13.33;GenomicLocation=NC_000012.12:g.890496C>T
Q9H4A3	TOPMed;ESP;ExAC;ClinGen;dbSNP;gnomAD;ClinVar	VARIANT	1831	1831	.	.	.	p.Thr1831Arg;Xref=ClinGen:CA6383205,ClinVar:RCV000529851,ESP:rs373765496,ExAC:rs373765496,TOPMed:rs373765496,dbSNP:rs373765496,gnomAD:rs373765496;CytogeneticBand=12p13.33;GenomicLocation=NC_000012.12:g.890496C>G
Q9H4A3	TOPMed;1000Genomes;ExAC;dbSNP;gnomAD;ClinVar	VARIANT	1832	1832	.	.	.	p.Gln1832His;Xref=ClinVar:RCV000690187,1000Genomes:rs138219481,ExAC:rs138219481,TOPMed:rs138219481,dbSNP:rs138219481,gnomAD:rs138219481;CytogeneticBand=12p13.33;GenomicLocation=NC_000012.12:g.890500G>T
Q9H4A3	TOPMed;ESP;ExAC	VARIANT	1834	1834	.	.	.	Xref=ESP:rs149516476,ExAC:rs149516476,TOPMed:rs149516476;CytogeneticBand=12p13.33;GenomicLocation=NC_000012.12:g.890504C>T
Q9H4A3	TOPMed;ESP;ExAC	VARIANT	1834	1834	.	.	.	p.Gln1834Lys;Xref=ESP:rs149516476,ExAC:rs149516476,TOPMed:rs149516476;CytogeneticBand=12p13.33;GenomicLocation=NC_000012.12:g.890504C>A
Q9H4A3	TOPMed;gnomAD	VARIANT	1834	1834	.	.	.	p.Gln1834Pro;Xref=TOPMed:rs1057182191,gnomAD:rs1057182191;CytogeneticBand=12p13.33;GenomicLocation=NC_000012.12:g.890505A>C
Q9H4A3	Ensembl	VARIANT	1835	1835	.	.	.	p.Lys1835Arg;Xref=Ensembl:rs772629420;CytogeneticBand=12p13.33;GenomicLocation=NC_000012.12:g.890508A>G
Q9H4A3	TOPMed;ExAC;dbSNP;gnomAD;ClinVar	VARIANT	1838	1838	.	.	.	p.Ser1838Phe;Xref=ClinVar:RCV001114567,ClinVar:RCV002069847,ExAC:rs747791200,TOPMed:rs747791200,dbSNP:rs747791200,gnomAD:rs747791200;CytogeneticBand=12p13.33;GenomicLocation=NC_000012.12:g.894565C>T
Q9H4A3	NCI-TCGA;TOPMed;COSMIC;NCI-TCGA Cosmic	VARIANT	1839	1839	.	.	.	p.Gln1839Pro;Xref=NCI-TCGA Cosmic:COSM3416361,cosmic curated:COSM3416361,NCI-TCGA Cosmic:COSM3416362,NCI-TCGA Cosmic:COSM5825712,NCI-TCGA:rs953730648,TOPMed:rs953730648;CytogeneticBand=12p13.33;GenomicLocation=NC_000012.12:g.894568A>C;Ontology_term=ECO:0000313;evidence=ECO:0000313|cosmic_study:375
Q9H4A3	dbSNP;ClinVar	VARIANT	1842	1842	.	.	.	Xref=ClinVar:RCV000698581,dbSNP:rs1565600344;CytogeneticBand=12p13.33;GenomicLocation=NC_000012.12:g.894574AAG[1]
Q9H4A3	TOPMed	VARIANT	1843	1843	.	.	.	p.Gly1843Asp;Xref=TOPMed:rs1361074415;CytogeneticBand=12p13.33;GenomicLocation=NC_000012.12:g.894580G>A
Q9H4A3	TOPMed;ExAC;ClinGen;dbSNP;gnomAD;ClinVar	VARIANT	1844	1844	.	.	.	p.Pro1844Ser;Xref=ClinGen:CA6383225,ClinVar:RCV000559562,ExAC:rs769345308,TOPMed:rs769345308,dbSNP:rs769345308,gnomAD:rs769345308;CytogeneticBand=12p13.33;GenomicLocation=NC_000012.12:g.894582C>T
Q9H4A3	gnomAD	VARIANT	1845	1845	.	.	.	p.Val1845Gly;Xref=gnomAD:rs1223170716;CytogeneticBand=12p13.33;GenomicLocation=NC_000012.12:g.894586T>G
Q9H4A3	TOPMed	VARIANT	1845	1845	.	.	.	p.Val1845Ile;Xref=TOPMed:rs986578207;CytogeneticBand=12p13.33;GenomicLocation=NC_000012.12:g.894585G>A
Q9H4A3	dbSNP;ClinVar	VARIANT	1847	1847	.	.	.	p.Ala1847Pro;Xref=ClinVar:RCV001317037,dbSNP:rs1954576274;CytogeneticBand=12p13.33;GenomicLocation=NC_000012.12:g.894591G>C
Q9H4A3	ExAC;gnomAD	VARIANT	1848	1848	.	.	.	p.Thr1848Ala;Xref=ExAC:rs762946884,gnomAD:rs762946884;CytogeneticBand=12p13.33;GenomicLocation=NC_000012.12:g.894594A>G
Q9H4A3	ClinGen;dbSNP;ClinVar	VARIANT	1848	1850	.	.	.	Xref=ClinGen:CA6383227,ClinVar:RCV000537996,ClinVar:RCV001079151,ClinVar:RCV001700213,dbSNP:rs544395150;CytogeneticBand=12p13.33;GenomicLocation=NC_000012.12:g.894594_894602del
Q9H4A3	NCI-TCGA	VARIANT	1849	1849	.	.	.	p.Ser1849Cys;Xref=NCI-TCGA:TCGA novel;CytogeneticBand=12p13.33;GenomicLocation=NC_000012.12:g.894597A>T
Q9H4A3	TOPMed;ExAC;gnomAD	VARIANT	1849	1849	.	.	.	p.Ser1849Asn;Xref=ExAC:rs766291907,TOPMed:rs766291907,gnomAD:rs766291907;CytogeneticBand=12p13.33;GenomicLocation=NC_000012.12:g.894598G>A
Q9H4A3	TOPMed;ClinGen;dbSNP;gnomAD;ClinVar	VARIANT	1852	1852	.	.	.	p.Ala1852Gly;Xref=ClinGen:CA10633658,ClinVar:RCV000285973,ClinVar:RCV001048586,TOPMed:rs886048785,dbSNP:rs886048785,gnomAD:rs886048785;CytogeneticBand=12p13.33;GenomicLocation=NC_000012.12:g.894607C>G
Q9H4A3	TOPMed	VARIANT	1857	1857	.	.	.	p.Met1857Ile;Xref=TOPMed:rs1344994354;CytogeneticBand=12p13.33;GenomicLocation=NC_000012.12:g.894623G>A
Q9H4A3	TOPMed;dbSNP;gnomAD;ClinVar	VARIANT	1858	1858	.	.	.	p.Gly1858Arg;Xref=TOPMed:rs1395162926,gnomAD:rs1395162926,ClinVar:RCV001197784,ClinVar:RCV001521461,dbSNP:rs1395162926;CytogeneticBand=12p13.33;GenomicLocation=NC_000012.12:g.894624G>C%2C NC_000012.12:g.894624G>A
Q9H4A3	TOPMed;ExAC;dbSNP;gnomAD;ClinVar	VARIANT	1859	1859	.	.	.	p.Arg1859Gln;Xref=ClinVar:RCV001243153,ExAC:rs767293126,TOPMed:rs767293126,dbSNP:rs767293126,gnomAD:rs767293126;CytogeneticBand=12p13.33;GenomicLocation=NC_000012.12:g.894628G>A
Q9H4A3	NCI-TCGA Cosmic	VARIANT	1862	1862	.	.	.	p.Val1862del;Xref=NCI-TCGA Cosmic:COSM5147789;CytogeneticBand=12p13.33;GenomicLocation=NC_000012.12:g.896073T>C
Q9H4A3	TOPMed;ExAC;gnomAD	VARIANT	1862	1862	.	.	.	p.Val1862Ala;Xref=ExAC:rs775349359,TOPMed:rs775349359,gnomAD:rs775349359;CytogeneticBand=12p13.33;GenomicLocation=NC_000012.12:g.896072T>C
Q9H4A3	ExAC;gnomAD	VARIANT	1863	1863	.	.	.	p.Ser1863Phe;Xref=ExAC:rs762180270,gnomAD:rs762180270;CytogeneticBand=12p13.33;GenomicLocation=NC_000012.12:g.896075C>T
Q9H4A3	ExAC;gnomAD	VARIANT	1864	1864	.	.	.	p.Val1864Phe;Xref=ExAC:rs765566878,gnomAD:rs765566878;CytogeneticBand=12p13.33;GenomicLocation=NC_000012.12:g.896077G>T
Q9H4A3	ExAC;gnomAD	VARIANT	1864	1864	.	.	.	p.Val1864Ile;Xref=ExAC:rs765566878,gnomAD:rs765566878;CytogeneticBand=12p13.33;GenomicLocation=NC_000012.12:g.896077G>A
Q9H4A3	TOPMed;gnomAD	VARIANT	1865	1865	.	.	.	p.Ala1865Ser;Xref=TOPMed:rs1216627755,gnomAD:rs1216627755;CytogeneticBand=12p13.33;GenomicLocation=NC_000012.12:g.896080G>T
Q9H4A3	ExAC;gnomAD	VARIANT	1866	1866	.	.	.	p.Ala1866Val;Xref=ExAC:rs750602056,gnomAD:rs750602056;CytogeneticBand=12p13.33;GenomicLocation=NC_000012.12:g.896084C>T
Q9H4A3	gnomAD	VARIANT	1867	1867	.	.	.	p.Asp1867His;Xref=gnomAD:rs1264762799;CytogeneticBand=12p13.33;GenomicLocation=NC_000012.12:g.896086G>C
Q9H4A3	NCI-TCGA;TOPMed;COSMIC;ExAC;NCI-TCGA Cosmic;gnomAD	VARIANT	1868	1868	.	.	.	p.Gly1868Ser;Xref=NCI-TCGA Cosmic:COSM933781,cosmic curated:COSM933781,NCI-TCGA Cosmic:COSM933782,ExAC:rs766436838,NCI-TCGA:rs766436838,TOPMed:rs766436838,gnomAD:rs766436838;CytogeneticBand=12p13.33;GenomicLocation=NC_000012.12:g.896089G>A;Ontology_term=ECO:0000313;evidence=ECO:0000313|cosmic_study:419
Q9H4A3	gnomAD	VARIANT	1869	1869	.	.	.	p.Ala1869Thr;Xref=gnomAD:rs1209621039;CytogeneticBand=12p13.33;GenomicLocation=NC_000012.12:g.896092G>A
Q9H4A3	ExAC;gnomAD	VARIANT	1870	1870	.	.	.	p.Gln1870Pro;Xref=ExAC:rs752058274,gnomAD:rs752058274;CytogeneticBand=12p13.33;GenomicLocation=NC_000012.12:g.896096A>C
Q9H4A3	ESP	VARIANT	1871	1871	.	.	.	p.Lys1871Glu;Xref=ESP:rs147161775;CytogeneticBand=12p13.33;GenomicLocation=NC_000012.12:g.896098A>G
Q9H4A3	Ensembl	VARIANT	1871	1871	.	.	.	p.Lys1871Arg;Xref=Ensembl:rs879124120;CytogeneticBand=12p13.33;GenomicLocation=NC_000012.12:g.896099A>G
Q9H4A3	ESP	VARIANT	1872	1872	.	.	.	p.Glu1872Gln;Xref=ESP:rs377570472;CytogeneticBand=12p13.33;GenomicLocation=NC_000012.12:g.896101G>C
Q9H4A3	TOPMed;dbSNP;gnomAD;ClinVar	VARIANT	1873	1873	.	.	.	p.Gly1873Ser;Xref=ClinVar:RCV001295643,TOPMed:rs1179634162,dbSNP:rs1179634162,gnomAD:rs1179634162;CytogeneticBand=12p13.33;GenomicLocation=NC_000012.12:g.896104G>A
Q9H4A3	Ensembl	VARIANT	1874	1874	.	.	.	p.Lys1874Asn;Xref=Ensembl:rs1592225986;CytogeneticBand=12p13.33;GenomicLocation=NC_000012.12:g.896109A>C
Q9H4A3	NCI-TCGA;TOPMed;COSMIC;NCI-TCGA Cosmic	VARIANT	1874	1874	.	.	.	p.Lys1874Arg;Xref=NCI-TCGA Cosmic:COSM933783,cosmic curated:COSM933783,NCI-TCGA Cosmic:COSM933784,NCI-TCGA:rs1254658679,TOPMed:rs1254658679;CytogeneticBand=12p13.33;GenomicLocation=NC_000012.12:g.896108A>G;Ontology_term=ECO:0000313;evidence=ECO:0000313|cosmic_study:419
Q9H4A3	NCI-TCGA Cosmic	VARIANT	1875	1875	.	.	.	p.Asn1875His;Xref=NCI-TCGA Cosmic:COSM5147792;CytogeneticBand=12p13.33;GenomicLocation=NC_000012.12:g.896110A>C
Q9H4A3	1000Genomes;gnomAD	VARIANT	1875	1875	.	.	.	p.Asn1875Ile;Xref=1000Genomes:rs199778730,gnomAD:rs199778730;CytogeneticBand=12p13.33;GenomicLocation=NC_000012.12:g.896111A>T
Q9H4A3	1000Genomes;gnomAD	VARIANT	1875	1875	.	.	.	p.Asn1875Thr;Xref=1000Genomes:rs199778730,gnomAD:rs199778730;CytogeneticBand=12p13.33;GenomicLocation=NC_000012.12:g.896111A>C
Q9H4A3	TOPMed;gnomAD	VARIANT	1875	1875	.	.	.	p.Asn1875Tyr;Xref=TOPMed:rs1440193183,gnomAD:rs1440193183;CytogeneticBand=12p13.33;GenomicLocation=NC_000012.12:g.896110A>T
Q9H4A3	NCI-TCGA	VARIANT	1877	1877	.	.	.	Xref=NCI-TCGA:TCGA novel;CytogeneticBand=12p13.33;GenomicLocation=NC_000012.12:g.896117C>G
Q9H4A3	NCI-TCGA	VARIANT	1877	1877	.	.	.	p.Ser1877Leu;Xref=NCI-TCGA:TCGA novel;CytogeneticBand=12p13.33;GenomicLocation=NC_000012.12:g.896117C>T
Q9H4A3	NCI-TCGA Cosmic	VARIANT	1878	1878	.	.	.	p.Glu1878Asp;Xref=NCI-TCGA Cosmic:COSM3810743,NCI-TCGA Cosmic:COSM3810744,NCI-TCGA Cosmic:COSM5831938;CytogeneticBand=12p13.33;GenomicLocation=NC_000012.12:g.896121A>C
Q9H4A3	TOPMed;gnomAD	VARIANT	1878	1878	.	.	.	p.Glu1878Lys;Xref=TOPMed:rs986236440,gnomAD:rs986236440;CytogeneticBand=12p13.33;GenomicLocation=NC_000012.12:g.896119G>A
Q9H4A3	TOPMed;gnomAD	VARIANT	1879	1879	.	.	.	p.Asp1879Gly;Xref=TOPMed:rs968933608,gnomAD:rs968933608;CytogeneticBand=12p13.33;GenomicLocation=NC_000012.12:g.896123A>G
Q9H4A3	TOPMed;1000Genomes;ESP;ExAC;dbSNP;gnomAD;ClinVar	VARIANT	1880	1880	.	.	.	p.Ala1880Thr;Xref=ClinVar:RCV000875533,ClinVar:RCV002354694,ClinVar:RCV002462210,1000Genomes:rs72650763,ESP:rs72650763,ExAC:rs72650763,TOPMed:rs72650763,dbSNP:rs72650763,gnomAD:rs72650763;CytogeneticBand=12p13.33;GenomicLocation=NC_000012.12:g.896125G>A
Q9H4A3	TOPMed;ExAC;gnomAD	VARIANT	1880	1880	.	.	.	p.Ala1880Val;Xref=ExAC:rs753048499,TOPMed:rs753048499,gnomAD:rs753048499;CytogeneticBand=12p13.33;GenomicLocation=NC_000012.12:g.896126C>T
Q9H4A3	NCI-TCGA Cosmic	VARIANT	1882	1882	.	.	.	p.Ser1882Phe;Xref=NCI-TCGA Cosmic:COSM4037876,NCI-TCGA Cosmic:COSM4037877;CytogeneticBand=12p13.33;GenomicLocation=NC_000012.12:g.896132C>T
Q9H4A3	TOPMed	VARIANT	1887	1887	.	.	.	p.Ser1887Ala;Xref=TOPMed:rs1228840719;CytogeneticBand=12p13.33;GenomicLocation=NC_000012.12:g.896146T>G
Q9H4A3	ExAC;gnomAD	VARIANT	1891	1891	.	.	.	p.Glu1891Gln;Xref=ExAC:rs777407811,gnomAD:rs777407811;CytogeneticBand=12p13.33;GenomicLocation=NC_000012.12:g.896158G>C
Q9H4A3	gnomAD	VARIANT	1892	1892	.	.	.	p.Ser1892Pro;Xref=gnomAD:rs1310813736;CytogeneticBand=12p13.33;GenomicLocation=NC_000012.12:g.896161T>C
Q9H4A3	ExAC	VARIANT	1894	1894	.	.	.	p.Val1894Leu;Xref=ExAC:rs748890053;CytogeneticBand=12p13.33;GenomicLocation=NC_000012.12:g.896167G>C
Q9H4A3	TOPMed;ExAC;gnomAD	VARIANT	1895	1895	.	.	.	p.Leu1895Pro;Xref=ExAC:rs770476272,TOPMed:rs770476272,gnomAD:rs770476272;CytogeneticBand=12p13.33;GenomicLocation=NC_000012.12:g.896171T>C
Q9H4A3	TOPMed;gnomAD	VARIANT	1897	1897	.	.	.	p.Ser1897Gly;Xref=TOPMed:rs1346909434,gnomAD:rs1346909434;CytogeneticBand=12p13.33;GenomicLocation=NC_000012.12:g.896176A>G
Q9H4A3	gnomAD	VARIANT	1898	1898	.	.	.	p.Ser1898Asn;Xref=gnomAD:rs1193887255;CytogeneticBand=12p13.33;GenomicLocation=NC_000012.12:g.896180G>A
Q9H4A3	NCI-TCGA Cosmic	VARIANT	1901	1901	.	.	.	p.Glu1901Asp;Xref=NCI-TCGA Cosmic:COSM690821,NCI-TCGA Cosmic:COSM690822;CytogeneticBand=12p13.33;GenomicLocation=NC_000012.12:g.896190G>C
Q9H4A3	Ensembl	VARIANT	1902	1902	.	.	.	p.Ser1902Asn;Xref=Ensembl:rs911381418;CytogeneticBand=12p13.33;GenomicLocation=NC_000012.12:g.896192G>A
Q9H4A3	TOPMed;ExAC;dbSNP;gnomAD;ClinVar	VARIANT	1905	1905	.	.	.	p.Val1905Glu;Xref=ClinVar:RCV000807813,ClinVar:RCV002363078,ExAC:rs759895083,TOPMed:rs759895083,dbSNP:rs759895083,gnomAD:rs759895083;CytogeneticBand=12p13.33;GenomicLocation=NC_000012.12:g.896201T>A
Q9H4A3	TOPMed	VARIANT	1907	1907	.	.	.	p.Pro1907Ala;Xref=TOPMed:rs1167555017;CytogeneticBand=12p13.33;GenomicLocation=NC_000012.12:g.896206C>G
Q9H4A3	TOPMed;ESP;ExAC;ClinGen;dbSNP;gnomAD;ClinVar	VARIANT	1907	1907	.	.	.	p.Pro1907Leu;Xref=ClinGen:CA6383270,ClinVar:RCV000647832,ClinVar:RCV002261155,ClinVar:RCV002360614,ESP:rs200979623,ExAC:rs200979623,TOPMed:rs200979623,dbSNP:rs200979623,gnomAD:rs200979623;CytogeneticBand=12p13.33;GenomicLocation=NC_000012.12:g.896207C>T
Q9H4A3	NCI-TCGA	VARIANT	1908	1908	.	.	.	p.Glu1908Asp;Xref=NCI-TCGA:TCGA novel;CytogeneticBand=12p13.33;GenomicLocation=NC_000012.12:g.896211G>T
Q9H4A3	ExAC;gnomAD	VARIANT	1909	1909	.	.	.	p.Pro1909Ala;Xref=ExAC:rs768535371,gnomAD:rs768535371;CytogeneticBand=12p13.33;GenomicLocation=NC_000012.12:g.896212C>G
Q9H4A3	NCI-TCGA;TOPMed;ExAC;gnomAD	VARIANT	1909	1909	.	.	.	p.Pro1909Leu;Xref=ExAC:rs548442202,NCI-TCGA:rs548442202,TOPMed:rs548442202,gnomAD:rs548442202;CytogeneticBand=12p13.33;GenomicLocation=NC_000012.12:g.896213C>T
Q9H4A3	TOPMed;ExAC;gnomAD	VARIANT	1911	1911	.	.	.	p.Gly1911Arg;Xref=ExAC:rs766411372,TOPMed:rs766411372,gnomAD:rs766411372;CytogeneticBand=12p13.33;GenomicLocation=NC_000012.12:g.896218G>C
Q9H4A3	TOPMed;ExAC;gnomAD	VARIANT	1911	1911	.	.	.	p.Gly1911Ser;Xref=ExAC:rs766411372,TOPMed:rs766411372,gnomAD:rs766411372;CytogeneticBand=12p13.33;GenomicLocation=NC_000012.12:g.896218G>A
Q9H4A3	TOPMed;1000Genomes;ExAC;ClinGen;dbSNP;gnomAD;ClinVar	VARIANT	1912	1912	.	.	.	p.Ile1912Leu;Xref=ClinGen:CA242472,ClinVar:RCV000176498,ClinVar:RCV000288019,ClinVar:RCV000345610,ClinVar:RCV001043119,ClinVar:RCV002362898,1000Genomes:rs201995891,ExAC:rs201995891,TOPMed:rs201995891,dbSNP:rs201995891,gnomAD:rs201995891;CytogeneticBand=12p13.33;GenomicLocation=NC_000012.12:g.896221A>C
Q9H4A3	TOPMed;1000Genomes;ExAC;gnomAD	VARIANT	1912	1912	.	.	.	p.Ile1912Val;Xref=1000Genomes:rs201995891,ExAC:rs201995891,TOPMed:rs201995891,gnomAD:rs201995891;CytogeneticBand=12p13.33;GenomicLocation=NC_000012.12:g.896221A>G
Q9H4A3	dbSNP;Ensembl;ClinVar	VARIANT	1913	1913	.	.	.	p.Thr1913Asn;Xref=ClinVar:RCV001219198,ClinVar:RCV002356935,Ensembl:rs1592226509,dbSNP:rs1592226509;CytogeneticBand=12p13.33;GenomicLocation=NC_000012.12:g.896225C>A
Q9H4A3	gnomAD	VARIANT	1913	1913	.	.	.	p.Thr1913Pro;Xref=gnomAD:rs1466661707;CytogeneticBand=12p13.33;GenomicLocation=NC_000012.12:g.896224A>C
Q9H4A3	TOPMed;1000Genomes;ESP;ExAC;dbSNP;gnomAD;ClinVar	VARIANT	1914	1914	.	.	.	p.Ile1914Thr;Xref=ClinVar:RCV000817175,ClinVar:RCV002363138,1000Genomes:rs184764148,ESP:rs184764148,ExAC:rs184764148,TOPMed:rs184764148,dbSNP:rs184764148,gnomAD:rs184764148;CytogeneticBand=12p13.33;GenomicLocation=NC_000012.12:g.896228T>C
Q9H4A3	gnomAD	VARIANT	1915	1915	.	.	.	p.Pro1915Ser;Xref=gnomAD:rs1385700545;CytogeneticBand=12p13.33;GenomicLocation=NC_000012.12:g.896230C>T
Q9H4A3	gnomAD	VARIANT	1916	1916	.	.	.	p.Gly1916Asp;Xref=gnomAD:rs1301309438;CytogeneticBand=12p13.33;GenomicLocation=NC_000012.12:g.896234G>A
Q9H4A3	NCI-TCGA	VARIANT	1919	1919	.	.	.	p.Ser1919Leu;Xref=NCI-TCGA:TCGA novel;CytogeneticBand=12p13.33;GenomicLocation=NC_000012.12:g.896243C>T
Q9H4A3	TOPMed	VARIANT	1920	1920	.	.	.	p.Asp1920Tyr;Xref=TOPMed:rs1488050527;CytogeneticBand=12p13.33;GenomicLocation=NC_000012.12:g.896245G>T
Q9H4A3	gnomAD	VARIANT	1923	1923	.	.	.	p.Glu1923Gln;Xref=gnomAD:rs1224718687;CytogeneticBand=12p13.33;GenomicLocation=NC_000012.12:g.896254G>C
Q9H4A3	dbSNP;gnomAD;ClinVar	VARIANT	1923	1923	.	.	.	p.Glu1923Val;Xref=ClinVar:RCV000699446,dbSNP:rs1269384433,gnomAD:rs1269384433;CytogeneticBand=12p13.33;GenomicLocation=NC_000012.12:g.896255A>T
Q9H4A3	TOPMed	VARIANT	1924	1924	.	.	.	p.Ser1924Asn;Xref=TOPMed:rs1246901757;CytogeneticBand=12p13.33;GenomicLocation=NC_000012.12:g.896258G>A
Q9H4A3	ExAC;gnomAD	VARIANT	1925	1925	.	.	.	p.Ala1925Gly;Xref=ExAC:rs753527425,gnomAD:rs753527425;CytogeneticBand=12p13.33;GenomicLocation=NC_000012.12:g.896261C>G
Q9H4A3	NCI-TCGA Cosmic	VARIANT	1925	1925	.	.	.	p.Ala1925Val;Xref=NCI-TCGA Cosmic:COSM4037878,NCI-TCGA Cosmic:COSM4037879;CytogeneticBand=12p13.33;GenomicLocation=NC_000012.12:g.896261C>T
Q9H4A3	gnomAD	VARIANT	1926	1926	.	.	.	p.His1926Asn;Xref=gnomAD:rs868234287;CytogeneticBand=12p13.33;GenomicLocation=NC_000012.12:g.896263C>A
Q9H4A3	TOPMed	VARIANT	1926	1926	.	.	.	p.His1926Arg;Xref=TOPMed:rs1322247310;CytogeneticBand=12p13.33;GenomicLocation=NC_000012.12:g.896264A>G
Q9H4A3	gnomAD	VARIANT	1926	1926	.	.	.	p.His1926Tyr;Xref=gnomAD:rs868234287;CytogeneticBand=12p13.33;GenomicLocation=NC_000012.12:g.896263C>T
Q9H4A3	ExAC;gnomAD	VARIANT	1927	1927	.	.	.	p.Lys1927Glu;Xref=ExAC:rs756928358,gnomAD:rs756928358;CytogeneticBand=12p13.33;GenomicLocation=NC_000012.12:g.896266A>G
Q9H4A3	gnomAD	VARIANT	1928	1928	.	.	.	p.Thr1928Ser;Xref=gnomAD:rs1209355422;CytogeneticBand=12p13.33;GenomicLocation=NC_000012.12:g.896270C>G
Q9H4A3	dbSNP;gnomAD;ClinVar	VARIANT	1930	1930	.	.	.	p.Ala1930Val;Xref=ClinVar:RCV001349052,dbSNP:rs1268090127,gnomAD:rs1268090127;CytogeneticBand=12p13.33;GenomicLocation=NC_000012.12:g.896276C>T
Q9H4A3	gnomAD	VARIANT	1933	1933	.	.	.	p.Ala1933Thr;Xref=gnomAD:rs1423421362;CytogeneticBand=12p13.33;GenomicLocation=NC_000012.12:g.896284G>A
Q9H4A3	gnomAD	VARIANT	1935	1935	.	.	.	p.Ser1935Leu;Xref=gnomAD:rs1478338556;CytogeneticBand=12p13.33;GenomicLocation=NC_000012.12:g.896291C>T
Q9H4A3	Ensembl	VARIANT	1935	1935	.	.	.	p.Ser1935Pro;Xref=Ensembl:rs113335986;CytogeneticBand=12p13.33;GenomicLocation=NC_000012.12:g.896290T>C
Q9H4A3	Ensembl	VARIANT	1938	1938	.	.	.	p.Gly1938Glu;Xref=Ensembl:rs1565603585;CytogeneticBand=12p13.33;GenomicLocation=NC_000012.12:g.896300G>A
Q9H4A3	NCI-TCGA Cosmic	VARIANT	1939	1939	.	.	.	p.Gln1939Lys;Xref=NCI-TCGA Cosmic:COSM1288962,NCI-TCGA Cosmic:COSM1288963;CytogeneticBand=12p13.33;GenomicLocation=NC_000012.12:g.896302C>A
Q9H4A3	ExAC;gnomAD	VARIANT	1939	1939	.	.	.	p.Gln1939Leu;Xref=ExAC:rs771412984,gnomAD:rs771412984;CytogeneticBand=12p13.33;GenomicLocation=NC_000012.12:g.896303A>T
Q9H4A3	TOPMed;dbSNP;gnomAD;ClinVar	VARIANT	1940	1940	.	.	.	p.Pro1940Ser;Xref=ClinVar:RCV001299284,TOPMed:rs1416374405,dbSNP:rs1416374405,gnomAD:rs1416374405;CytogeneticBand=12p13.33;GenomicLocation=NC_000012.12:g.896305C>T
Q9H4A3	ExAC;gnomAD	VARIANT	1941	1941	.	.	.	p.Thr1941Ala;Xref=ExAC:rs780166972,gnomAD:rs780166972;CytogeneticBand=12p13.33;GenomicLocation=NC_000012.12:g.896308A>G
Q9H4A3	TOPMed;ESP	VARIANT	1942	1942	.	.	.	p.Lys1942Gln;Xref=ESP:rs375862817,TOPMed:rs375862817;CytogeneticBand=12p13.33;GenomicLocation=NC_000012.12:g.896311A>C
Q9H4A3	gnomAD	VARIANT	1943	1943	.	.	.	p.Val1943Ile;Xref=gnomAD:rs1380238348;CytogeneticBand=12p13.33;GenomicLocation=NC_000012.12:g.896314G>A
Q9H4A3	ExAC;gnomAD	VARIANT	1944	1944	.	.	.	p.Gly1944Ala;Xref=ExAC:rs768625196,gnomAD:rs768625196;CytogeneticBand=12p13.33;GenomicLocation=NC_000012.12:g.896318G>C
Q9H4A3	ExAC;gnomAD	VARIANT	1944	1944	.	.	.	p.Gly1944Glu;Xref=ExAC:rs768625196,gnomAD:rs768625196;CytogeneticBand=12p13.33;GenomicLocation=NC_000012.12:g.896318G>A
Q9H4A3	TOPMed;1000Genomes;ExAC;ClinGen;dbSNP;gnomAD;ClinVar	VARIANT	1945	1945	.	.	.	p.Arg1945Cys;Xref=ClinGen:CA6383290,ClinVar:RCV000315167,ClinVar:RCV000875539,ClinVar:RCV001812792,1000Genomes:rs117016551,ExAC:rs117016551,TOPMed:rs117016551,dbSNP:rs117016551,gnomAD:rs117016551;CytogeneticBand=12p13.33;GenomicLocation=NC_000012.12:g.896320C>T
Q9H4A3	TOPMed;1000Genomes;ExAC;gnomAD	VARIANT	1945	1945	.	.	.	p.Arg1945Ser;Xref=1000Genomes:rs117016551,ExAC:rs117016551,TOPMed:rs117016551,gnomAD:rs117016551;CytogeneticBand=12p13.33;GenomicLocation=NC_000012.12:g.896320C>A
Q9H4A3	TOPMed	VARIANT	1946	1946	.	.	.	p.Phe1946Leu;Xref=TOPMed:rs1385827858;CytogeneticBand=12p13.33;GenomicLocation=NC_000012.12:g.896325T>A
Q9H4A3	NCI-TCGA	VARIANT	1948	1948	.	.	.	p.Val1948Leu;Xref=NCI-TCGA:TCGA novel;CytogeneticBand=12p13.33;GenomicLocation=NC_000012.12:g.896329G>T
Q9H4A3	TOPMed;ExAC;gnomAD	VARIANT	1948	1948	.	.	.	p.Val1948Met;Xref=ExAC:rs774379842,TOPMed:rs774379842,gnomAD:rs774379842;CytogeneticBand=12p13.33;GenomicLocation=NC_000012.12:g.896329G>A
Q9H4A3	1000Genomes;ExAC;gnomAD	VARIANT	1950	1950	.	.	.	p.Thr1950Ala;Xref=1000Genomes:rs564668247,ExAC:rs564668247,gnomAD:rs564668247;CytogeneticBand=12p13.33;GenomicLocation=NC_000012.12:g.896335A>G
Q9H4A3	ClinGen;dbSNP;Ensembl;ClinVar	VARIANT	1950	1950	.	.	.	p.Thr1950Ile;Xref=ClinGen:CA383335468,ClinVar:RCV000647844,Ensembl:rs1555157875,dbSNP:rs1555157875;CytogeneticBand=12p13.33;GenomicLocation=NC_000012.12:g.896336C>T
Q9H4A3	TOPMed;ESP;ExAC;dbSNP;gnomAD;ClinVar	VARIANT	1951	1951	.	.	.	p.Thr1951Ala;Xref=ClinVar:RCV000692654,ClinVar:RCV001108934,ClinVar:RCV002360748,ESP:rs72650764,ExAC:rs72650764,TOPMed:rs72650764,dbSNP:rs72650764,gnomAD:rs72650764;CytogeneticBand=12p13.33;GenomicLocation=NC_000012.12:g.896338A>G
Q9H4A3	TOPMed;ExAC;gnomAD	VARIANT	1956	1956	.	.	.	p.Gly1956Asp;Xref=ExAC:rs776025657,TOPMed:rs776025657,gnomAD:rs776025657;CytogeneticBand=12p13.33;GenomicLocation=NC_000012.12:g.896354G>A
Q9H4A3	TOPMed	VARIANT	1956	1956	.	.	.	p.Gly1956Ser;Xref=TOPMed:rs1458918451;CytogeneticBand=12p13.33;GenomicLocation=NC_000012.12:g.896353G>A
Q9H4A3	NCI-TCGA;TOPMed;ESP;COSMIC;ExAC;ClinGen;dbSNP;NCI-TCGA Cosmic;gnomAD;ClinVar	VARIANT	1957	1957	.	.	.	p.Arg1957Cys;Xref=ClinGen:CA6383295,NCI-TCGA Cosmic:COSM1193204,cosmic curated:COSM1193204,NCI-TCGA Cosmic:COSM1193205,ClinVar:RCV000367530,ClinVar:RCV000647841,ClinVar:RCV002365355,ESP:rs201766777,ExAC:rs201766777,NCI-TCGA:rs201766777,TOPMed:rs201766777,dbSNP:rs201766777,gnomAD:rs201766777;CytogeneticBand=12p13.33;GenomicLocation=NC_000012.12:g.896356C>T;Ontology_term=ECO:0000313%2CECO:0000313;e…
Q9H4A3	TOPMed;UniProt;ExAC;dbSNP;gnomAD	VARIANT	1957	1957	.	.	.	p.Arg1957His;ID=VAR_041319;Xref=UniProt:VAR_041319,ExAC:rs36083875,TOPMed:rs36083875,dbSNP:rs36083875,gnomAD:rs36083875;CytogeneticBand=12p13.33;GenomicLocation=NC_000012.12:g.896357G>A;Ontology_term=ECO:0000269;evidence=ECO:0000269|pubmed:17344846
Q9H4A3	NCI-TCGA Cosmic	VARIANT	1958	1958	.	.	.	p.Phe1958Leu;Xref=NCI-TCGA Cosmic:COSM4847563,NCI-TCGA Cosmic:COSM4847564,NCI-TCGA Cosmic:COSM4847565;CytogeneticBand=12p13.33;GenomicLocation=NC_000012.12:g.896361C>G
Q9H4A3	gnomAD	VARIANT	1959	1959	.	.	.	p.Ser1959Cys;Xref=gnomAD:rs1488716255;CytogeneticBand=12p13.33;GenomicLocation=NC_000012.12:g.896363C>G
Q9H4A3	gnomAD	VARIANT	1960	1960	.	.	.	p.Val1960Ile;Xref=gnomAD:rs1010227759;CytogeneticBand=12p13.33;GenomicLocation=NC_000012.12:g.896365G>A
Q9H4A3	dbSNP;gnomAD;ClinVar	VARIANT	1960	1960	.	.	.	p.Val1960Leu;Xref=ClinVar:RCV001060597,ClinVar:RCV001108935,dbSNP:rs1010227759,gnomAD:rs1010227759;CytogeneticBand=12p13.33;GenomicLocation=NC_000012.12:g.896365G>T
Q9H4A3	NCI-TCGA	VARIANT	1961	1961	.	.	.	p.Ser1961Leu;Xref=NCI-TCGA:TCGA novel;CytogeneticBand=12p13.33;GenomicLocation=NC_000012.12:g.896369C>T
Q9H4A3	ExAC;gnomAD	VARIANT	1962	1962	.	.	.	p.Lys1962Glu;Xref=ExAC:rs754186219,gnomAD:rs754186219;CytogeneticBand=12p13.33;GenomicLocation=NC_000012.12:g.896371A>G
Q9H4A3	gnomAD	VARIANT	1965	1965	.	.	.	p.Asp1965Glu;Xref=gnomAD:rs1423749140;CytogeneticBand=12p13.33;GenomicLocation=NC_000012.12:g.896382C>A
Q9H4A3	TOPMed	VARIANT	1965	1965	.	.	.	p.Asp1965Tyr;Xref=TOPMed:rs889349964;CytogeneticBand=12p13.33;GenomicLocation=NC_000012.12:g.896380G>T
Q9H4A3	NCI-TCGA Cosmic	VARIANT	1966	1966	.	.	.	p.Lys1966Glu;Xref=NCI-TCGA Cosmic:COSM115952;CytogeneticBand=12p13.33;GenomicLocation=NC_000012.12:g.896383A>G
Q9H4A3	TOPMed;gnomAD	VARIANT	1968	1968	.	.	.	p.Thr1968Ser;Xref=TOPMed:rs1166106162,gnomAD:rs1166106162;CytogeneticBand=12p13.33;GenomicLocation=NC_000012.12:g.896389A>T
Q9H4A3	NCI-TCGA Cosmic	VARIANT	1969	1969	.	.	.	p.Asp1969Gly;Xref=NCI-TCGA Cosmic:COSM1364732;CytogeneticBand=12p13.33;GenomicLocation=NC_000012.12:g.896393A>G
Q9H4A3	ExAC;gnomAD	VARIANT	1970	1970	.	.	.	p.Thr1970Ala;Xref=ExAC:rs757502902,gnomAD:rs757502902;CytogeneticBand=12p13.33;GenomicLocation=NC_000012.12:g.896395A>G
Q9H4A3	NCI-TCGA Cosmic	VARIANT	1970	1970	.	.	.	p.Thr1970Pro;Xref=NCI-TCGA Cosmic:COSM3416363,NCI-TCGA Cosmic:COSM3416364,NCI-TCGA Cosmic:COSM5825713;CytogeneticBand=12p13.33;GenomicLocation=NC_000012.12:g.896395A>C
Q9H4A3	TOPMed;gnomAD	VARIANT	1971	1971	.	.	.	p.Lys1971Arg;Xref=TOPMed:rs1450970677,gnomAD:rs1450970677;CytogeneticBand=12p13.33;GenomicLocation=NC_000012.12:g.896399A>G
Q9H4A3	TOPMed;gnomAD	VARIANT	1971	1971	.	.	.	p.Lys1971Thr;Xref=TOPMed:rs1450970677,gnomAD:rs1450970677;CytogeneticBand=12p13.33;GenomicLocation=NC_000012.12:g.896399A>C
Q9H4A3	NCI-TCGA Cosmic	VARIANT	1972	1972	.	.	.	p.Lys1972Asn;Xref=NCI-TCGA Cosmic:COSM4037884,NCI-TCGA Cosmic:COSM4037885;CytogeneticBand=12p13.33;GenomicLocation=NC_000012.12:g.896403A>T
Q9H4A3	Ensembl	VARIANT	1972	1972	.	.	.	p.Lys1972Gln;Xref=Ensembl:rs1592227149;CytogeneticBand=12p13.33;GenomicLocation=NC_000012.12:g.896401A>C
Q9H4A3	gnomAD	VARIANT	1975	1975	.	.	.	p.Pro1975Leu;Xref=gnomAD:rs1360808140;CytogeneticBand=12p13.33;GenomicLocation=NC_000012.12:g.896411C>T
Q9H4A3	NCI-TCGA Cosmic	VARIANT	1977	1977	.	.	.	p.Ala1977Val;Xref=NCI-TCGA Cosmic:COSM3810745,NCI-TCGA Cosmic:COSM3810746,NCI-TCGA Cosmic:COSM5218416;CytogeneticBand=12p13.33;GenomicLocation=NC_000012.12:g.896417C>T
Q9H4A3	TOPMed;ExAC;gnomAD	VARIANT	1978	1978	.	.	.	p.Ser1978Phe;Xref=ExAC:rs749998570,TOPMed:rs749998570,gnomAD:rs749998570;CytogeneticBand=12p13.33;GenomicLocation=NC_000012.12:g.896420C>T
Q9H4A3	TOPMed	VARIANT	1978	1978	.	.	.	p.Ser1978Thr;Xref=TOPMed:rs1007576032;CytogeneticBand=12p13.33;GenomicLocation=NC_000012.12:g.896419T>A
Q9H4A3	dbSNP;ClinVar	VARIANT	1979	1979	.	.	.	p.Pro1979His;Xref=ClinVar:RCV001345515,dbSNP:rs1954736870;CytogeneticBand=12p13.33;GenomicLocation=NC_000012.12:g.896423C>A
Q9H4A3	NCI-TCGA Cosmic	VARIANT	1980	1980	.	.	.	p.Pro1980Arg;Xref=NCI-TCGA Cosmic:COSM690814,NCI-TCGA Cosmic:COSM690815;CytogeneticBand=12p13.33;GenomicLocation=NC_000012.12:g.896426C>G
Q9H4A3	TOPMed;ExAC;gnomAD	VARIANT	1980	1980	.	.	.	p.Pro1980Ser;Xref=ExAC:rs757951705,TOPMed:rs757951705,gnomAD:rs757951705;CytogeneticBand=12p13.33;GenomicLocation=NC_000012.12:g.896425C>T
Q9H4A3	TOPMed;ClinGen;dbSNP;gnomAD;ClinVar	VARIANT	1981	1981	.	.	.	p.Phe1981Leu;Xref=ClinGen:CA10633667,ClinVar:RCV000300646,ClinVar:RCV000687759,ClinVar:RCV003151765,TOPMed:rs72650765,dbSNP:rs72650765,gnomAD:rs72650765;CytogeneticBand=12p13.33;GenomicLocation=NC_000012.12:g.896430T>G
Q9H4A3	gnomAD	VARIANT	1983	1983	.	.	.	p.Asp1983Gly;Xref=gnomAD:rs1352727163;CytogeneticBand=12p13.33;GenomicLocation=NC_000012.12:g.896435A>G
Q9H4A3	Ensembl	VARIANT	1985	1985	.	.	.	p.Glu1985Asp;Xref=Ensembl:rs1021587275;CytogeneticBand=12p13.33;GenomicLocation=NC_000012.12:g.896442A>C
Q9H4A3	TOPMed;gnomAD	VARIANT	1988	1988	.	.	.	p.Val1988Ile;Xref=TOPMed:rs993578205,gnomAD:rs993578205;CytogeneticBand=12p13.33;GenomicLocation=NC_000012.12:g.896449G>A
Q9H4A3	TOPMed;1000Genomes;ExAC;ClinGen;dbSNP;gnomAD;ClinVar	VARIANT	1990	1990	.	.	.	p.Pro1990Ser;Xref=ClinGen:CA6383303,ClinVar:RCV000260785,ClinVar:RCV001506204,ClinVar:RCV002365356,1000Genomes:rs577801497,ExAC:rs577801497,TOPMed:rs577801497,dbSNP:rs577801497,gnomAD:rs577801497;CytogeneticBand=12p13.33;GenomicLocation=NC_000012.12:g.896455C>T
Q9H4A3	TOPMed;ExAC;dbSNP;gnomAD;ClinVar	VARIANT	1991	1991	.	.	.	p.Ala1991Ser;Xref=ClinVar:RCV000802805,ExAC:rs746986005,TOPMed:rs746986005,dbSNP:rs746986005,gnomAD:rs746986005;CytogeneticBand=12p13.33;GenomicLocation=NC_000012.12:g.896458G>T
Q9H4A3	TOPMed;ExAC;gnomAD	VARIANT	1993	1993	.	.	.	p.Ile1993Leu;Xref=ExAC:rs781193195,TOPMed:rs781193195,gnomAD:rs781193195;CytogeneticBand=12p13.33;GenomicLocation=NC_000012.12:g.896464A>T
Q9H4A3	gnomAD	VARIANT	1993	1993	.	.	.	p.Ile1993Thr;Xref=gnomAD:rs1486985641;CytogeneticBand=12p13.33;GenomicLocation=NC_000012.12:g.896465T>C
Q9H4A3	gnomAD	VARIANT	1997	1997	.	.	.	p.Glu1997Val;Xref=gnomAD:rs1483121963;CytogeneticBand=12p13.33;GenomicLocation=NC_000012.12:g.896477A>T
Q9H4A3	gnomAD	VARIANT	1998	1998	.	.	.	p.Lys1998Asn;Xref=gnomAD:rs1258835813;CytogeneticBand=12p13.33;GenomicLocation=NC_000012.12:g.896481G>T
Q9H4A3	dbSNP;Ensembl;ClinVar	VARIANT	1999	1999	.	.	.	p.Pro1999Ser;Xref=ClinVar:RCV000822705,Ensembl:rs1592227514,dbSNP:rs1592227514;CytogeneticBand=12p13.33;GenomicLocation=NC_000012.12:g.896482C>T
Q9H4A3	Ensembl	VARIANT	2000	2000	.	.	.	p.Glu2000Asp;Xref=Ensembl:rs1018499472;CytogeneticBand=12p13.33;GenomicLocation=NC_000012.12:g.896487A>C
Q9H4A3	dbSNP;ClinVar	VARIANT	2000	2000	.	.	.	p.Glu2000Lys;Xref=ClinVar:RCV001307312,dbSNP:rs774666279;CytogeneticBand=12p13.33;GenomicLocation=NC_000012.12:g.896485G>A
Q9H4A3	TOPMed;ExAC;dbSNP;gnomAD;ClinVar	VARIANT	2000	2000	.	.	.	p.Glu2000Gln;Xref=ClinVar:RCV000798668,ExAC:rs774666279,TOPMed:rs774666279,dbSNP:rs774666279,gnomAD:rs774666279;CytogeneticBand=12p13.33;GenomicLocation=NC_000012.12:g.896485G>C
Q9H4A3	gnomAD	VARIANT	2005	2005	.	.	.	p.Ser2005Pro;Xref=gnomAD:rs1434153566;CytogeneticBand=12p13.33;GenomicLocation=NC_000012.12:g.896500T>C
Q9H4A3	gnomAD	VARIANT	2006	2006	.	.	.	p.His2006Arg;Xref=gnomAD:rs1171346277;CytogeneticBand=12p13.33;GenomicLocation=NC_000012.12:g.896504A>G
Q9H4A3	ExAC;gnomAD	VARIANT	2007	2007	.	.	.	p.Leu2007Ile;Xref=ExAC:rs761227865,gnomAD:rs761227865;CytogeneticBand=12p13.33;GenomicLocation=NC_000012.12:g.896506C>A
Q9H4A3	NCI-TCGA Cosmic	VARIANT	2008	2008	.	.	.	p.Asn2008Ser;Xref=NCI-TCGA Cosmic:COSM690812,NCI-TCGA Cosmic:COSM690813;CytogeneticBand=12p13.33;GenomicLocation=NC_000012.12:g.896510A>G
Q9H4A3	TOPMed;ExAC;gnomAD	VARIANT	2010	2010	.	.	.	p.Pro2010Leu;Xref=ExAC:rs764595104,TOPMed:rs764595104,gnomAD:rs764595104;CytogeneticBand=12p13.33;GenomicLocation=NC_000012.12:g.896516C>T
Q9H4A3	1000Genomes;ExAC;gnomAD	VARIANT	2011	2011	.	.	.	p.Ser2011Phe;Xref=1000Genomes:rs560836712,ExAC:rs560836712,gnomAD:rs560836712;CytogeneticBand=12p13.33;GenomicLocation=NC_000012.12:g.896519C>T
Q9H4A3	1000Genomes;ExAC;ClinGen;dbSNP;gnomAD;ClinVar	VARIANT	2011	2011	.	.	.	p.Ser2011Tyr;Xref=ClinGen:CA6383316,ClinVar:RCV000383533,ClinVar:RCV000876084,ClinVar:RCV002365357,1000Genomes:rs560836712,ExAC:rs560836712,dbSNP:rs560836712,gnomAD:rs560836712;CytogeneticBand=12p13.33;GenomicLocation=NC_000012.12:g.896519C>A
Q9H4A3	TOPMed;gnomAD	VARIANT	2014	2014	.	.	.	p.Pro2014Leu;Xref=TOPMed:rs909810117,gnomAD:rs909810117;CytogeneticBand=12p13.33;GenomicLocation=NC_000012.12:g.896528C>T
Q9H4A3	ExAC;gnomAD	VARIANT	2015	2015	.	.	.	p.Glu2015Lys;Xref=ExAC:rs757961067,gnomAD:rs757961067;CytogeneticBand=12p13.33;GenomicLocation=NC_000012.12:g.896530G>A
Q9H4A3	ExAC;gnomAD	VARIANT	2016	2016	.	.	.	p.Ala2016Thr;Xref=ExAC:rs766056816,gnomAD:rs766056816;CytogeneticBand=12p13.33;GenomicLocation=NC_000012.12:g.896533G>A
Q9H4A3	NCI-TCGA Cosmic	VARIANT	2016	2016	.	.	.	p.Ala2016Val;Xref=NCI-TCGA Cosmic:COSM3454945,NCI-TCGA Cosmic:COSM3454946;CytogeneticBand=12p13.33;GenomicLocation=NC_000012.12:g.896534C>T
Q9H4A3	NCI-TCGA;TOPMed;NCI-TCGA Cosmic;gnomAD	VARIANT	2017	2017	.	.	.	p.Ala2017Thr;Xref=NCI-TCGA Cosmic:COSM3454947,NCI-TCGA Cosmic:COSM3454948,NCI-TCGA:rs543902824,TOPMed:rs543902824,gnomAD:rs543902824;CytogeneticBand=12p13.33;GenomicLocation=NC_000012.12:g.896536G>A
Q9H4A3	dbSNP;ClinVar	VARIANT	2017	2017	.	.	.	p.Ala2017Val;Xref=ClinVar:RCV001329103,dbSNP:rs1954746060;CytogeneticBand=12p13.33;GenomicLocation=NC_000012.12:g.896537C>T
Q9H4A3	ClinGen;dbSNP;Ensembl;ClinVar	VARIANT	2020	2020	.	.	.	p.Ser2020Asn;Xref=ClinGen:CA383336317,ClinVar:RCV000556567,Ensembl:rs1555158125,dbSNP:rs1555158125;CytogeneticBand=12p13.33;GenomicLocation=NC_000012.12:g.896546G>A
Q9H4A3	dbSNP;ClinVar	VARIANT	2021	2021	.	.	.	p.Arg2021Gly;Xref=ClinVar:RCV001225088,dbSNP:rs1954746383;CytogeneticBand=12p13.33;GenomicLocation=NC_000012.12:g.896548A>G
Q9H4A3	dbSNP;Ensembl;ClinVar	VARIANT	2021	2021	.	.	.	p.Arg2021Lys;Xref=ClinVar:RCV000688010,Ensembl:rs1565604539,dbSNP:rs1565604539;CytogeneticBand=12p13.33;GenomicLocation=NC_000012.12:g.896549G>A
Q9H4A3	gnomAD	VARIANT	2022	2022	.	.	.	p.Asp2022Gly;Xref=gnomAD:rs1258089031;CytogeneticBand=12p13.33;GenomicLocation=NC_000012.12:g.896552A>G
Q9H4A3	TOPMed;ExAC;dbSNP;gnomAD;ClinVar	VARIANT	2024	2024	.	.	.	p.Asp2024Gly;Xref=ClinVar:RCV001204023,ExAC:rs781281269,TOPMed:rs781281269,dbSNP:rs781281269,gnomAD:rs781281269;CytogeneticBand=12p13.33;GenomicLocation=NC_000012.12:g.896558A>G
Q9H4A3	ExAC	VARIANT	2024	2024	.	.	.	p.Asp2024Tyr;Xref=ExAC:rs754481647;CytogeneticBand=12p13.33;GenomicLocation=NC_000012.12:g.896557G>T
Q9H4A3	TOPMed;gnomAD	VARIANT	2028	2028	.	.	.	p.Gly2028Arg;Xref=TOPMed:rs1440972534,gnomAD:rs1440972534;CytogeneticBand=12p13.33;GenomicLocation=NC_000012.12:g.896569G>C
Q9H4A3	NCI-TCGA;TOPMed;gnomAD	VARIANT	2028	2028	.	.	.	p.Gly2028Ser;Xref=NCI-TCGA:rs1440972534,TOPMed:rs1440972534,gnomAD:rs1440972534;CytogeneticBand=12p13.33;GenomicLocation=NC_000012.12:g.896569G>A
Q9H4A3	gnomAD	VARIANT	2029	2029	.	.	.	p.Ser2029Asn;Xref=gnomAD:rs1191400971;CytogeneticBand=12p13.33;GenomicLocation=NC_000012.12:g.896573G>A
Q9H4A3	ExAC;gnomAD	VARIANT	2030	2030	.	.	.	p.Pro2030Arg;Xref=ExAC:rs777398216,gnomAD:rs777398216;CytogeneticBand=12p13.33;GenomicLocation=NC_000012.12:g.896576C>G
Q9H4A3	TOPMed;ESP;ExAC;dbSNP;gnomAD;ClinVar	VARIANT	2031	2031	.	.	.	p.His2031Arg;Xref=ClinVar:RCV000804356,ClinVar:RCV002370135,ESP:rs371469607,ExAC:rs371469607,TOPMed:rs371469607,dbSNP:rs371469607,gnomAD:rs371469607;CytogeneticBand=12p13.33;GenomicLocation=NC_000012.12:g.896579A>G
Q9H4A3	TOPMed;gnomAD	VARIANT	2031	2031	.	.	.	p.His2031Tyr;Xref=TOPMed:rs908898610,gnomAD:rs908898610;CytogeneticBand=12p13.33;GenomicLocation=NC_000012.12:g.896578C>T
Q9H4A3	TOPMed;ExAC;gnomAD	VARIANT	2032	2032	.	.	.	p.Ser2032Leu;Xref=ExAC:rs780191582,TOPMed:rs780191582,gnomAD:rs780191582;CytogeneticBand=12p13.33;GenomicLocation=NC_000012.12:g.896582C>T
Q9H4A3	TOPMed;ExAC;gnomAD	VARIANT	2032	2032	.	.	.	p.Ser2032Trp;Xref=ExAC:rs780191582,TOPMed:rs780191582,gnomAD:rs780191582;CytogeneticBand=12p13.33;GenomicLocation=NC_000012.12:g.896582C>G
Q9H4A3	TOPMed;ExAC;ClinGen;dbSNP;gnomAD;ClinVar	VARIANT	2034	2034	.	.	.	p.His2034Arg;Xref=ClinGen:CA6383332,ClinVar:RCV000325346,ClinVar:RCV001859833,ExAC:rs72650766,TOPMed:rs72650766,dbSNP:rs72650766,gnomAD:rs72650766;CytogeneticBand=12p13.33;GenomicLocation=NC_000012.12:g.896588A>G
Q9H4A3	NCI-TCGA Cosmic	VARIANT	2035	2035	.	.	.	p.Gln2035His;Xref=NCI-TCGA Cosmic:COSM3687840,NCI-TCGA Cosmic:COSM3687841,NCI-TCGA Cosmic:COSM5154537;CytogeneticBand=12p13.33;GenomicLocation=NC_000012.12:g.896592G>C
Q9H4A3	TOPMed;ExAC;gnomAD	VARIANT	2035	2035	.	.	.	p.Gln2035Leu;Xref=ExAC:rs762200146,TOPMed:rs762200146,gnomAD:rs762200146;CytogeneticBand=12p13.33;GenomicLocation=NC_000012.12:g.896591A>T
Q9H4A3	TOPMed;gnomAD	VARIANT	2037	2037	.	.	.	p.Ser2037Ile;Xref=TOPMed:rs1273114507,gnomAD:rs1273114507;CytogeneticBand=12p13.33;GenomicLocation=NC_000012.12:g.896597G>T
Q9H4A3	TOPMed;gnomAD	VARIANT	2037	2037	.	.	.	p.Ser2037Asn;Xref=TOPMed:rs1273114507,gnomAD:rs1273114507;CytogeneticBand=12p13.33;GenomicLocation=NC_000012.12:g.896597G>A
Q9H4A3	TOPMed;gnomAD	VARIANT	2039	2039	.	.	.	p.Lys2039Glu;Xref=TOPMed:rs1359994702,gnomAD:rs1359994702;CytogeneticBand=12p13.33;GenomicLocation=NC_000012.12:g.896602A>G
Q9H4A3	TOPMed;ESP;ExAC;gnomAD	VARIANT	2040	2040	.	.	.	p.Ser2040Arg;Xref=ESP:rs142439139,ExAC:rs142439139,TOPMed:rs142439139,gnomAD:rs142439139;CytogeneticBand=12p13.33;GenomicLocation=NC_000012.12:g.896607C>A%2C NC_000012.12:g.896607C>G
Q9H4A3	Ensembl	VARIANT	2041	2041	.	.	.	p.Leu2041Pro;Xref=Ensembl:rs938554647;CytogeneticBand=12p13.33;GenomicLocation=NC_000012.12:g.896609T>C
Q9H4A3	ExAC;gnomAD	VARIANT	2043	2043	.	.	.	p.Ser2043Arg;Xref=ExAC:rs762728186,gnomAD:rs762728186;CytogeneticBand=12p13.33;GenomicLocation=NC_000012.12:g.896616C>A%2C NC_000012.12:g.896616C>G
Q9H4A3	NCI-TCGA Cosmic	VARIANT	2044	2044	.	.	.	p.Gln2044His;Xref=NCI-TCGA Cosmic:COSM3792080,NCI-TCGA Cosmic:COSM3792081;CytogeneticBand=12p13.33;GenomicLocation=NC_000012.12:g.896619G>C
Q9H4A3	NCI-TCGA Cosmic	VARIANT	2045	2045	.	.	.	p.Asn2045Thr;Xref=NCI-TCGA Cosmic:COSM1323027,NCI-TCGA Cosmic:COSM1323028;CytogeneticBand=12p13.33;GenomicLocation=NC_000012.12:g.896621A>C
Q9H4A3	ExAC;gnomAD	VARIANT	2046	2046	.	.	.	p.Leu2046Pro;Xref=ExAC:rs751192879,gnomAD:rs751192879;CytogeneticBand=12p13.33;GenomicLocation=NC_000012.12:g.896624T>C
Q9H4A3	ClinGen;dbSNP;Ensembl;ClinVar	VARIANT	2047	2047	.	.	.	p.Ser2047Asn;Xref=ClinGen:CA143953,ClinVar:RCV000049258,Ensembl:rs397509409,dbSNP:rs397509409;CytogeneticBand=12p13.33;GenomicLocation=NC_000012.12:g.896627G>A;Ontology_term=ECO:0000313%2CECO:0000313;evidence=ECO:0000313|pubmed:22934535%2CECO:0000313|pubmed:8528245
Q9H4A3	ExAC;gnomAD	VARIANT	2049	2049	.	.	.	p.Ser2049Arg;Xref=ExAC:rs759148808,gnomAD:rs759148808;CytogeneticBand=12p13.33;GenomicLocation=NC_000012.12:g.896634C>A
Q9H4A3	NCI-TCGA	VARIANT	2051	2051	.	.	.	p.Ser2051Cys;Xref=NCI-TCGA:TCGA novel;CytogeneticBand=12p13.33;GenomicLocation=NC_000012.12:g.896638A>T
Q9H4A3	1000Genomes;ExAC;ClinGen;dbSNP;gnomAD;ClinVar	VARIANT	2051	2051	.	.	.	p.Ser2051Ile;Xref=ClinGen:CA6383342,ClinVar:RCV000528319,1000Genomes:rs561238194,ExAC:rs561238194,dbSNP:rs561238194,gnomAD:rs561238194;CytogeneticBand=12p13.33;GenomicLocation=NC_000012.12:g.896639G>T
Q9H4A3	NCI-TCGA;1000Genomes;ExAC;dbSNP;gnomAD;ClinVar	VARIANT	2051	2051	.	.	.	p.Ser2051Asn;Xref=ClinVar:RCV000815011,1000Genomes:rs561238194,ExAC:rs561238194,NCI-TCGA:rs561238194,dbSNP:rs561238194,gnomAD:rs561238194;CytogeneticBand=12p13.33;GenomicLocation=NC_000012.12:g.896639G>A
Q9H4A3	TOPMed	VARIANT	2053	2053	.	.	.	p.Ser2053Leu;Xref=TOPMed:rs1389323868;CytogeneticBand=12p13.33;GenomicLocation=NC_000012.12:g.896645C>T
Q9H4A3	TOPMed;ESP;ExAC;dbSNP;gnomAD;ClinVar	VARIANT	2056	2056	.	.	.	p.Ser2056Phe;Xref=ClinVar:RCV001295211,ESP:rs72650767,ExAC:rs72650767,TOPMed:rs72650767,dbSNP:rs72650767,gnomAD:rs72650767;CytogeneticBand=12p13.33;GenomicLocation=NC_000012.12:g.896654C>T
Q9H4A3	TOPMed;gnomAD	VARIANT	2059	2059	.	.	.	p.Met2059Leu;Xref=TOPMed:rs1298904248,gnomAD:rs1298904248;CytogeneticBand=12p13.33;GenomicLocation=NC_000012.12:g.896662A>C
Q9H4A3	TOPMed;dbSNP;gnomAD;ClinVar	VARIANT	2059	2059	.	.	.	p.Met2059Val;Xref=ClinVar:RCV001324019,TOPMed:rs1298904248,dbSNP:rs1298904248,gnomAD:rs1298904248;CytogeneticBand=12p13.33;GenomicLocation=NC_000012.12:g.896662A>G
Q9H4A3	ExAC;gnomAD	VARIANT	2061	2061	.	.	.	p.Ser2061Gly;Xref=ExAC:rs753587522,gnomAD:rs753587522;CytogeneticBand=12p13.33;GenomicLocation=NC_000012.12:g.896668A>G
Q9H4A3	TOPMed;gnomAD	VARIANT	2061	2061	.	.	.	p.Ser2061Arg;Xref=TOPMed:rs201207378,gnomAD:rs201207378;CytogeneticBand=12p13.33;GenomicLocation=NC_000012.12:g.896670C>G
Q9H4A3	TOPMed;ExAC;gnomAD	VARIANT	2062	2062	.	.	.	p.Asp2062His;Xref=ExAC:rs756976875,TOPMed:rs756976875,gnomAD:rs756976875;CytogeneticBand=12p13.33;GenomicLocation=NC_000012.12:g.896671G>C
Q9H4A3	ExAC;gnomAD	VARIANT	2063	2063	.	.	.	p.Asn2063Asp;Xref=ExAC:rs780282913,gnomAD:rs780282913;CytogeneticBand=12p13.33;GenomicLocation=NC_000012.12:g.896674A>G
Q9H4A3	TOPMed;ExAC;gnomAD	VARIANT	2063	2063	.	.	.	p.Asn2063Ser;Xref=ExAC:rs747180788,TOPMed:rs747180788,gnomAD:rs747180788;CytogeneticBand=12p13.33;GenomicLocation=NC_000012.12:g.896675A>G
Q9H4A3	TOPMed;ExAC;gnomAD	VARIANT	2064	2064	.	.	.	p.Glu2064Asp;Xref=ExAC:rs768768919,TOPMed:rs768768919,gnomAD:rs768768919;CytogeneticBand=12p13.33;GenomicLocation=NC_000012.12:g.896679G>C
Q9H4A3	1000Genomes;ExAC;gnomAD	VARIANT	2067	2067	.	.	.	p.Ile2067Val;Xref=1000Genomes:rs374523969,ExAC:rs374523969,gnomAD:rs374523969;CytogeneticBand=12p13.33;GenomicLocation=NC_000012.12:g.896686A>G
Q9H4A3	NCI-TCGA;TOPMed;NCI-TCGA Cosmic;gnomAD	VARIANT	2068	2068	.	.	.	p.Glu2068Lys;Xref=NCI-TCGA Cosmic:COSM4037886,NCI-TCGA Cosmic:COSM4037887,NCI-TCGA:rs1349310560,TOPMed:rs1349310560,gnomAD:rs1349310560;CytogeneticBand=12p13.33;GenomicLocation=NC_000012.12:g.896689G>A
Q9H4A3	gnomAD	VARIANT	2071	2071	.	.	.	p.Asp2071Gly;Xref=gnomAD:rs1295478510;CytogeneticBand=12p13.33;GenomicLocation=NC_000012.12:g.896699A>G
Q9H4A3	ExAC;gnomAD	VARIANT	2071	2071	.	.	.	p.Asp2071Asn;Xref=ExAC:rs770190700,gnomAD:rs770190700;CytogeneticBand=12p13.33;GenomicLocation=NC_000012.12:g.896698G>A
Q9H4A3	gnomAD	VARIANT	2073	2073	.	.	.	p.Lys2073Gln;Xref=gnomAD:rs1218436122;CytogeneticBand=12p13.33;GenomicLocation=NC_000012.12:g.896704A>C
Q9H4A3	ExAC;gnomAD	VARIANT	2073	2073	.	.	.	p.Lys2073Arg;Xref=ExAC:rs773713973,gnomAD:rs773713973;CytogeneticBand=12p13.33;GenomicLocation=NC_000012.12:g.896705A>G
Q9H4A3	NCI-TCGA;TOPMed;ExAC;gnomAD	VARIANT	2077	2077	.	.	.	p.Arg2077Gln;Xref=ExAC:rs771385000,NCI-TCGA:rs771385000,TOPMed:rs771385000,gnomAD:rs771385000;CytogeneticBand=12p13.33;GenomicLocation=NC_000012.12:g.896717G>A
Q9H4A3	NCI-TCGA;TOPMed;gnomAD	VARIANT	2078	2078	.	.	.	p.Arg2078Gln;Xref=NCI-TCGA:rs1043098905,TOPMed:rs1043098905,gnomAD:rs1043098905;CytogeneticBand=12p13.33;GenomicLocation=NC_000012.12:g.896720G>A
Q9H4A3	dbSNP;ClinVar	VARIANT	2080	2080	.	.	.	p.Arg2080Leu;Xref=ClinVar:RCV001297523,dbSNP:rs774170069;CytogeneticBand=12p13.33;GenomicLocation=NC_000012.12:g.896726G>T
Q9H4A3	ExAC;gnomAD	VARIANT	2080	2080	.	.	.	p.Arg2080Gln;Xref=ExAC:rs774170069,gnomAD:rs774170069;CytogeneticBand=12p13.33;GenomicLocation=NC_000012.12:g.896726G>A
Q9H4A3	TOPMed;ExAC;gnomAD	VARIANT	2081	2081	.	.	.	p.Asp2081Asn;Xref=ExAC:rs759243697,TOPMed:rs759243697,gnomAD:rs759243697;CytogeneticBand=12p13.33;GenomicLocation=NC_000012.12:g.896728G>A
Q9H4A3	TOPMed;dbSNP;gnomAD;ClinVar	VARIANT	2085	2085	.	.	.	p.Lys2085Arg;Xref=ClinVar:RCV001217962,TOPMed:rs1238009725,dbSNP:rs1238009725,gnomAD:rs1238009725;CytogeneticBand=12p13.33;GenomicLocation=NC_000012.12:g.897487A>G
Q9H4A3	TOPMed;ESP;ExAC	VARIANT	2088	2088	.	.	.	p.Gln2088Glu;Xref=ESP:rs144438463,ExAC:rs144438463,TOPMed:rs144438463;CytogeneticBand=12p13.33;GenomicLocation=NC_000012.12:g.897495C>G
Q9H4A3	gnomAD	VARIANT	2089	2089	.	.	.	p.Asp2089Glu;Xref=gnomAD:rs1185508045;CytogeneticBand=12p13.33;GenomicLocation=NC_000012.12:g.897500C>G
Q9H4A3	TOPMed	VARIANT	2089	2089	.	.	.	p.Asp2089Gly;Xref=TOPMed:rs1435139501;CytogeneticBand=12p13.33;GenomicLocation=NC_000012.12:g.897499A>G
Q9H4A3	TOPMed;ExAC;gnomAD	VARIANT	2089	2089	.	.	.	p.Asp2089Asn;Xref=ExAC:rs745572782,TOPMed:rs745572782,gnomAD:rs745572782;CytogeneticBand=12p13.33;GenomicLocation=NC_000012.12:g.897498G>A
Q9H4A3	TOPMed;gnomAD	VARIANT	2090	2090	.	.	.	p.Leu2090Val;Xref=TOPMed:rs992432813,gnomAD:rs992432813;CytogeneticBand=12p13.33;GenomicLocation=NC_000012.12:g.897501C>G
Q9H4A3	NCI-TCGA	VARIANT	2091	2091	.	.	.	p.Gln2091Pro;Xref=NCI-TCGA:TCGA novel;CytogeneticBand=12p13.33;GenomicLocation=NC_000012.12:g.897505A>C
Q9H4A3	NCI-TCGA	VARIANT	2092	2092	.	.	.	p.Ser2092Ile;Xref=NCI-TCGA:TCGA novel;CytogeneticBand=12p13.33;GenomicLocation=NC_000012.12:g.897508G>T
Q9H4A3	gnomAD	VARIANT	2092	2092	.	.	.	p.Ser2092Arg;Xref=gnomAD:rs1159470464;CytogeneticBand=12p13.33;GenomicLocation=NC_000012.12:g.897509T>A
Q9H4A3	ExAC;gnomAD	VARIANT	2092	2092	.	.	.	p.Ser2092Thr;Xref=ExAC:rs771635373,gnomAD:rs771635373;CytogeneticBand=12p13.33;GenomicLocation=NC_000012.12:g.897508G>C
Q9H4A3	TOPMed;ExAC;dbSNP;gnomAD;ClinVar	VARIANT	2093	2093	.	.	.	p.Arg2093Cys;Xref=ClinVar:RCV001222144,ExAC:rs771333421,TOPMed:rs771333421,dbSNP:rs771333421,gnomAD:rs771333421;CytogeneticBand=12p13.33;GenomicLocation=NC_000012.12:g.897510C>T
Q9H4A3	NCI-TCGA;TOPMed;ExAC;ClinGen;dbSNP;NCI-TCGA Cosmic;gnomAD;ClinVar	VARIANT	2093	2093	.	.	.	p.Arg2093His;Xref=ClinGen:CA6383377,NCI-TCGA Cosmic:COSM4037890,NCI-TCGA Cosmic:COSM4037891,ClinVar:RCV000597754,ClinVar:RCV000810398,ClinVar:RCV002368029,ExAC:rs200315094,NCI-TCGA:rs200315094,TOPMed:rs200315094,dbSNP:rs200315094,gnomAD:rs200315094;CytogeneticBand=12p13.33;GenomicLocation=NC_000012.12:g.897511G>A
Q9H4A3	TOPMed;ExAC;gnomAD	VARIANT	2096	2096	.	.	.	p.His2096Asp;Xref=ExAC:rs776595258,TOPMed:rs776595258,gnomAD:rs776595258;CytogeneticBand=12p13.33;GenomicLocation=NC_000012.12:g.897519C>G
Q9H4A3	gnomAD	VARIANT	2096	2096	.	.	.	p.His2096Arg;Xref=gnomAD:rs1450728062;CytogeneticBand=12p13.33;GenomicLocation=NC_000012.12:g.897520A>G
Q9H4A3	ExAC;gnomAD	VARIANT	2098	2098	.	.	.	p.Ile2098Val;Xref=ExAC:rs765086783,gnomAD:rs765086783;CytogeneticBand=12p13.33;GenomicLocation=NC_000012.12:g.897525A>G
Q9H4A3	NCI-TCGA	VARIANT	2099	2099	.	.	.	Xref=NCI-TCGA:TCGA novel;CytogeneticBand=12p13.33;GenomicLocation=NC_000012.12:g.897528G>T
Q9H4A3	NCI-TCGA Cosmic	VARIANT	2100	2100	.	.	.	p.Ser2100Tyr;Xref=NCI-TCGA Cosmic:COSM286538,NCI-TCGA Cosmic:COSM286539;CytogeneticBand=12p13.33;GenomicLocation=NC_000012.12:g.897532C>A
Q9H4A3	gnomAD	VARIANT	2102	2102	.	.	.	p.Tyr2102Cys;Xref=gnomAD:rs1240503074;CytogeneticBand=12p13.33;GenomicLocation=NC_000012.12:g.897538A>G
Q9H4A3	gnomAD	VARIANT	2102	2102	.	.	.	p.Tyr2102Phe;Xref=gnomAD:rs1240503074;CytogeneticBand=12p13.33;GenomicLocation=NC_000012.12:g.897538A>T
Q9H4A3	gnomAD	VARIANT	2103	2103	.	.	.	p.Thr2103Ile;Xref=gnomAD:rs1380180827;CytogeneticBand=12p13.33;GenomicLocation=NC_000012.12:g.897541C>T
Q9H4A3	dbSNP;gnomAD;ClinVar	VARIANT	2104	2104	.	.	.	p.Lys2104Glu;Xref=ClinVar:RCV000823615,dbSNP:rs1310976331,gnomAD:rs1310976331;CytogeneticBand=12p13.33;GenomicLocation=NC_000012.12:g.897543A>G
Q9H4A3	TOPMed;ExAC;gnomAD	VARIANT	2104	2104	.	.	.	p.Lys2104Arg;Xref=ExAC:rs750209111,TOPMed:rs750209111,gnomAD:rs750209111;CytogeneticBand=12p13.33;GenomicLocation=NC_000012.12:g.897544A>G
Q9H4A3	ExAC;gnomAD	VARIANT	2105	2105	.	.	.	p.Leu2105Gln;Xref=ExAC:rs758133988,gnomAD:rs758133988;CytogeneticBand=12p13.33;GenomicLocation=NC_000012.12:g.897547T>A
Q9H4A3	TOPMed;gnomAD	VARIANT	2105	2105	.	.	.	p.Leu2105Val;Xref=TOPMed:rs1199697447,gnomAD:rs1199697447;CytogeneticBand=12p13.33;GenomicLocation=NC_000012.12:g.897546C>G
Q9H4A3	Ensembl	VARIANT	2106	2106	.	.	.	p.Gly2106Ala;Xref=Ensembl:rs1238127491;CytogeneticBand=12p13.33;GenomicLocation=NC_000012.12:g.897550G>C
Q9H4A3	ExAC;gnomAD	VARIANT	2106	2106	.	.	.	p.Gly2106Arg;Xref=ExAC:rs752925467,gnomAD:rs752925467;CytogeneticBand=12p13.33;GenomicLocation=NC_000012.12:g.897549G>C
Q9H4A3	Ensembl	VARIANT	2106	2106	.	.	.	p.Gly2106Val;Xref=Ensembl:rs1238127491;CytogeneticBand=12p13.33;GenomicLocation=NC_000012.12:g.897550G>T
Q9H4A3	ExAC;gnomAD	VARIANT	2107	2107	.	.	.	p.Lys2107Met;Xref=ExAC:rs756171922,gnomAD:rs756171922;CytogeneticBand=12p13.33;GenomicLocation=NC_000012.12:g.897553A>T
Q9H4A3	TOPMed;gnomAD	VARIANT	2108	2108	.	.	.	p.Val2108Met;Xref=TOPMed:rs1437946999,gnomAD:rs1437946999;CytogeneticBand=12p13.33;GenomicLocation=NC_000012.12:g.897555G>A
Q9H4A3	ESP;ExAC;gnomAD	VARIANT	2109	2109	.	.	.	p.Pro2109Leu;Xref=ESP:rs367854683,ExAC:rs367854683,gnomAD:rs367854683;CytogeneticBand=12p13.33;GenomicLocation=NC_000012.12:g.897559C>T
Q9H4A3	NCI-TCGA	VARIANT	2109	2109	.	.	.	p.Pro2109Ser;Xref=NCI-TCGA:TCGA novel;CytogeneticBand=12p13.33;GenomicLocation=NC_000012.12:g.897558C>T
Q9H4A3	NCI-TCGA;Ensembl	VARIANT	2111	2111	.	.	.	p.Ala2111Val;Xref=Ensembl:rs1565607049,NCI-TCGA:rs1565607049;CytogeneticBand=12p13.33;GenomicLocation=NC_000012.12:g.897565C>T
Q9H4A3	TOPMed	VARIANT	2112	2112	.	.	.	p.Val2112Ile;Xref=TOPMed:rs1340667805;CytogeneticBand=12p13.33;GenomicLocation=NC_000012.12:g.897567G>A
Q9H4A3	gnomAD	VARIANT	2113	2113	.	.	.	p.Ile2113Val;Xref=gnomAD:rs1477139555;CytogeneticBand=12p13.33;GenomicLocation=NC_000012.12:g.897570A>G
Q9H4A3	NCI-TCGA	VARIANT	2114	2114	.	.	.	p.Ile2114Phe;Xref=NCI-TCGA:TCGA novel;CytogeneticBand=12p13.33;GenomicLocation=NC_000012.12:g.897573A>T
Q9H4A3	gnomAD	VARIANT	2114	2114	.	.	.	p.Ile2114Leu;Xref=gnomAD:rs1172364059;CytogeneticBand=12p13.33;GenomicLocation=NC_000012.12:g.897573A>C
Q9H4A3	gnomAD	VARIANT	2117	2117	.	.	.	p.Ala2117Thr;Xref=gnomAD:rs1403282464;CytogeneticBand=12p13.33;GenomicLocation=NC_000012.12:g.897582G>A
Q9H4A3	TOPMed;gnomAD	VARIANT	2118	2118	.	.	.	p.Ala2118Val;Xref=TOPMed:rs1471274454,gnomAD:rs1471274454;CytogeneticBand=12p13.33;GenomicLocation=NC_000012.12:g.897586C>T
Q9H4A3	ESP;ExAC;gnomAD	VARIANT	2119	2119	.	.	.	p.Pro2119Ser;Xref=ESP:rs372087699,ExAC:rs372087699,gnomAD:rs372087699;CytogeneticBand=12p13.33;GenomicLocation=NC_000012.12:g.897588C>T
Q9H4A3	Ensembl	VARIANT	2121	2121	.	.	.	p.Ser2121Leu;Xref=Ensembl:rs867516401;CytogeneticBand=12p13.33;GenomicLocation=NC_000012.12:g.897595C>T
Q9H4A3	gnomAD	VARIANT	2122	2122	.	.	.	p.Gly2122Arg;Xref=gnomAD:rs1398965260;CytogeneticBand=12p13.33;GenomicLocation=NC_000012.12:g.897597G>A
Q9H4A3	TOPMed	VARIANT	2123	2123	.	.	.	p.Arg2123Ser;Xref=TOPMed:rs1242660897;CytogeneticBand=12p13.33;GenomicLocation=NC_000012.12:g.897602A>C
Q9H4A3	NCI-TCGA	VARIANT	2125	2125	.	.	.	Xref=NCI-TCGA:TCGA novel;CytogeneticBand=12p13.33;GenomicLocation=NC_000012.12:g.897606C>T
Q9H4A3	ExAC;ClinGen;dbSNP;gnomAD;ClinVar	VARIANT	2125	2125	.	.	.	p.Arg2125Gln;Xref=ClinGen:CA6383390,ClinVar:RCV000538613,ExAC:rs757825668,dbSNP:rs757825668,gnomAD:rs757825668;CytogeneticBand=12p13.33;GenomicLocation=NC_000012.12:g.897607G>A
Q9H4A3	TOPMed;gnomAD	VARIANT	2126	2126	.	.	.	Xref=TOPMed:rs1332749968,gnomAD:rs1332749968;CytogeneticBand=12p13.33;GenomicLocation=NC_000012.12:g.897609C>T
Q9H4A3	TOPMed;ESP;ExAC;gnomAD	VARIANT	2126	2126	.	.	.	p.Arg2126Gln;Xref=ESP:rs376938138,ExAC:rs376938138,TOPMed:rs376938138,gnomAD:rs376938138;CytogeneticBand=12p13.33;GenomicLocation=NC_000012.12:g.897610G>A
Q9H4A3	Ensembl	VARIANT	2127	2127	.	.	.	p.Pro2127Arg;Xref=Ensembl:rs1565607272;CytogeneticBand=12p13.33;GenomicLocation=NC_000012.12:g.897613C>G
Q9H4A3	Ensembl	VARIANT	2127	2127	.	.	.	p.Pro2127Thr;Xref=Ensembl:rs978614574;CytogeneticBand=12p13.33;GenomicLocation=NC_000012.12:g.897612C>A
Q9H4A3	dbSNP;ClinVar	VARIANT	2128	2128	.	.	.	p.Thr2128Ala;Xref=ClinVar:RCV001044773,dbSNP:rs1954864122;CytogeneticBand=12p13.33;GenomicLocation=NC_000012.12:g.897615A>G
Q9H4A3	NCI-TCGA	VARIANT	2129	2129	.	.	.	p.Lys2129Arg;Xref=NCI-TCGA:TCGA novel;CytogeneticBand=12p13.33;GenomicLocation=NC_000012.12:g.897619A>G
Q9H4A3	ExAC;gnomAD	VARIANT	2135	2135	.	.	.	p.Ser2135Tyr;Xref=ExAC:rs772441387,gnomAD:rs772441387;CytogeneticBand=12p13.33;GenomicLocation=NC_000012.12:g.897637C>A
Q9H4A3	ExAC;gnomAD	VARIANT	2136	2136	.	.	.	p.Ser2136Gly;Xref=ExAC:rs775024404,gnomAD:rs775024404;CytogeneticBand=12p13.33;GenomicLocation=NC_000012.12:g.897639A>G
Q9H4A3	NCI-TCGA Cosmic	VARIANT	2137	2137	.	.	.	Xref=NCI-TCGA Cosmic:COSM3810748,NCI-TCGA Cosmic:COSM3810749,NCI-TCGA Cosmic:COSM5831939;CytogeneticBand=12p13.33;GenomicLocation=NC_000012.12:g.897642C>T
Q9H4A3	TOPMed;ExAC;dbSNP;gnomAD;ClinVar	VARIANT	2137	2137	.	.	.	p.Arg2137Gln;Xref=ClinVar:RCV001237546,ClinVar:RCV002375252,ExAC:rs746647121,TOPMed:rs746647121,dbSNP:rs746647121,gnomAD:rs746647121;CytogeneticBand=12p13.33;GenomicLocation=NC_000012.12:g.897643G>A
Q9H4A3	ExAC;gnomAD	VARIANT	2140	2140	.	.	.	p.Ser2140Thr;Xref=ExAC:rs768089161,gnomAD:rs768089161;CytogeneticBand=12p13.33;GenomicLocation=NC_000012.12:g.897651T>A
Q9H4A3	ExAC;gnomAD	VARIANT	2141	2141	.	.	.	p.Leu2141Val;Xref=ExAC:rs776111426,gnomAD:rs776111426;CytogeneticBand=12p13.33;GenomicLocation=NC_000012.12:g.897654T>G
Q9H4A3	TOPMed;gnomAD	VARIANT	2142	2142	.	.	.	p.Gly2142Arg;Xref=TOPMed:rs1199382432,gnomAD:rs1199382432;CytogeneticBand=12p13.33;GenomicLocation=NC_000012.12:g.897657G>C
Q9H4A3	TOPMed;ExAC;gnomAD	VARIANT	2143	2143	.	.	.	p.Asn2143Ser;Xref=ExAC:rs761800222,TOPMed:rs761800222,gnomAD:rs761800222;CytogeneticBand=12p13.33;GenomicLocation=NC_000012.12:g.897661A>G
Q9H4A3	NCI-TCGA Cosmic	VARIANT	2148	2148	.	.	.	p.Leu2148Phe;Xref=NCI-TCGA Cosmic:COSM6135026,NCI-TCGA Cosmic:COSM6135027,NCI-TCGA Cosmic:COSM6135028;CytogeneticBand=12p13.33;GenomicLocation=NC_000012.12:g.897675C>T
Q9H4A3	ClinGen;dbSNP;Ensembl;ClinVar	VARIANT	2148	2148	.	.	.	p.Leu2148Val;Xref=ClinGen:CA10633668,ClinVar:RCV000351996,Ensembl:rs886048786,dbSNP:rs886048786;CytogeneticBand=12p13.33;GenomicLocation=NC_000012.12:g.897675C>G
Q9H4A3	gnomAD	VARIANT	2151	2151	.	.	.	p.Asn2151Ile;Xref=gnomAD:rs1262851718;CytogeneticBand=12p13.33;GenomicLocation=NC_000012.12:g.900479A>T
Q9H4A3	gnomAD	VARIANT	2155	2155	.	.	.	p.Gln2155Leu;Xref=gnomAD:rs1259533809;CytogeneticBand=12p13.33;GenomicLocation=NC_000012.12:g.900491A>T
Q9H4A3	dbSNP;gnomAD;ClinVar	VARIANT	2158	2158	.	.	.	p.Ala2158Thr;Xref=ClinVar:RCV000813280,dbSNP:rs1173159491,gnomAD:rs1173159491;CytogeneticBand=12p13.33;GenomicLocation=NC_000012.12:g.900499G>A
Q9H4A3	TOPMed;gnomAD	VARIANT	2159	2159	.	.	.	p.Ser2159Ala;Xref=TOPMed:rs954317279,gnomAD:rs954317279;CytogeneticBand=12p13.33;GenomicLocation=NC_000012.12:g.900502T>G
Q9H4A3	dbSNP;ClinVar	VARIANT	2162	2162	.	.	.	p.His2162Gln;Xref=ClinVar:RCV001212046,dbSNP:rs1955166178;CytogeneticBand=12p13.33;GenomicLocation=NC_000012.12:g.900513C>G
Q9H4A3	TOPMed;dbSNP;gnomAD;ClinVar	VARIANT	2162	2162	.	.	.	p.His2162Tyr;Xref=ClinVar:RCV001042532,TOPMed:rs1367085372,dbSNP:rs1367085372,gnomAD:rs1367085372;CytogeneticBand=12p13.33;GenomicLocation=NC_000012.12:g.900511C>T
Q9H4A3	gnomAD	VARIANT	2165	2165	.	.	.	p.Gln2165Arg;Xref=gnomAD:rs1297368558;CytogeneticBand=12p13.33;GenomicLocation=NC_000012.12:g.900521A>G
Q9H4A3	gnomAD	VARIANT	2166	2166	.	.	.	p.Thr2166Ala;Xref=gnomAD:rs1340879295;CytogeneticBand=12p13.33;GenomicLocation=NC_000012.12:g.900523A>G
Q9H4A3	TOPMed;ExAC;dbSNP;gnomAD;ClinVar	VARIANT	2166	2166	.	.	.	p.Thr2166Ile;Xref=ClinVar:RCV001114898,ClinVar:RCV001856512,ExAC:rs762925275,TOPMed:rs762925275,dbSNP:rs762925275,gnomAD:rs762925275;CytogeneticBand=12p13.33;GenomicLocation=NC_000012.12:g.900524C>T
Q9H4A3	ClinGen;dbSNP;Ensembl;ClinVar	VARIANT	2168	2168	.	.	.	p.His2168Leu;Xref=ClinGen:CA383338083,ClinVar:RCV000548993,Ensembl:rs1555160733,dbSNP:rs1555160733;CytogeneticBand=12p13.33;GenomicLocation=NC_000012.12:g.900530A>T
Q9H4A3	ExAC;gnomAD	VARIANT	2169	2169	.	.	.	p.Pro2169Ser;Xref=ExAC:rs774193094,gnomAD:rs774193094;CytogeneticBand=12p13.33;GenomicLocation=NC_000012.12:g.900532C>T
Q9H4A3	NCI-TCGA Cosmic	VARIANT	2170	2170	.	.	.	p.Pro2170His;Xref=NCI-TCGA Cosmic:COSM933838,NCI-TCGA Cosmic:COSM933839;CytogeneticBand=12p13.33;GenomicLocation=NC_000012.12:g.900536C>A
Q9H4A3	gnomAD	VARIANT	2171	2171	.	.	.	p.Gly2171Val;Xref=gnomAD:rs1361883208;CytogeneticBand=12p13.33;GenomicLocation=NC_000012.12:g.900539G>T
Q9H4A3	ExAC;gnomAD	VARIANT	2173	2173	.	.	.	p.Ile2173Met;Xref=ExAC:rs764413719,gnomAD:rs764413719;CytogeneticBand=12p13.33;GenomicLocation=NC_000012.12:g.900546C>G
Q9H4A3	Ensembl	VARIANT	2175	2175	.	.	.	p.Glu2175Gln;Xref=Ensembl:rs1592247446;CytogeneticBand=12p13.33;GenomicLocation=NC_000012.12:g.900550G>C
Q9H4A3	ExAC;gnomAD	VARIANT	2177	2177	.	.	.	p.Gly2177Glu;Xref=ExAC:rs765382390,gnomAD:rs765382390;CytogeneticBand=12p13.33;GenomicLocation=NC_000012.12:g.900557G>A
Q9H4A3	TOPMed;ESP;ExAC;gnomAD	VARIANT	2177	2177	.	.	.	p.Gly2177Arg;Xref=ESP:rs375805785,ExAC:rs375805785,TOPMed:rs375805785,gnomAD:rs375805785;CytogeneticBand=12p13.33;GenomicLocation=NC_000012.12:g.900556G>A
Q9H4A3	Ensembl	VARIANT	2178	2178	.	.	.	p.Gln2178Glu;Xref=Ensembl:rs1036588128;CytogeneticBand=12p13.33;GenomicLocation=NC_000012.12:g.900559C>G
Q9H4A3	ExAC;gnomAD	VARIANT	2180	2180	.	.	.	p.Gln2180His;Xref=ExAC:rs750930199,gnomAD:rs750930199;CytogeneticBand=12p13.33;GenomicLocation=NC_000012.12:g.900567G>T
Q9H4A3	ExAC;gnomAD	VARIANT	2182	2182	.	.	.	p.Leu2182Ser;Xref=ExAC:rs780337085,gnomAD:rs780337085;CytogeneticBand=12p13.33;GenomicLocation=NC_000012.12:g.900572T>C
Q9H4A3	TOPMed;ExAC;gnomAD	VARIANT	2183	2183	.	.	.	p.Gln2183Glu;Xref=ExAC:rs751969478,TOPMed:rs751969478,gnomAD:rs751969478;CytogeneticBand=12p13.33;GenomicLocation=NC_000012.12:g.900574C>G
Q9H4A3	TOPMed;ExAC;gnomAD	VARIANT	2183	2183	.	.	.	p.Gln2183Lys;Xref=ExAC:rs751969478,TOPMed:rs751969478,gnomAD:rs751969478;CytogeneticBand=12p13.33;GenomicLocation=NC_000012.12:g.900574C>A
Q9H4A3	gnomAD	VARIANT	2185	2185	.	.	.	p.Leu2185Ile;Xref=gnomAD:rs898024572;CytogeneticBand=12p13.33;GenomicLocation=NC_000012.12:g.900580C>A
Q9H4A3	TOPMed	VARIANT	2186	2186	.	.	.	p.Lys2186Thr;Xref=TOPMed:rs1449724578;CytogeneticBand=12p13.33;GenomicLocation=NC_000012.12:g.900584A>C
Q9H4A3	gnomAD	VARIANT	2188	2188	.	.	.	p.Ser2188Phe;Xref=gnomAD:rs1300811119;CytogeneticBand=12p13.33;GenomicLocation=NC_000012.12:g.900590C>T
Q9H4A3	TOPMed;ESP;gnomAD	VARIANT	2188	2188	.	.	.	p.Ser2188Pro;Xref=ESP:rs141322375,TOPMed:rs141322375,gnomAD:rs141322375;CytogeneticBand=12p13.33;GenomicLocation=NC_000012.12:g.900589T>C
Q9H4A3	TOPMed;ESP;gnomAD	VARIANT	2188	2188	.	.	.	p.Ser2188Thr;Xref=ESP:rs141322375,TOPMed:rs141322375,gnomAD:rs141322375;CytogeneticBand=12p13.33;GenomicLocation=NC_000012.12:g.900589T>A
Q9H4A3	UniProt	VARIANT	2190	2190	.	.	.	p.Ser2190Cys;ID=VAR_041320;Xref=UniProt:VAR_041320;CytogeneticBand=12p13.33;Ontology_term=ECO:0000269;evidence=ECO:0000269|pubmed:17344846
Q9H4A3	ExAC;gnomAD	VARIANT	2191	2191	.	.	.	p.Ser2191Gly;Xref=ExAC:rs780858940,gnomAD:rs780858940;CytogeneticBand=12p13.33;GenomicLocation=NC_000012.12:g.900598A>G
Q9H4A3	NCI-TCGA Cosmic	VARIANT	2192	2192	.	.	.	p.Asp2192Glu;Xref=NCI-TCGA Cosmic:COSM6135000,NCI-TCGA Cosmic:COSM6135001,NCI-TCGA Cosmic:COSM6135002;CytogeneticBand=12p13.33;GenomicLocation=NC_000012.12:g.900603C>G
Q9H4A3	TOPMed;ExAC;dbSNP;gnomAD;ClinVar	VARIANT	2192	2192	.	.	.	p.Asp2192Asn;Xref=ClinVar:RCV001002280,ClinVar:RCV001860512,ExAC:rs747750974,TOPMed:rs747750974,dbSNP:rs747750974,gnomAD:rs747750974;CytogeneticBand=12p13.33;GenomicLocation=NC_000012.12:g.900601G>A
Q9H4A3	TOPMed;ExAC;gnomAD	VARIANT	2192	2192	.	.	.	p.Asp2192Tyr;Xref=ExAC:rs747750974,TOPMed:rs747750974,gnomAD:rs747750974;CytogeneticBand=12p13.33;GenomicLocation=NC_000012.12:g.900601G>T
Q9H4A3	TOPMed	VARIANT	2193	2193	.	.	.	p.Asn2193His;Xref=TOPMed:rs1352932904;CytogeneticBand=12p13.33;GenomicLocation=NC_000012.12:g.900604A>C
Q9H4A3	TOPMed;ExAC;gnomAD	VARIANT	2194	2194	.	.	.	p.Leu2194His;Xref=ExAC:rs769343231,TOPMed:rs769343231,gnomAD:rs769343231;CytogeneticBand=12p13.33;GenomicLocation=NC_000012.12:g.900608T>A
Q9H4A3	TOPMed	VARIANT	2195	2195	.	.	.	p.Tyr2195Cys;Xref=TOPMed:rs1224977829;CytogeneticBand=12p13.33;GenomicLocation=NC_000012.12:g.900611A>G
Q9H4A3	TOPMed	VARIANT	2196	2196	.	.	.	p.Ser2196Ala;Xref=TOPMed:rs931362011;CytogeneticBand=12p13.33;GenomicLocation=NC_000012.12:g.900613T>G
Q9H4A3	gnomAD	VARIANT	2197	2197	.	.	.	p.Ala2197Asp;Xref=gnomAD:rs1238299298;CytogeneticBand=12p13.33;GenomicLocation=NC_000012.12:g.900617C>A
Q9H4A3	ESP;ExAC;gnomAD	VARIANT	2198	2198	.	.	.	p.Phe2198Ile;Xref=ESP:rs370128345,ExAC:rs370128345,gnomAD:rs370128345;CytogeneticBand=12p13.33;GenomicLocation=NC_000012.12:g.900619T>A
Q9H4A3	ExAC;gnomAD	VARIANT	2199	2199	.	.	.	p.Thr2199Ile;Xref=ExAC:rs749252314,gnomAD:rs749252314;CytogeneticBand=12p13.33;GenomicLocation=NC_000012.12:g.900623C>T
Q9H4A3	TOPMed;1000Genomes;ExAC;dbSNP;gnomAD;ClinVar	VARIANT	2206	2206	.	.	.	p.Val2206Leu;Xref=ClinVar:RCV000800307,ClinVar:RCV002509543,1000Genomes:rs141160595,ExAC:rs141160595,TOPMed:rs141160595,dbSNP:rs141160595,gnomAD:rs141160595;CytogeneticBand=12p13.33;GenomicLocation=NC_000012.12:g.900643G>C
Q9H4A3	NCI-TCGA;COSMIC;NCI-TCGA Cosmic;gnomAD	VARIANT	2208	2208	.	.	.	p.Ser2208Asn;Xref=NCI-TCGA Cosmic:COSM278139,NCI-TCGA Cosmic:COSM278140,cosmic curated:COSM278140,NCI-TCGA:rs1244513308,gnomAD:rs1244513308;CytogeneticBand=12p13.33;GenomicLocation=NC_000012.12:g.900650G>A;Ontology_term=ECO:0000313%2CECO:0000313;evidence=ECO:0000313|pubmed:22810696%2CECO:0000313|cosmic_study:376
Q9H4A3	TOPMed;1000Genomes;ESP;ExAC;ClinGen;dbSNP;gnomAD;ClinVar	VARIANT	2208	2208	.	.	.	p.Ser2208Arg;Xref=ClinGen:CA202065,ClinVar:RCV000176681,ClinVar:RCV000872951,ClinVar:RCV002272159,ClinVar:RCV002381573,1000Genomes:rs72650768,ESP:rs72650768,ExAC:rs72650768,TOPMed:rs72650768,dbSNP:rs72650768,gnomAD:rs72650768,ClinVar:RCV000694632;CytogeneticBand=12p13.33;GenomicLocation=NC_000012.12:g.900651C>A%2C NC_000012.12:g.900651C>G
Q9H4A3	TOPMed	VARIANT	2209	2209	.	.	.	p.Leu2209Phe;Xref=TOPMed:rs1399741291;CytogeneticBand=12p13.33;GenomicLocation=NC_000012.12:g.900652C>T
Q9H4A3	TOPMed;ESP;gnomAD	VARIANT	2212	2212	.	.	.	p.Pro2212Ala;Xref=ESP:rs145690082,TOPMed:rs145690082,gnomAD:rs145690082;CytogeneticBand=12p13.33;GenomicLocation=NC_000012.12:g.900661C>G
Q9H4A3	TOPMed;ESP;gnomAD	VARIANT	2212	2212	.	.	.	p.Pro2212Thr;Xref=ESP:rs145690082,TOPMed:rs145690082,gnomAD:rs145690082;CytogeneticBand=12p13.33;GenomicLocation=NC_000012.12:g.900661C>A
Q9H4A3	gnomAD	VARIANT	2214	2214	.	.	.	p.Gln2214Arg;Xref=gnomAD:rs1380548148;CytogeneticBand=12p13.33;GenomicLocation=NC_000012.12:g.900668A>G
Q9H4A3	gnomAD	VARIANT	2216	2216	.	.	.	p.Thr2216Ile;Xref=gnomAD:rs1406234512;CytogeneticBand=12p13.33;GenomicLocation=NC_000012.12:g.907850C>T
Q9H4A3	ExAC;gnomAD	VARIANT	2221	2221	.	.	.	p.Thr2221Ala;Xref=ExAC:rs767938457,gnomAD:rs767938457;CytogeneticBand=12p13.33;GenomicLocation=NC_000012.12:g.907864A>G
Q9H4A3	ExAC;dbSNP;gnomAD;ClinVar	VARIANT	2222	2222	.	.	.	p.Val2222Ala;Xref=ClinVar:RCV001041871,ExAC:rs779375135,dbSNP:rs779375135,gnomAD:rs779375135;CytogeneticBand=12p13.33;GenomicLocation=NC_000012.12:g.907868T>C
Q9H4A3	TOPMed;gnomAD	VARIANT	2222	2222	.	.	.	p.Val2222Ile;Xref=TOPMed:rs1328634658,gnomAD:rs1328634658;CytogeneticBand=12p13.33;GenomicLocation=NC_000012.12:g.907867G>A
Q9H4A3	TOPMed;gnomAD	VARIANT	2222	2222	.	.	.	p.Val2222Leu;Xref=TOPMed:rs1328634658,gnomAD:rs1328634658;CytogeneticBand=12p13.33;GenomicLocation=NC_000012.12:g.907867G>C
Q9H4A3	TOPMed;ExAC;gnomAD	VARIANT	2223	2223	.	.	.	p.Gly2223Ala;Xref=ExAC:rs756403070,TOPMed:rs756403070,gnomAD:rs756403070;CytogeneticBand=12p13.33;GenomicLocation=NC_000012.12:g.907871G>C
Q9H4A3	TOPMed;ExAC;dbSNP;gnomAD;ClinVar	VARIANT	2224	2224	.	.	.	p.Ala2224Ser;Xref=ClinVar:RCV001051957,ExAC:rs763836773,TOPMed:rs763836773,dbSNP:rs763836773,gnomAD:rs763836773;CytogeneticBand=12p13.33;GenomicLocation=NC_000012.12:g.907873G>T
Q9H4A3	TOPMed;ExAC;gnomAD	VARIANT	2224	2224	.	.	.	p.Ala2224Thr;Xref=ExAC:rs763836773,TOPMed:rs763836773,gnomAD:rs763836773;CytogeneticBand=12p13.33;GenomicLocation=NC_000012.12:g.907873G>A
Q9H4A3	TOPMed;ExAC;gnomAD	VARIANT	2224	2224	.	.	.	p.Ala2224Val;Xref=ExAC:rs753382746,TOPMed:rs753382746,gnomAD:rs753382746;CytogeneticBand=12p13.33;GenomicLocation=NC_000012.12:g.907874C>T
Q9H4A3	TOPMed;gnomAD	VARIANT	2225	2225	.	.	.	p.Thr2225Ala;Xref=TOPMed:rs1028997187,gnomAD:rs1028997187;CytogeneticBand=12p13.33;GenomicLocation=NC_000012.12:g.907876A>G
Q9H4A3	gnomAD	VARIANT	2228	2228	.	.	.	p.Ser2228Thr;Xref=gnomAD:rs1263706961;CytogeneticBand=12p13.33;GenomicLocation=NC_000012.12:g.907886G>C
Q9H4A3	TOPMed;COSMIC;ExAC;dbSNP;gnomAD;ClinVar	VARIANT	2231	2231	.	.	.	p.Ala2231Thr;Xref=cosmic curated:COSM347406,ClinVar:RCV000806422,ClinVar:RCV002381776,ExAC:rs778252327,TOPMed:rs778252327,dbSNP:rs778252327,gnomAD:rs778252327;CytogeneticBand=12p13.33;GenomicLocation=NC_000012.12:g.907894G>A;Ontology_term=ECO:0000313%2CECO:0000313;evidence=ECO:0000313|pubmed:22980975%2CECO:0000313|cosmic_study:431
Q9H4A3	TOPMed;ExAC;gnomAD	VARIANT	2231	2231	.	.	.	p.Ala2231Val;Xref=ExAC:rs745862944,TOPMed:rs745862944,gnomAD:rs745862944;CytogeneticBand=12p13.33;GenomicLocation=NC_000012.12:g.907895C>T
Q9H4A3	TOPMed;gnomAD	VARIANT	2232	2232	.	.	.	p.Gln2232Glu;Xref=TOPMed:rs1052286273,gnomAD:rs1052286273;CytogeneticBand=12p13.33;GenomicLocation=NC_000012.12:g.907897C>G
Q9H4A3	TOPMed;ExAC	VARIANT	2233	2233	.	.	.	p.Ala2233Gly;Xref=ExAC:rs780078845,TOPMed:rs780078845;CytogeneticBand=12p13.33;GenomicLocation=NC_000012.12:g.907901C>G
Q9H4A3	TOPMed;ExAC	VARIANT	2233	2233	.	.	.	p.Ala2233Val;Xref=ExAC:rs780078845,TOPMed:rs780078845;CytogeneticBand=12p13.33;GenomicLocation=NC_000012.12:g.907901C>T
Q9H4A3	ExAC	VARIANT	2234	2234	.	.	.	p.Gln2234His;Xref=ExAC:rs768533451;CytogeneticBand=12p13.33;GenomicLocation=NC_000012.12:g.907905G>C%2C NC_000012.12:g.907905G>T
Q9H4A3	gnomAD	VARIANT	2235	2235	.	.	.	p.Pro2235Leu;Xref=gnomAD:rs1234999175;CytogeneticBand=12p13.33;GenomicLocation=NC_000012.12:g.907907C>T
Q9H4A3	ExAC;gnomAD	VARIANT	2236	2236	.	.	.	p.Pro2236Ser;Xref=ExAC:rs771084139,gnomAD:rs771084139;CytogeneticBand=12p13.33;GenomicLocation=NC_000012.12:g.907909C>T
Q9H4A3	gnomAD	VARIANT	2238	2238	.	.	.	p.Met2238Ile;Xref=gnomAD:rs1430644425;CytogeneticBand=12p13.33;GenomicLocation=NC_000012.12:g.907917G>A
Q9H4A3	Ensembl	VARIANT	2238	2238	.	.	.	p.Met2238Val;Xref=Ensembl:rs1565623800;CytogeneticBand=12p13.33;GenomicLocation=NC_000012.12:g.907915A>G
Q9H4A3	TOPMed;ExAC;gnomAD	VARIANT	2239	2239	.	.	.	p.Thr2239Met;Xref=ExAC:rs753567713,TOPMed:rs753567713,gnomAD:rs753567713;CytogeneticBand=12p13.33;GenomicLocation=NC_000012.12:g.907919C>T
Q9H4A3	ExAC;gnomAD	VARIANT	2252	2252	.	.	.	p.Lys2252Asn;Xref=ExAC:rs775935459,gnomAD:rs775935459;CytogeneticBand=12p13.33;GenomicLocation=NC_000012.12:g.907959G>T
Q9H4A3	ExAC;gnomAD	VARIANT	2256	2256	.	.	.	p.Asn2256Ser;Xref=ExAC:rs761048329,gnomAD:rs761048329;CytogeneticBand=12p13.33;GenomicLocation=NC_000012.12:g.907970A>G
Q9H4A3	dbSNP;ClinVar	VARIANT	2260	2260	.	.	.	p.Asp2260Asn;Xref=ClinVar:RCV001306438,dbSNP:rs1955845183;CytogeneticBand=12p13.33;GenomicLocation=NC_000012.12:g.907981G>A
Q9H4A3	ExAC;gnomAD	VARIANT	2262	2262	.	.	.	p.Met2262Val;Xref=ExAC:rs764343033,gnomAD:rs764343033;CytogeneticBand=12p13.33;GenomicLocation=NC_000012.12:g.907987A>G
Q9H4A3	ExAC;gnomAD	VARIANT	2263	2263	.	.	.	p.Asn2263Ser;Xref=ExAC:rs753567963,gnomAD:rs753567963;CytogeneticBand=12p13.33;GenomicLocation=NC_000012.12:g.907991A>G
Q9H4A3	ExAC;gnomAD	VARIANT	2264	2264	.	.	.	p.Leu2264Ile;Xref=ExAC:rs761363777,gnomAD:rs761363777;CytogeneticBand=12p13.33;GenomicLocation=NC_000012.12:g.907993C>A
Q9H4A3	ExAC;gnomAD	VARIANT	2264	2264	.	.	.	p.Leu2264Val;Xref=ExAC:rs761363777,gnomAD:rs761363777;CytogeneticBand=12p13.33;GenomicLocation=NC_000012.12:g.907993C>G
Q9H4A3	NCI-TCGA Cosmic	VARIANT	2265	2265	.	.	.	p.Ser2265Leu;Xref=NCI-TCGA Cosmic:COSM4820900,NCI-TCGA Cosmic:COSM4820901,NCI-TCGA Cosmic:COSM4820902;CytogeneticBand=12p13.33;GenomicLocation=NC_000012.12:g.907997C>T
Q9H4A3	ExAC;gnomAD	VARIANT	2265	2265	.	.	.	p.Ser2265Pro;Xref=ExAC:rs764856249,gnomAD:rs764856249;CytogeneticBand=12p13.33;GenomicLocation=NC_000012.12:g.907996T>C
Q9H4A3	TOPMed;ExAC;dbSNP;gnomAD;ClinVar	VARIANT	2266	2266	.	.	.	p.Gly2266Val;Xref=ClinVar:RCV000699482,ExAC:rs770327670,TOPMed:rs770327670,dbSNP:rs770327670,gnomAD:rs770327670;CytogeneticBand=12p13.33;GenomicLocation=NC_000012.12:g.908000G>T
Q9H4A3	ExAC;gnomAD	VARIANT	2268	2268	.	.	.	p.Arg2268Lys;Xref=ExAC:rs757911845,gnomAD:rs757911845;CytogeneticBand=12p13.33;GenomicLocation=NC_000012.12:g.908006G>A
Q9H4A3	gnomAD	VARIANT	2269	2269	.	.	.	p.Gly2269Ala;Xref=gnomAD:rs1196649761;CytogeneticBand=12p13.33;GenomicLocation=NC_000012.12:g.908009G>C
Q9H4A3	gnomAD	VARIANT	2269	2269	.	.	.	p.Gly2269Val;Xref=gnomAD:rs1196649761;CytogeneticBand=12p13.33;GenomicLocation=NC_000012.12:g.908009G>T
Q9H4A3	TOPMed;ExAC;gnomAD	VARIANT	2270	2270	.	.	.	p.Ser2270Gly;Xref=ExAC:rs780174776,TOPMed:rs780174776,gnomAD:rs780174776;CytogeneticBand=12p13.33;GenomicLocation=NC_000012.12:g.908011A>G
Q9H4A3	TOPMed;ExAC;gnomAD	VARIANT	2270	2270	.	.	.	p.Ser2270Arg;Xref=ExAC:rs780174776,TOPMed:rs780174776,gnomAD:rs780174776;CytogeneticBand=12p13.33;GenomicLocation=NC_000012.12:g.908011A>C
Q9H4A3	TOPMed;ExAC;gnomAD	VARIANT	2274	2274	.	.	.	p.Met2274Val;Xref=ExAC:rs780823198,TOPMed:rs780823198,gnomAD:rs780823198;CytogeneticBand=12p13.33;GenomicLocation=NC_000012.12:g.908023A>G
Q9H4A3	TOPMed;1000Genomes;ESP;ExAC;gnomAD	VARIANT	2276	2276	.	.	.	Xref=1000Genomes:rs4766334,ESP:rs4766334,ExAC:rs4766334,TOPMed:rs4766334,gnomAD:rs4766334;CytogeneticBand=12p13.33;GenomicLocation=NC_000012.12:g.908031C>A
Q9H4A3	ExAC;gnomAD	VARIANT	2276	2276	.	.	.	p.Tyr2276Asn;Xref=ExAC:rs771046977,gnomAD:rs771046977;CytogeneticBand=12p13.33;GenomicLocation=NC_000012.12:g.908029T>A
Q9H4A3	Ensembl	VARIANT	2278	2278	.	.	.	p.Gly2278Asp;Xref=Ensembl:rs1592281271;CytogeneticBand=12p13.33;GenomicLocation=NC_000012.12:g.908476G>A
Q9H4A3	dbSNP;gnomAD;ClinVar	VARIANT	2278	2278	.	.	.	p.Gly2278Arg;Xref=ClinVar:RCV000821676,dbSNP:rs1245571411,gnomAD:rs1245571411;CytogeneticBand=12p13.33;GenomicLocation=NC_000012.12:g.908475G>C
Q9H4A3	dbSNP;ClinVar	VARIANT	2279	2279	.	.	.	p.Pro2279Leu;Xref=ClinVar:RCV001050809,dbSNP:rs1955886652;CytogeneticBand=12p13.33;GenomicLocation=NC_000012.12:g.908479C>T
Q9H4A3	ExAC;gnomAD	VARIANT	2282	2282	.	.	.	p.Ala2282Ser;Xref=ExAC:rs780103639,gnomAD:rs780103639;CytogeneticBand=12p13.33;GenomicLocation=NC_000012.12:g.908487G>T
Q9H4A3	gnomAD	VARIANT	2285	2285	.	.	.	p.Phe2285Leu;Xref=gnomAD:rs1253517703;CytogeneticBand=12p13.33;GenomicLocation=NC_000012.12:g.908498C>G
Q9H4A3	gnomAD	VARIANT	2285	2285	.	.	.	p.Phe2285Tyr;Xref=gnomAD:rs1207406562;CytogeneticBand=12p13.33;GenomicLocation=NC_000012.12:g.908497T>A
Q9H4A3	TOPMed	VARIANT	2287	2287	.	.	.	p.Ala2287Thr;Xref=TOPMed:rs1050369612;CytogeneticBand=12p13.33;GenomicLocation=NC_000012.12:g.908502G>A
Q9H4A3	ExAC;gnomAD	VARIANT	2289	2289	.	.	.	p.Gly2289Arg;Xref=ExAC:rs748489954,gnomAD:rs748489954;CytogeneticBand=12p13.33;GenomicLocation=NC_000012.12:g.908508G>A
Q9H4A3	Ensembl	VARIANT	2290	2290	.	.	.	p.Gln2290His;Xref=Ensembl:rs1258863936;CytogeneticBand=12p13.33;GenomicLocation=NC_000012.12:g.908513A>T
Q9H4A3	NCI-TCGA	VARIANT	2295	2295	.	.	.	p.Met2295Ile;Xref=NCI-TCGA:TCGA novel;CytogeneticBand=12p13.33;GenomicLocation=NC_000012.12:g.908528G>T
Q9H4A3	TOPMed;ExAC;dbSNP;gnomAD;ClinVar	VARIANT	2295	2295	.	.	.	p.Met2295Leu;Xref=ClinVar:RCV001060797,ExAC:rs762667877,TOPMed:rs762667877,dbSNP:rs762667877,gnomAD:rs762667877;CytogeneticBand=12p13.33;GenomicLocation=NC_000012.12:g.908526A>T
Q9H4A3	TOPMed;ExAC;gnomAD	VARIANT	2295	2295	.	.	.	p.Met2295Val;Xref=ExAC:rs762667877,TOPMed:rs762667877,gnomAD:rs762667877;CytogeneticBand=12p13.33;GenomicLocation=NC_000012.12:g.908526A>G
Q9H4A3	Ensembl	VARIANT	2298	2298	.	.	.	p.Asn2298Thr;Xref=Ensembl:rs1592281556;CytogeneticBand=12p13.33;GenomicLocation=NC_000012.12:g.908536A>C
Q9H4A3	TOPMed;ESP;ExAC;dbSNP;gnomAD;ClinVar	VARIANT	2299	2299	.	.	.	p.Leu2299Val;Xref=ClinVar:RCV000803013,ClinVar:RCV002388494,ESP:rs143616411,ExAC:rs143616411,TOPMed:rs143616411,dbSNP:rs143616411,gnomAD:rs143616411;CytogeneticBand=12p13.33;GenomicLocation=NC_000012.12:g.908538C>G
Q9H4A3	NCI-TCGA	VARIANT	2301	2301	.	.	.	p.Gly2301Asp;Xref=NCI-TCGA:TCGA novel;CytogeneticBand=12p13.33;GenomicLocation=NC_000012.12:g.908545G>A
Q9H4A3	gnomAD	VARIANT	2301	2301	.	.	.	p.Gly2301Arg;Xref=gnomAD:rs1337401133;CytogeneticBand=12p13.33;GenomicLocation=NC_000012.12:g.908544G>C
Q9H4A3	ExAC;gnomAD	VARIANT	2302	2302	.	.	.	p.Ser2302Phe;Xref=ExAC:rs767363022,gnomAD:rs767363022;CytogeneticBand=12p13.33;GenomicLocation=NC_000012.12:g.908548C>T
Q9H4A3	ExAC;gnomAD	VARIANT	2303	2303	.	.	.	p.Ala2303Val;Xref=ExAC:rs752629128,gnomAD:rs752629128;CytogeneticBand=12p13.33;GenomicLocation=NC_000012.12:g.908551C>T
Q9H4A3	ExAC;gnomAD	VARIANT	2305	2305	.	.	.	p.Ile2305Phe;Xref=ExAC:rs755909714,gnomAD:rs755909714;CytogeneticBand=12p13.33;GenomicLocation=NC_000012.12:g.908556A>T
Q9H4A3	dbSNP;ClinVar	VARIANT	2308	2308	.	.	.	p.Ala2308Val;Xref=ClinVar:RCV001202501,dbSNP:rs1955893159;CytogeneticBand=12p13.33;GenomicLocation=NC_000012.12:g.908566C>T
Q9H4A3	TOPMed	VARIANT	2310	2310	.	.	.	p.Ala2310Val;Xref=TOPMed:rs1204227298;CytogeneticBand=12p13.33;GenomicLocation=NC_000012.12:g.908572C>T
Q9H4A3	TOPMed	VARIANT	2311	2311	.	.	.	p.Thr2311Ala;Xref=TOPMed:rs1317165482;CytogeneticBand=12p13.33;GenomicLocation=NC_000012.12:g.908574A>G
Q9H4A3	ExAC;gnomAD	VARIANT	2312	2312	.	.	.	p.Ser2312Cys;Xref=ExAC:rs763844475,gnomAD:rs763844475;CytogeneticBand=12p13.33;GenomicLocation=NC_000012.12:g.908578C>G
Q9H4A3	ExAC;gnomAD	VARIANT	2317	2317	.	.	.	p.Thr2317Ala;Xref=ExAC:rs750710650,gnomAD:rs750710650;CytogeneticBand=12p13.33;GenomicLocation=NC_000012.12:g.908592A>G
Q9H4A3	dbSNP;ClinVar	VARIANT	2317	2317	.	.	.	Xref=ClinVar:RCV001326114,dbSNP:rs771255174;CytogeneticBand=12p13.33;GenomicLocation=NC_000012.12:g.908593_908595del
Q9H4A3	gnomAD	VARIANT	2318	2318	.	.	.	p.Lys2318Gln;Xref=gnomAD:rs1323400413;CytogeneticBand=12p13.33;GenomicLocation=NC_000012.12:g.908595A>C
Q9H4A3	gnomAD	VARIANT	2320	2320	.	.	.	p.Met2320Ile;Xref=gnomAD:rs200578713;CytogeneticBand=12p13.33;GenomicLocation=NC_000012.12:g.908603G>A
Q9H4A3	ESP;ExAC;gnomAD	VARIANT	2320	2320	.	.	.	p.Met2320Thr;Xref=ESP:rs371290073,ExAC:rs371290073,gnomAD:rs371290073;CytogeneticBand=12p13.33;GenomicLocation=NC_000012.12:g.908602T>C
Q9H4A3	NCI-TCGA;TOPMed;1000Genomes;COSMIC;ExAC;NCI-TCGA Cosmic;gnomAD	VARIANT	2320	2320	.	.	.	p.Met2320Val;Xref=NCI-TCGA Cosmic:COSM1298822,cosmic curated:COSM1298822,NCI-TCGA Cosmic:COSM1298823,1000Genomes:rs144574284,ExAC:rs144574284,NCI-TCGA:rs144574284,TOPMed:rs144574284,gnomAD:rs144574284;CytogeneticBand=12p13.33;GenomicLocation=NC_000012.12:g.908601A>G;Ontology_term=ECO:0000313;evidence=ECO:0000313|cosmic_study:413
Q9H4A3	dbSNP;Ensembl;ClinVar	VARIANT	2321	2321	.	.	.	p.Cys2321Arg;Xref=ClinVar:RCV000796228,Ensembl:rs1592281849,dbSNP:rs1592281849;CytogeneticBand=12p13.33;GenomicLocation=NC_000012.12:g.908604T>C
Q9H4A3	gnomAD	VARIANT	2322	2322	.	.	.	p.Pro2322Thr;Xref=gnomAD:rs1251020054;CytogeneticBand=12p13.33;GenomicLocation=NC_000012.12:g.908607C>A
Q9H4A3	TOPMed;gnomAD	VARIANT	2323	2323	.	.	.	p.Pro2323Leu;Xref=TOPMed:rs1173650870,gnomAD:rs1173650870;CytogeneticBand=12p13.33;GenomicLocation=NC_000012.12:g.908611C>T
Q9H4A3	gnomAD	VARIANT	2323	2323	.	.	.	p.Pro2323Thr;Xref=gnomAD:rs1420629830;CytogeneticBand=12p13.33;GenomicLocation=NC_000012.12:g.908610C>A
Q9H4A3	TOPMed;gnomAD	VARIANT	2326	2326	.	.	.	p.Tyr2326His;Xref=TOPMed:rs1360624115,gnomAD:rs1360624115;CytogeneticBand=12p13.33;GenomicLocation=NC_000012.12:g.908619T>C
Q9H4A3	ExAC;dbSNP;gnomAD;ClinVar	VARIANT	2329	2329	.	.	.	p.Pro2329Leu;Xref=ClinVar:RCV001040192,ClinVar:RCV001508685,ClinVar:RCV002400236,ExAC:rs781574573,dbSNP:rs781574573,gnomAD:rs781574573;CytogeneticBand=12p13.33;GenomicLocation=NC_000012.12:g.908629C>T
Q9H4A3	TOPMed;gnomAD	VARIANT	2330	2330	.	.	.	p.Ala2330Pro;Xref=TOPMed:rs1177317020,gnomAD:rs1177317020;CytogeneticBand=12p13.33;GenomicLocation=NC_000012.12:g.908631G>C
Q9H4A3	NCI-TCGA;TOPMed;NCI-TCGA Cosmic;gnomAD	VARIANT	2330	2330	.	.	.	p.Ala2330Thr;Xref=NCI-TCGA Cosmic:COSM5182266,NCI-TCGA:rs1177317020,TOPMed:rs1177317020,gnomAD:rs1177317020;CytogeneticBand=12p13.33;GenomicLocation=NC_000012.12:g.908631G>A
Q9H4A3	Ensembl	VARIANT	2330	2330	.	.	.	p.Ala2330Val;Xref=Ensembl:rs1565625592;CytogeneticBand=12p13.33;GenomicLocation=NC_000012.12:g.908632C>T
Q9H4A3	Ensembl	VARIANT	2331	2331	.	.	.	p.Thr2331Pro;Xref=Ensembl:rs1592281993;CytogeneticBand=12p13.33;GenomicLocation=NC_000012.12:g.908634A>C
Q9H4A3	TOPMed	VARIANT	2332	2332	.	.	.	p.Pro2332Leu;Xref=TOPMed:rs994583198;CytogeneticBand=12p13.33;GenomicLocation=NC_000012.12:g.908638C>T
Q9H4A3	ExAC;gnomAD	VARIANT	2332	2332	.	.	.	p.Pro2332Thr;Xref=ExAC:rs748668885,gnomAD:rs748668885;CytogeneticBand=12p13.33;GenomicLocation=NC_000012.12:g.908637C>A
Q9H4A3	dbSNP;ClinVar	VARIANT	2333	2333	.	.	.	p.Phe2333Leu;Xref=ClinVar:RCV001344141,dbSNP:rs1955898305;CytogeneticBand=12p13.33;GenomicLocation=NC_000012.12:g.908640T>C
Q9H4A3	dbSNP;gnomAD;ClinVar	VARIANT	2333	2333	.	.	.	p.Phe2333Ser;Xref=ClinVar:RCV000810099,dbSNP:rs1440345094,gnomAD:rs1440345094;CytogeneticBand=12p13.33;GenomicLocation=NC_000012.12:g.908641T>C
Q9H4A3	TOPMed;ExAC;ClinGen;dbSNP;gnomAD;ClinVar	VARIANT	2334	2334	.	.	.	p.Gly2334Ser;Xref=ClinGen:CA6383542,ClinVar:RCV000647856,ExAC:rs770326362,TOPMed:rs770326362,dbSNP:rs770326362,gnomAD:rs770326362;CytogeneticBand=12p13.33;GenomicLocation=NC_000012.12:g.908643G>A
Q9H4A3	dbSNP;ClinVar	VARIANT	2335	2335	.	.	.	p.Ala2335Ser;Xref=ClinVar:RCV001221064,dbSNP:rs375901694;CytogeneticBand=12p13.33;GenomicLocation=NC_000012.12:g.908646G>T
Q9H4A3	TOPMed;ESP;ExAC;ClinGen;dbSNP;gnomAD;ClinVar	VARIANT	2335	2335	.	.	.	p.Ala2335Thr;Xref=ClinGen:CA6383544,ClinVar:RCV000532160,ESP:rs375901694,ExAC:rs375901694,TOPMed:rs375901694,dbSNP:rs375901694,gnomAD:rs375901694;CytogeneticBand=12p13.33;GenomicLocation=NC_000012.12:g.908646G>A
Q9H4A3	ExAC;gnomAD	VARIANT	2337	2337	.	.	.	p.Trp2337Arg;Xref=ExAC:rs773987890,gnomAD:rs773987890;CytogeneticBand=12p13.33;GenomicLocation=NC_000012.12:g.908652T>A%2C NC_000012.12:g.908652T>C
Q9H4A3	Ensembl	VARIANT	2338	2338	.	.	.	p.Ser2338Arg;Xref=Ensembl:rs1592282124;CytogeneticBand=12p13.33;GenomicLocation=NC_000012.12:g.908657T>G
Q9H4A3	gnomAD	VARIANT	2339	2339	.	.	.	p.Gly2339Arg;Xref=gnomAD:rs1295998421;CytogeneticBand=12p13.33;GenomicLocation=NC_000012.12:g.908658G>A
Q9H4A3	TOPMed;ExAC;gnomAD	VARIANT	2340	2340	.	.	.	p.Thr2340Met;Xref=ExAC:rs767029551,TOPMed:rs767029551,gnomAD:rs767029551;CytogeneticBand=12p13.33;GenomicLocation=NC_000012.12:g.908662C>T
Q9H4A3	gnomAD	VARIANT	2341	2341	.	.	.	p.Gly2341Asp;Xref=gnomAD:rs1275801853;CytogeneticBand=12p13.33;GenomicLocation=NC_000012.12:g.908665G>A
Q9H4A3	TOPMed;1000Genomes;ESP;ExAC;ClinGen;dbSNP;gnomAD;ClinVar	VARIANT	2341	2341	.	.	.	p.Gly2341Ser;Xref=ClinGen:CA6383550,ClinVar:RCV000291824,ClinVar:RCV000542452,ClinVar:RCV001002276,ClinVar:RCV001546004,ClinVar:RCV002411199,1000Genomes:rs146042595,ESP:rs146042595,ExAC:rs146042595,TOPMed:rs146042595,dbSNP:rs146042595,gnomAD:rs146042595;CytogeneticBand=12p13.33;GenomicLocation=NC_000012.12:g.908664G>A
Q9H4A3	ExAC;gnomAD	VARIANT	2343	2343	.	.	.	p.Pro2343Ala;Xref=ExAC:rs763934476,gnomAD:rs763934476;CytogeneticBand=12p13.33;GenomicLocation=NC_000012.12:g.908670C>G
Q9H4A3	gnomAD	VARIANT	2344	2344	.	.	.	p.Ala2344Thr;Xref=gnomAD:rs1251565394;CytogeneticBand=12p13.33;GenomicLocation=NC_000012.12:g.908673G>A
Q9H4A3	ExAC;gnomAD	VARIANT	2344	2344	.	.	.	p.Ala2344Val;Xref=ExAC:rs753640143,gnomAD:rs753640143;CytogeneticBand=12p13.33;GenomicLocation=NC_000012.12:g.908674C>T
Q9H4A3	ExAC	VARIANT	2345	2345	.	.	.	p.Pro2345Thr;Xref=ExAC:rs766617331;CytogeneticBand=12p13.33;GenomicLocation=NC_000012.12:g.908676C>A
Q9H4A3	Ensembl	VARIANT	2346	2346	.	.	.	p.Gln2346His;Xref=Ensembl:rs1026240438;CytogeneticBand=12p13.33;GenomicLocation=NC_000012.12:g.908681G>C
Q9H4A3	NCI-TCGA	VARIANT	2349	2349	.	.	.	p.Gly2349Asp;Xref=NCI-TCGA:TCGA novel;CytogeneticBand=12p13.33;GenomicLocation=NC_000012.12:g.908689G>A
Q9H4A3	TOPMed;ESP;ExAC;dbSNP;gnomAD;ClinVar	VARIANT	2353	2353	.	.	.	p.Pro2353His;Xref=ClinVar:RCV000802067,ESP:rs375566748,ExAC:rs375566748,TOPMed:rs375566748,dbSNP:rs375566748,gnomAD:rs375566748;CytogeneticBand=12p13.33;GenomicLocation=NC_000012.12:g.908701C>A
Q9H4A3	ExAC;gnomAD	VARIANT	2353	2353	.	.	.	p.Pro2353Thr;Xref=ExAC:rs748673917,gnomAD:rs748673917;CytogeneticBand=12p13.33;GenomicLocation=NC_000012.12:g.908700C>A
Q9H4A3	TOPMed	VARIANT	2357	2357	.	.	.	p.Ala2357Thr;Xref=TOPMed:rs991955084;CytogeneticBand=12p13.33;GenomicLocation=NC_000012.12:g.908712G>A
Q9H4A3	TOPMed;dbSNP;ClinVar	VARIANT	2358	2358	.	.	.	p.Ser2358Phe;Xref=ClinVar:RCV001047074,TOPMed:rs1236255708,dbSNP:rs1236255708;CytogeneticBand=12p13.33;GenomicLocation=NC_000012.12:g.908716C>T
Q9H4A3	Ensembl	VARIANT	2360	2360	.	.	.	p.Gln2360His;Xref=Ensembl:rs964779646;CytogeneticBand=12p13.33;GenomicLocation=NC_000012.12:g.908723G>T
Q9H4A3	gnomAD	VARIANT	2361	2361	.	.	.	p.Asn2361Tyr;Xref=gnomAD:rs1169775909;CytogeneticBand=12p13.33;GenomicLocation=NC_000012.12:g.908724A>T
Q9H4A3	ExAC;gnomAD	VARIANT	2362	2362	.	.	.	p.Phe2362Cys;Xref=ExAC:rs778367857,gnomAD:rs778367857;CytogeneticBand=12p13.33;GenomicLocation=NC_000012.12:g.908728T>G
Q9H4A3	UniProt	VARIANT	2362	2362	.	.	.	p.Phe2362Leu;ID=VAR_041321;Xref=UniProt:VAR_041321;CytogeneticBand=12p13.33;Ontology_term=ECO:0000269;evidence=ECO:0000269|pubmed:17344846
Q9H4A3	TOPMed	VARIANT	2363	2363	.	.	.	p.Asn2363Ser;Xref=TOPMed:rs1024906884;CytogeneticBand=12p13.33;GenomicLocation=NC_000012.12:g.908731A>G
Q9H4A3	dbSNP;ClinVar	VARIANT	2365	2365	.	.	.	Xref=ClinVar:RCV000723224,ClinVar:RCV002485846,dbSNP:rs1565626117;CytogeneticBand=12p13.33;GenomicLocation=NC_000012.12:g.908735del
Q9H4A3	gnomAD	VARIANT	2365	2365	.	.	.	p.Ser2365Asn;Xref=gnomAD:rs1463668083;CytogeneticBand=12p13.33;GenomicLocation=NC_000012.12:g.908737G>A
Q9H4A3	TOPMed;1000Genomes;ExAC	VARIANT	2366	2366	.	.	.	p.Asn2366Tyr;Xref=1000Genomes:rs534059333,ExAC:rs534059333,TOPMed:rs534059333;CytogeneticBand=12p13.33;GenomicLocation=NC_000012.12:g.908739A>T
Q9H4A3	dbSNP;ClinVar	VARIANT	2367	2367	.	.	.	Xref=ClinVar:RCV001325683,ClinVar:RCV002412045,dbSNP:rs1565626163;CytogeneticBand=12p13.33;GenomicLocation=NC_000012.12:g.908740_908741dup
Q9H4A3	TOPMed	VARIANT	2367	2367	.	.	.	p.Leu2367Ser;Xref=TOPMed:rs1288483273;CytogeneticBand=12p13.33;GenomicLocation=NC_000012.12:g.908743T>C
Q9H4A3	Ensembl	VARIANT	2368	2368	.	.	.	p.Gln2368His;Xref=Ensembl:rs994965874;CytogeneticBand=12p13.33;GenomicLocation=NC_000012.12:g.908747G>T
Q9H4A3	ExAC;gnomAD	VARIANT	2372	2372	.	.	.	p.Ser2372Cys;Xref=ExAC:rs771383347,gnomAD:rs771383347;CytogeneticBand=12p13.33;GenomicLocation=NC_000012.12:g.908757A>T
Q9H4A3	ExAC;dbSNP;gnomAD;ClinVar	VARIANT	2372	2372	.	.	.	p.Ser2372Gly;Xref=ClinVar:RCV000695345,ExAC:rs771383347,dbSNP:rs771383347,gnomAD:rs771383347;CytogeneticBand=12p13.33;GenomicLocation=NC_000012.12:g.908757A>G
Q9H4A3	Ensembl	VARIANT	2373	2373	.	.	.	p.Asn2373Thr;Xref=Ensembl:rs1592282583;CytogeneticBand=12p13.33;GenomicLocation=NC_000012.12:g.908761A>C
Q9H4A3	ClinGen;dbSNP;Ensembl;ClinVar	VARIANT	2374	2374	.	.	.	p.Pro2374Leu;Xref=ClinGen:CA383341585,ClinVar:RCV000647853,Ensembl:rs1555164537,dbSNP:rs1555164537;CytogeneticBand=12p13.33;GenomicLocation=NC_000012.12:g.908764C>T
Q9H4A3	TOPMed	VARIANT	2374	2374	.	.	.	p.Pro2374Ser;Xref=TOPMed:rs1358007415;CytogeneticBand=12p13.33;GenomicLocation=NC_000012.12:g.908763C>T
Q9H4A3	NCI-TCGA;NCI-TCGA Cosmic	VARIANT	2375	2375	.	.	.	Xref=NCI-TCGA Cosmic:COSM2063366,NCI-TCGA Cosmic:COSM2063367,NCI-TCGA:rs1565626263;CytogeneticBand=12p13.33;GenomicLocation=NC_000012.12:g.908762del
Q9H4A3	TOPMed;ExAC;gnomAD	VARIANT	2375	2375	.	.	.	p.Pro2375Ser;Xref=ExAC:rs745500675,TOPMed:rs745500675,gnomAD:rs745500675;CytogeneticBand=12p13.33;GenomicLocation=NC_000012.12:g.908766C>T
Q9H4A3	TOPMed;ExAC;gnomAD	VARIANT	2376	2376	.	.	.	p.Gly2376Ala;Xref=ExAC:rs760116094,TOPMed:rs760116094,gnomAD:rs760116094;CytogeneticBand=12p13.33;GenomicLocation=NC_000012.12:g.908770G>C
Q9H4A3	TOPMed;COSMIC;ExAC;gnomAD	VARIANT	2376	2376	.	.	.	p.Gly2376Asp;Xref=cosmic curated:COSM1270482,ExAC:rs760116094,TOPMed:rs760116094,gnomAD:rs760116094;CytogeneticBand=12p13.33;GenomicLocation=NC_000012.12:g.908770G>A;Ontology_term=ECO:0000313%2CECO:0000313;evidence=ECO:0000313|pubmed:23525077%2CECO:0000313|cosmic_study:464
Q9H4A3	NCI-TCGA	VARIANT	2376	2376	.	.	.	Xref=NCI-TCGA:TCGA novel;CytogeneticBand=12p13.33;GenomicLocation=NC_000012.12:g.908761_908762insC
Q9H4A3	ExAC;gnomAD	VARIANT	2376	2376	.	.	.	p.Gly2376Ser;Xref=ExAC:rs775052421,gnomAD:rs775052421;CytogeneticBand=12p13.33;GenomicLocation=NC_000012.12:g.908769G>A
Q9H4A3	ClinGen;dbSNP;Ensembl;ClinVar	VARIANT	2378	2378	.	.	.	p.Asn2378Ser;Xref=ClinGen:CA383341625,ClinVar:RCV000647848,ClinVar:RCV002406432,Ensembl:rs1555164556,dbSNP:rs1555164556;CytogeneticBand=12p13.33;GenomicLocation=NC_000012.12:g.908776A>G
Q9H4A3	TOPMed;gnomAD	VARIANT	2380	2380	.	.	.	p.Arg2380Pro;Xref=TOPMed:rs531919850,gnomAD:rs531919850;CytogeneticBand=12p13.33;GenomicLocation=NC_000012.12:g.908782G>C
Q9H4A3	TOPMed;ClinGen;dbSNP;gnomAD;ClinVar	VARIANT	2380	2380	.	.	.	p.Arg2380Gln;Xref=ClinGen:CA10638740,ClinVar:RCV000328165,ClinVar:RCV002520779,TOPMed:rs531919850,dbSNP:rs531919850,gnomAD:rs531919850;CytogeneticBand=12p13.33;GenomicLocation=NC_000012.12:g.908782G>A
Q9H4A3	TOPMed;UniProt;1000Genomes;ExAC;ClinGen;dbSNP;gnomAD;ClinVar	VARIANT	2380	2380	.	.	.	p.Arg2380Trp;ID=VAR_041322;Xref=ClinGen:CA6383568,ClinVar:RCV000647838,ClinVar:RCV002422364,UniProt:VAR_041322,1000Genomes:rs56262445,ExAC:rs56262445,TOPMed:rs56262445,dbSNP:rs56262445,gnomAD:rs56262445;CytogeneticBand=12p13.33;GenomicLocation=NC_000012.12:g.908781C>T;Ontology_term=ECO:0000269;evidence=ECO:0000269|pubmed:17344846
Q9H4A3	TOPMed;1000Genomes;ExAC;dbSNP;gnomAD;ClinVar	VARIANT	2383	2383	.	.	.	Xref=ClinVar:RCV001985073,1000Genomes:rs55650617,ExAC:rs55650617,TOPMed:rs55650617,dbSNP:rs55650617,gnomAD:rs55650617;CytogeneticBand=12p13.33;GenomicLocation=NC_000012.12:g.908790T>A
