# Supplementary material for: Cullin-3 proteins be a novel biomarkers and therapeutic targets for hyperchloremia induced by oral poisoning
Source: Sci Rep. 2024 Apr 13;14:8597. doi: 10.1038/s41598-024-59264-4 (PMC11016057; doi:10.1038/s41598-024-59264-4)
Supplement: Supplementary file 4 — Supplementary Table S4. [file 41598_2024_59264_MOESM4_ESM.xlsx]

## Sheet: Sheet1
Table S4. List of variants identified in Cull-3
##sequence-region Q13618 1 768
Q13618	NCI-TCGA Cosmic	VARIANT	2	2	.	.	.	Xref=NCI-TCGA Cosmic:COSM3991109;CytogeneticBand=2q36.2;GenomicLocation=NC_000002.12:g.224585005G>T
Q13618	TOPMed;gnomAD	VARIANT	5	5	.	.	.	p.Ser5Ile;Xref=TOPMed:rs1009417526,gnomAD:rs1009417526;CytogeneticBand=2q36.2;GenomicLocation=NC_000002.12:g.224584996C>A
Q13618	TOPMed;gnomAD	VARIANT	5	5	.	.	.	p.Ser5Asn;Xref=TOPMed:rs1009417526,gnomAD:rs1009417526;CytogeneticBand=2q36.2;GenomicLocation=NC_000002.12:g.224584996C>T
Q13618	NCI-TCGA Cosmic	VARIANT	6	6	.	.	.	p.Lys6Asn;Xref=NCI-TCGA Cosmic:COSM1284362;CytogeneticBand=2q36.2;GenomicLocation=NC_000002.12:g.224584992T>A
Q13618	ExAC;gnomAD	VARIANT	6	6	.	.	.	p.Lys6Arg;Xref=ExAC:rs757582263,gnomAD:rs757582263;CytogeneticBand=2q36.2;GenomicLocation=NC_000002.12:g.224584993T>C
Q13618	TOPMed;gnomAD	VARIANT	8	8	.	.	.	p.Thr8Met;Xref=TOPMed:rs1034800855,gnomAD:rs1034800855;CytogeneticBand=2q36.2;GenomicLocation=NC_000002.12:g.224584987G>A
Q13618	gnomAD	VARIANT	8	8	.	.	.	p.Thr8Pro;Xref=gnomAD:rs1323366532;CytogeneticBand=2q36.2;GenomicLocation=NC_000002.12:g.224584988T>G
Q13618	1000Genomes;ExAC;gnomAD	VARIANT	11	11	.	.	.	p.Arg11Trp;Xref=1000Genomes:rs532085416,ExAC:rs532085416,gnomAD:rs532085416;CytogeneticBand=2q36.2;GenomicLocation=NC_000002.12:g.224584979G>A
Q13618	UniProt;dbSNP;Ensembl	VARIANT	13	13	.	.	.	p.Asp13His;ID=VAR_017194;Xref=UniProt:VAR_017194,Ensembl:rs2969802,dbSNP:rs2969802;CytogeneticBand=2q36.2;GenomicLocation=NC_000002.12:g.224584973C>G
Q13618	gnomAD	VARIANT	14	14	.	.	.	p.Thr14Ala;Xref=gnomAD:rs1449014217;CytogeneticBand=2q36.2;GenomicLocation=NC_000002.12:g.224584970T>C
Q13618	TOPMed;ExAC;gnomAD	VARIANT	14	14	.	.	.	p.Thr14Asn;Xref=ExAC:rs767631760,TOPMed:rs767631760,gnomAD:rs767631760;CytogeneticBand=2q36.2;GenomicLocation=NC_000002.12:g.224584969G>T
Q13618	TOPMed;gnomAD	VARIANT	15	15	.	.	.	p.Lys15Arg;Xref=TOPMed:rs1335865703,gnomAD:rs1335865703;CytogeneticBand=2q36.2;GenomicLocation=NC_000002.12:g.224584966T>C
Q13618	NCI-TCGA	VARIANT	16	16	.	.	.	Xref=NCI-TCGA:TCGA novel;CytogeneticBand=2q36.2;GenomicLocation=NC_000002.12:g.224584961_224584962GC>T
Q13618	Ensembl	VARIANT	17	17	.	.	.	p.Arg17Trp;Xref=Ensembl:rs866438129;CytogeneticBand=2q36.2;GenomicLocation=NC_000002.12:g.224584961G>A
Q13618	Ensembl	VARIANT	22	22	.	.	.	p.Pro22Leu;Xref=Ensembl:rs867746441;CytogeneticBand=2q36.2;GenomicLocation=NC_000002.12:g.224584945G>A
Q13618	NCI-TCGA	VARIANT	22	22	.	.	.	Xref=NCI-TCGA:TCGA novel;CytogeneticBand=2q36.2;GenomicLocation=NC_000002.12:g.224584947del
Q13618	Ensembl	VARIANT	23	23	.	.	.	p.Met23Ile;Xref=Ensembl:rs1574693229;CytogeneticBand=2q36.2;GenomicLocation=NC_000002.12:g.224557854C>A
Q13618	gnomAD	VARIANT	25	25	.	.	.	p.Met25Thr;Xref=gnomAD:rs1382194775;CytogeneticBand=2q36.2;GenomicLocation=NC_000002.12:g.224557849A>G
Q13618	NCI-TCGA Cosmic	VARIANT	26	26	.	.	.	p.Asp26Tyr;Xref=NCI-TCGA Cosmic:COSM1017127;CytogeneticBand=2q36.2;GenomicLocation=NC_000002.12:g.224557847C>A
Q13618	NCI-TCGA Cosmic	VARIANT	29	29	.	.	.	p.Tyr29His;Xref=NCI-TCGA Cosmic:COSM3578284;CytogeneticBand=2q36.2;GenomicLocation=NC_000002.12:g.224557838A>G
Q13618	NCI-TCGA Cosmic	VARIANT	31	31	.	.	.	p.Asn31His;Xref=NCI-TCGA Cosmic:COSM1017126;CytogeneticBand=2q36.2;GenomicLocation=NC_000002.12:g.224557832T>G
Q13618	gnomAD	VARIANT	35	35	.	.	.	p.Asp35Glu;Xref=gnomAD:rs1165128140;CytogeneticBand=2q36.2;GenomicLocation=NC_000002.12:g.224557818G>T
Q13618	ExAC;gnomAD	VARIANT	35	35	.	.	.	p.Asp35Gly;Xref=ExAC:rs749470638,gnomAD:rs749470638;CytogeneticBand=2q36.2;GenomicLocation=NC_000002.12:g.224557819T>C
Q13618	ClinGen;dbSNP;ClinVar	VARIANT	39	39	.	.	.	Xref=ClinGen:CA658657244,ClinVar:RCV000522638,dbSNP:rs1553535855;CytogeneticBand=2q36.2;GenomicLocation=NC_000002.12:g.224557811dup
Q13618	NCI-TCGA	VARIANT	39	39	.	.	.	Xref=NCI-TCGA:rs1553535855;CytogeneticBand=2q36.2;GenomicLocation=NC_000002.12:g.224557806_224557807insT
Q13618	NCI-TCGA	VARIANT	39	39	.	.	.	Xref=NCI-TCGA:TCGA novel;CytogeneticBand=2q36.2;GenomicLocation=NC_000002.12:g.224557807del
Q13618	ExAC;gnomAD	VARIANT	40	40	.	.	.	p.Ala40Ser;Xref=ExAC:rs780471397,gnomAD:rs780471397;CytogeneticBand=2q36.2;GenomicLocation=NC_000002.12:g.224557805C>A
Q13618	NCI-TCGA	VARIANT	40	40	.	.	.	p.Ala40Val;Xref=NCI-TCGA:TCGA novel;CytogeneticBand=2q36.2;GenomicLocation=NC_000002.12:g.224557804G>A
Q13618	ExAC;gnomAD	VARIANT	41	41	.	.	.	p.Ile41Val;Xref=ExAC:rs756230201,gnomAD:rs756230201;CytogeneticBand=2q36.2;GenomicLocation=NC_000002.12:g.224557802T>C
Q13618	NCI-TCGA Cosmic	VARIANT	42	42	.	.	.	Xref=NCI-TCGA Cosmic:COSM3991108;CytogeneticBand=2q36.2;GenomicLocation=NC_000002.12:g.224557799G>A
Q13618	TOPMed	VARIANT	42	42	.	.	.	p.Gln42Arg;Xref=TOPMed:rs1305579931;CytogeneticBand=2q36.2;GenomicLocation=NC_000002.12:g.224557798T>C
Q13618	dbSNP;ClinVar	VARIANT	46	46	.	.	.	Xref=ClinVar:RCV001352925,dbSNP:rs1694759979;CytogeneticBand=2q36.2;GenomicLocation=NC_000002.12:g.224557786del;Ontology_term=ECO:0000313;evidence=ECO:0000313|pubmed:32341456
Q13618	ExAC;gnomAD	VARIANT	46	46	.	.	.	p.Arg46Cys;Xref=ExAC:rs745998120,gnomAD:rs745998120;CytogeneticBand=2q36.2;GenomicLocation=NC_000002.12:g.224557787G>A
Q13618	TOPMed;1000Genomes;ExAC;gnomAD	VARIANT	46	46	.	.	.	p.Arg46His;Xref=1000Genomes:rs190453078,ExAC:rs190453078,TOPMed:rs190453078,gnomAD:rs190453078;CytogeneticBand=2q36.2;GenomicLocation=NC_000002.12:g.224557786C>T
Q13618	NCI-TCGA Cosmic	VARIANT	48	48	.	.	.	p.Asn48Tyr;Xref=NCI-TCGA Cosmic:COSM3364605;CytogeneticBand=2q36.2;GenomicLocation=NC_000002.12:g.224557781T>A
Q13618	NCI-TCGA Cosmic	VARIANT	50	50	.	.	.	p.Ser50Asn;Xref=NCI-TCGA Cosmic:COSM1017125;CytogeneticBand=2q36.2;GenomicLocation=NC_000002.12:g.224557774C>T
Q13618	NCI-TCGA Cosmic	VARIANT	52	52	.	.	.	p.Leu52Val;Xref=NCI-TCGA Cosmic:COSM1669807;CytogeneticBand=2q36.2;GenomicLocation=NC_000002.12:g.224557769G>C
Q13618	NCI-TCGA Cosmic	VARIANT	53	53	.	.	.	p.Ser53Arg;Xref=NCI-TCGA Cosmic:COSM720510;CytogeneticBand=2q36.2;GenomicLocation=NC_000002.12:g.224557764A>C
Q13618	ExAC;gnomAD	VARIANT	55	55	.	.	.	Xref=ExAC:rs758208528,gnomAD:rs758208528;CytogeneticBand=2q36.2;GenomicLocation=NC_000002.12:g.224557760C>A
Q13618	dbSNP;Ensembl;ClinVar	VARIANT	58	58	.	.	.	p.Tyr58Cys;Xref=ClinVar:RCV000677281,ClinVar:RCV000987041,ClinVar:RCV001352922,Ensembl:rs1553535841,dbSNP:rs1553535841;CytogeneticBand=2q36.2;GenomicLocation=NC_000002.12:g.224557750T>C;Ontology_term=ECO:0000313;evidence=ECO:0000313|pubmed:30311385
Q13618	NCI-TCGA	VARIANT	59	59	.	.	.	p.Arg59Gly;Xref=NCI-TCGA:TCGA novel;CytogeneticBand=2q36.2;GenomicLocation=NC_000002.12:g.224557748T>C
Q13618	NCI-TCGA Cosmic	VARIANT	59	59	.	.	.	p.Arg59Ser;Xref=NCI-TCGA Cosmic:COSM3991107;CytogeneticBand=2q36.2;GenomicLocation=NC_000002.12:g.224557746T>G
Q13618	ExAC;gnomAD	VARIANT	63	63	.	.	.	p.Thr63Ala;Xref=ExAC:rs754820004,gnomAD:rs754820004;CytogeneticBand=2q36.2;GenomicLocation=NC_000002.12:g.224557736T>C
Q13618	ExAC;gnomAD	VARIANT	64	64	.	.	.	p.Met64Ile;Xref=ExAC:rs753461792,gnomAD:rs753461792;CytogeneticBand=2q36.2;GenomicLocation=NC_000002.12:g.224557731C>T
Q13618	NCI-TCGA	VARIANT	68	68	.	.	.	p.Lys68Thr;Xref=NCI-TCGA:TCGA novel;CytogeneticBand=2q36.2;GenomicLocation=NC_000002.12:g.224557720T>G
Q13618	TOPMed	VARIANT	69	69	.	.	.	p.His69Arg;Xref=TOPMed:rs1243407967;CytogeneticBand=2q36.2;GenomicLocation=NC_000002.12:g.224557717T>C
Q13618	NCI-TCGA Cosmic	VARIANT	70	70	.	.	.	p.Gly70Arg;Xref=NCI-TCGA Cosmic:COSM6157299;CytogeneticBand=2q36.2;GenomicLocation=NC_000002.12:g.224557715C>G
Q13618	TOPMed;gnomAD	VARIANT	71	71	.	.	.	p.Glu71Ala;Xref=TOPMed:rs1418654298,gnomAD:rs1418654298;CytogeneticBand=2q36.2;GenomicLocation=NC_000002.12:g.224557711T>G
Q13618	ExAC;gnomAD	VARIANT	74	74	.	.	.	p.Tyr74His;Xref=ExAC:rs760220676,gnomAD:rs760220676;CytogeneticBand=2q36.2;GenomicLocation=NC_000002.12:g.224557703A>G
Q13618	NCI-TCGA Cosmic	VARIANT	77	77	.	.	.	p.Leu77Pro;Xref=NCI-TCGA Cosmic:COSM3991106;CytogeneticBand=2q36.2;GenomicLocation=NC_000002.12:g.224557693A>G
Q13618	NCI-TCGA Cosmic	VARIANT	79	79	.	.	.	Xref=NCI-TCGA Cosmic:COSM1017123;CytogeneticBand=2q36.2;GenomicLocation=NC_000002.12:g.224557688C>A
Q13618	TOPMed	VARIANT	83	83	.	.	.	p.Glu83Lys;Xref=TOPMed:rs1417750087;CytogeneticBand=2q36.2;GenomicLocation=NC_000002.12:g.224557676C>T
Q13618	TOPMed;gnomAD	VARIANT	86	86	.	.	.	p.Ile86Val;Xref=TOPMed:rs1365665456,gnomAD:rs1365665456;CytogeneticBand=2q36.2;GenomicLocation=NC_000002.12:g.224557667T>C
Q13618	ExAC;gnomAD	VARIANT	87	87	.	.	.	p.Asn87Lys;Xref=ExAC:rs762185486,gnomAD:rs762185486;CytogeneticBand=2q36.2;GenomicLocation=NC_000002.12:g.224557662A>C
Q13618	TOPMed	VARIANT	89	89	.	.	.	p.Val89Met;Xref=TOPMed:rs1350012050;CytogeneticBand=2q36.2;GenomicLocation=NC_000002.12:g.224535641C>T
Q13618	NCI-TCGA	VARIANT	90	90	.	.	.	Xref=NCI-TCGA:TCGA novel;CytogeneticBand=2q36.2;GenomicLocation=NC_000002.12:g.224535638G>A
Q13618	NCI-TCGA;TOPMed;COSMIC;ExAC;NCI-TCGA Cosmic;gnomAD	VARIANT	90	90	.	.	.	p.Arg90Gln;Xref=NCI-TCGA Cosmic:COSM1017122,cosmic curated:COSM1017122,ExAC:rs764765022,NCI-TCGA:rs764765022,TOPMed:rs764765022,gnomAD:rs764765022;CytogeneticBand=2q36.2;GenomicLocation=NC_000002.12:g.224535637C>T;Ontology_term=ECO:0000313;evidence=ECO:0000313|cosmic_study:419
Q13618	ExAC;gnomAD	VARIANT	91	91	.	.	.	p.Glu91Lys;Xref=ExAC:rs763393047,gnomAD:rs763393047;CytogeneticBand=2q36.2;GenomicLocation=NC_000002.12:g.224535635C>T
Q13618	NCI-TCGA Cosmic	VARIANT	92	92	.	.	.	p.Asp92His;Xref=NCI-TCGA Cosmic:COSM70344;CytogeneticBand=2q36.2;GenomicLocation=NC_000002.12:g.224535632C>G
Q13618	gnomAD	VARIANT	92	92	.	.	.	p.Asp92Val;Xref=gnomAD:rs1193226803;CytogeneticBand=2q36.2;GenomicLocation=NC_000002.12:g.224535631T>A
Q13618	NCI-TCGA;TOPMed;ExAC;NCI-TCGA Cosmic;gnomAD	VARIANT	93	93	.	.	.	p.Val93Ile;Xref=NCI-TCGA Cosmic:COSM4091971,ExAC:rs775935313,NCI-TCGA:rs775935313,TOPMed:rs775935313,gnomAD:rs775935313;CytogeneticBand=2q36.2;GenomicLocation=NC_000002.12:g.224535629C>T
Q13618	NCI-TCGA	VARIANT	96	96	.	.	.	Xref=NCI-TCGA:TCGA novel;CytogeneticBand=2q36.2;GenomicLocation=NC_000002.12:g.224535619G>T
Q13618	gnomAD	VARIANT	97	97	.	.	.	p.Leu97Phe;Xref=gnomAD:rs1268847894;CytogeneticBand=2q36.2;GenomicLocation=NC_000002.12:g.224535615C>A
Q13618	NCI-TCGA	VARIANT	98	98	.	.	.	p.Asn98Lys;Xref=NCI-TCGA:TCGA novel;CytogeneticBand=2q36.2;GenomicLocation=NC_000002.12:g.224535612A>T
Q13618	ClinGen;dbSNP;Ensembl;ClinVar	VARIANT	102	102	.	.	.	p.Leu102Ile;Xref=ClinGen:CA10614541,ClinVar:RCV000317737,ClinVar:RCV001139554,Ensembl:rs886055697,dbSNP:rs886055697;CytogeneticBand=2q36.2;GenomicLocation=NC_000002.12:g.224535602G>T
Q13618	TOPMed;ExAC;gnomAD	VARIANT	104	104	.	.	.	p.Thr104Lys;Xref=ExAC:rs768929186,TOPMed:rs768929186,gnomAD:rs768929186;CytogeneticBand=2q36.2;GenomicLocation=NC_000002.12:g.224535595G>T
Q13618	TOPMed;ExAC;gnomAD	VARIANT	104	104	.	.	.	p.Thr104Met;Xref=ExAC:rs768929186,TOPMed:rs768929186,gnomAD:rs768929186;CytogeneticBand=2q36.2;GenomicLocation=NC_000002.12:g.224535595G>A
Q13618	TOPMed;ExAC;gnomAD	VARIANT	104	104	.	.	.	p.Thr104Arg;Xref=ExAC:rs768929186,TOPMed:rs768929186,gnomAD:rs768929186;CytogeneticBand=2q36.2;GenomicLocation=NC_000002.12:g.224535595G>C
Q13618	ClinGen;dbSNP;Ensembl;ClinVar	VARIANT	104	104	.	.	.	p.Thr104Ser;Xref=ClinGen:CA10612944,ClinVar:RCV000260274,ClinVar:RCV001139553,Ensembl:rs886055696,dbSNP:rs886055696;CytogeneticBand=2q36.2;GenomicLocation=NC_000002.12:g.224535596T>A
Q13618	ExAC;gnomAD	VARIANT	109	109	.	.	.	p.Trp109Gly;Xref=ExAC:rs749230098,gnomAD:rs749230098;CytogeneticBand=2q36.2;GenomicLocation=NC_000002.12:g.224535581A>C
Q13618	gnomAD	VARIANT	116	116	.	.	.	p.Met116Ile;Xref=gnomAD:rs1338523921;CytogeneticBand=2q36.2;GenomicLocation=NC_000002.12:g.224535558C>T
Q13618	ExAC;gnomAD	VARIANT	116	116	.	.	.	p.Met116Val;Xref=ExAC:rs755957972,gnomAD:rs755957972;CytogeneticBand=2q36.2;GenomicLocation=NC_000002.12:g.224535560T>C
Q13618	NCI-TCGA	VARIANT	118	118	.	.	.	p.Met118Ile;Xref=NCI-TCGA:TCGA novel;CytogeneticBand=2q36.2;GenomicLocation=NC_000002.12:g.224535552C>A
Q13618	gnomAD	VARIANT	126	126	.	.	.	p.Met126Ile;Xref=gnomAD:rs1450348592;CytogeneticBand=2q36.2;GenomicLocation=NC_000002.12:g.224535528C>T
Q13618	NCI-TCGA Cosmic	VARIANT	128	128	.	.	.	p.Arg128Pro;Xref=NCI-TCGA Cosmic:COSM6157300;CytogeneticBand=2q36.2;GenomicLocation=NC_000002.12:g.224514768C>G
Q13618	NCI-TCGA Cosmic	VARIANT	138	138	.	.	.	p.Asn138Asp;Xref=NCI-TCGA Cosmic:COSM1129301;CytogeneticBand=2q36.2;GenomicLocation=NC_000002.12:g.224514739T>C
Q13618	gnomAD	VARIANT	141	141	.	.	.	p.Asn141Ser;Xref=gnomAD:rs200745447;CytogeneticBand=2q36.2;GenomicLocation=NC_000002.12:g.224514729T>C
Q13618	NCI-TCGA	VARIANT	142	142	.	.	.	p.Leu142Phe;Xref=NCI-TCGA:TCGA novel;CytogeneticBand=2q36.2;GenomicLocation=NC_000002.12:g.224514725C>A
Q13618	NCI-TCGA	VARIANT	144	144	.	.	.	Xref=NCI-TCGA:TCGA novel;CytogeneticBand=2q36.2;GenomicLocation=NC_000002.12:g.224514722del
Q13618	gnomAD	VARIANT	145	145	.	.	.	p.Ile145Val;Xref=gnomAD:rs1295218372;CytogeneticBand=2q36.2;GenomicLocation=NC_000002.12:g.224514718T>C
Q13618	NCI-TCGA Cosmic	VARIANT	148	148	.	.	.	Xref=NCI-TCGA Cosmic:COSM5926337;CytogeneticBand=2q36.2;GenomicLocation=NC_000002.12:g.224514709G>A
Q13618	TOPMed;gnomAD	VARIANT	149	149	.	.	.	p.Asp149Gly;Xref=TOPMed:rs927785344,gnomAD:rs927785344;CytogeneticBand=2q36.2;GenomicLocation=NC_000002.12:g.224514705T>C
Q13618	NCI-TCGA	VARIANT	150	150	.	.	.	Xref=NCI-TCGA:TCGA novel;CytogeneticBand=2q36.2;GenomicLocation=NC_000002.12:g.224514703G>A
Q13618	gnomAD	VARIANT	151	151	.	.	.	p.Val151Ala;Xref=gnomAD:rs1243443555;CytogeneticBand=2q36.2;GenomicLocation=NC_000002.12:g.224514699A>G
Q13618	NCI-TCGA;Ensembl	VARIANT	153	153	.	.	.	p.Arg153Cys;Xref=Ensembl:rs368330682,NCI-TCGA:rs368330682;CytogeneticBand=2q36.2;GenomicLocation=NC_000002.12:g.224514694G>A
Q13618	NCI-TCGA;TOPMed;COSMIC;NCI-TCGA Cosmic;gnomAD	VARIANT	153	153	.	.	.	p.Arg153His;Xref=NCI-TCGA Cosmic:COSM1405867,cosmic curated:COSM1405867,NCI-TCGA:rs972626651,TOPMed:rs972626651,gnomAD:rs972626651;CytogeneticBand=2q36.2;GenomicLocation=NC_000002.12:g.224514693C>T;Ontology_term=ECO:0000313;evidence=ECO:0000313|cosmic_study:376
Q13618	NCI-TCGA Cosmic	VARIANT	155	155	.	.	.	p.Gly155Glu;Xref=NCI-TCGA Cosmic:COSM3838735;CytogeneticBand=2q36.2;GenomicLocation=NC_000002.12:g.224514687C>T
Q13618	TOPMed	VARIANT	156	156	.	.	.	p.Cys156Arg;Xref=TOPMed:rs1207430685;CytogeneticBand=2q36.2;GenomicLocation=NC_000002.12:g.224514685A>G
Q13618	ExAC;gnomAD	VARIANT	158	158	.	.	.	p.Arg158Gly;Xref=ExAC:rs775545593,gnomAD:rs775545593;CytogeneticBand=2q36.2;GenomicLocation=NC_000002.12:g.224514679T>C
Q13618	gnomAD	VARIANT	161	161	.	.	.	p.Leu161Val;Xref=gnomAD:rs1359866968;CytogeneticBand=2q36.2;GenomicLocation=NC_000002.12:g.224514670G>C
Q13618	TOPMed;ESP;ExAC;gnomAD	VARIANT	162	162	.	.	.	p.Arg162Pro;Xref=ESP:rs370818707,ExAC:rs370818707,TOPMed:rs370818707,gnomAD:rs370818707;CytogeneticBand=2q36.2;GenomicLocation=NC_000002.12:g.224514666C>G
Q13618	TOPMed;ESP;ExAC;gnomAD	VARIANT	162	162	.	.	.	p.Arg162Gln;Xref=ESP:rs370818707,ExAC:rs370818707,TOPMed:rs370818707,gnomAD:rs370818707;CytogeneticBand=2q36.2;GenomicLocation=NC_000002.12:g.224514666C>T
Q13618	ExAC;gnomAD	VARIANT	162	162	.	.	.	p.Arg162Trp;Xref=ExAC:rs780690634,gnomAD:rs780690634;CytogeneticBand=2q36.2;GenomicLocation=NC_000002.12:g.224514667G>A
Q13618	ExAC;gnomAD	VARIANT	163	163	.	.	.	p.Gln163His;Xref=ExAC:rs777376281,gnomAD:rs777376281;CytogeneticBand=2q36.2;GenomicLocation=NC_000002.12:g.224514662T>A
Q13618	ClinGen;dbSNP;ClinVar	VARIANT	165	165	.	.	.	Xref=ClinGen:CA645524258,ClinVar:RCV000598968,ClinVar:RCV001266494,ClinVar:RCV003147516,ClinVar:RCV003147517,dbSNP:rs1553523940;CytogeneticBand=2q36.2;GenomicLocation=NC_000002.12:g.224514657AG[1]
Q13618	NCI-TCGA;NCI-TCGA Cosmic	VARIANT	165	165	.	.	.	Xref=NCI-TCGA Cosmic:COSM3718880,NCI-TCGA:rs1553523940;CytogeneticBand=2q36.2;GenomicLocation=NC_000002.12:g.224514657_224514658del
Q13618	NCI-TCGA	VARIANT	168	168	.	.	.	p.Met168Val;Xref=NCI-TCGA:TCGA novel;CytogeneticBand=2q36.2;GenomicLocation=NC_000002.12:g.224514649T>C
Q13618	NCI-TCGA	VARIANT	169	169	.	.	.	p.Ile169Val;Xref=NCI-TCGA:TCGA novel;CytogeneticBand=2q36.2;GenomicLocation=NC_000002.12:g.224514646T>C
Q13618	gnomAD	VARIANT	174	174	.	.	.	p.Lys174Gln;Xref=gnomAD:rs1298693260;CytogeneticBand=2q36.2;GenomicLocation=NC_000002.12:g.224514631T>G
Q13618	ExAC;gnomAD	VARIANT	177	177	.	.	.	p.Val177Phe;Xref=ExAC:rs753115026,gnomAD:rs753115026;CytogeneticBand=2q36.2;GenomicLocation=NC_000002.12:g.224514622C>A
Q13618	TOPMed;gnomAD	VARIANT	178	178	.	.	.	p.Val178Ile;Xref=TOPMed:rs1200173088,gnomAD:rs1200173088;CytogeneticBand=2q36.2;GenomicLocation=NC_000002.12:g.224514619C>T
Q13618	TOPMed;gnomAD	VARIANT	178	178	.	.	.	p.Val178Leu;Xref=TOPMed:rs1200173088,gnomAD:rs1200173088;CytogeneticBand=2q36.2;GenomicLocation=NC_000002.12:g.224514619C>A
Q13618	TOPMed;COSMIC	VARIANT	182	182	.	.	.	p.Ala182Ser;Xref=cosmic curated:COSM395965,TOPMed:rs1464886189;CytogeneticBand=2q36.2;GenomicLocation=NC_000002.12:g.224513634C>A;Ontology_term=ECO:0000313%2CECO:0000313;evidence=ECO:0000313|pubmed:22980975%2CECO:0000313|cosmic_study:431
Q13618	TOPMed	VARIANT	182	182	.	.	.	p.Ala182Val;Xref=TOPMed:rs987212939;CytogeneticBand=2q36.2;GenomicLocation=NC_000002.12:g.224513633G>A
Q13618	TOPMed;ESP;ExAC;gnomAD	VARIANT	183	183	.	.	.	p.Ile183Val;Xref=ESP:rs369362585,ExAC:rs369362585,TOPMed:rs369362585,gnomAD:rs369362585;CytogeneticBand=2q36.2;GenomicLocation=NC_000002.12:g.224513631T>C
Q13618	UniProt;dbSNP	VARIANT	184	184	.	.	.	p.Arg184Ser;ID=VAR_048839;Xref=UniProt:VAR_048839,dbSNP:rs17480168;CytogeneticBand=2q36.2
Q13618	Ensembl	VARIANT	185	185	.	.	.	p.Asn185Ser;Xref=Ensembl:rs1574645889;CytogeneticBand=2q36.2;GenomicLocation=NC_000002.12:g.224513624T>C
Q13618	TOPMed	VARIANT	188	188	.	.	.	p.Gln188Arg;Xref=TOPMed:rs991634550;CytogeneticBand=2q36.2;GenomicLocation=NC_000002.12:g.224513615T>C
Q13618	NCI-TCGA Cosmic	VARIANT	194	194	.	.	.	p.Gly194Asp;Xref=NCI-TCGA Cosmic:COSM6157301;CytogeneticBand=2q36.2;GenomicLocation=NC_000002.12:g.224513597C>T
Q13618	NCI-TCGA;TOPMed;COSMIC;NCI-TCGA Cosmic	VARIANT	196	196	.	.	.	p.Glu196Lys;Xref=NCI-TCGA Cosmic:COSM1017120,cosmic curated:COSM1017120,NCI-TCGA:rs1159290749,TOPMed:rs1159290749;CytogeneticBand=2q36.2;GenomicLocation=NC_000002.12:g.224513592C>T;Ontology_term=ECO:0000313;evidence=ECO:0000313|cosmic_study:419
Q13618	gnomAD	VARIANT	198	198	.	.	.	p.Arg198Ser;Xref=gnomAD:rs1373019879;CytogeneticBand=2q36.2;GenomicLocation=NC_000002.12:g.224513584T>A
Q13618	NCI-TCGA;TOPMed;dbSNP;ClinVar	VARIANT	199	199	.	.	.	Xref=NCI-TCGA:TCGA novel,ClinVar:RCV001352923,TOPMed:rs981700726,dbSNP:rs981700726;CytogeneticBand=2q36.2;GenomicLocation=NC_000002.12:g.224513582G>T%2C NC_000002.12:g.224513582G>C;Ontology_term=ECO:0000313;evidence=ECO:0000313|pubmed:31696658
Q13618	TOPMed	VARIANT	199	199	.	.	.	p.Ser199Leu;Xref=TOPMed:rs981700726;CytogeneticBand=2q36.2;GenomicLocation=NC_000002.12:g.224513582G>A
Q13618	COSMIC;Ensembl	VARIANT	199	199	.	.	.	p.Ser199Thr;Xref=cosmic curated:COSM1163238,Ensembl:rs1295560268;CytogeneticBand=2q36.2;GenomicLocation=NC_000002.12:g.224513583A>T;Ontology_term=ECO:0000313%2CECO:0000313;evidence=ECO:0000313|pubmed:22156295%2CECO:0000313|cosmic_study:441
Q13618	dbSNP;ClinVar	VARIANT	202	202	.	.	.	Xref=ClinVar:RCV001260753,dbSNP:rs1692922192;CytogeneticBand=2q36.2;GenomicLocation=NC_000002.12:g.224513576_224513577dup
Q13618	TOPMed	VARIANT	204	204	.	.	.	p.Asp204His;Xref=TOPMed:rs1411316058;CytogeneticBand=2q36.2;GenomicLocation=NC_000002.12:g.224513568C>G
Q13618	NCI-TCGA	VARIANT	205	205	.	.	.	p.Phe205Val;Xref=NCI-TCGA:TCGA novel;CytogeneticBand=2q36.2;GenomicLocation=NC_000002.12:g.224513565A>C
Q13618	TOPMed;ExAC;gnomAD	VARIANT	207	207	.	.	.	p.Ala207Val;Xref=ExAC:rs750610847,TOPMed:rs750610847,gnomAD:rs750610847;CytogeneticBand=2q36.2;GenomicLocation=NC_000002.12:g.224513558G>A
Q13618	gnomAD	VARIANT	208	208	.	.	.	p.Pro208Leu;Xref=gnomAD:rs1157155765;CytogeneticBand=2q36.2;GenomicLocation=NC_000002.12:g.224513555G>A
Q13618	NCI-TCGA Cosmic	VARIANT	208	208	.	.	.	p.Pro208Ser;Xref=NCI-TCGA Cosmic:COSM3578283;CytogeneticBand=2q36.2;GenomicLocation=NC_000002.12:g.224513556G>A
Q13618	gnomAD	VARIANT	208	208	.	.	.	p.Pro208Thr;Xref=gnomAD:rs1365715412;CytogeneticBand=2q36.2;GenomicLocation=NC_000002.12:g.224513556G>T
Q13618	NCI-TCGA;NCI-TCGA Cosmic;gnomAD	VARIANT	209	209	.	.	.	p.Phe209Ile;Xref=NCI-TCGA Cosmic:COSM4402214,NCI-TCGA:rs1418778821,gnomAD:rs1418778821;CytogeneticBand=2q36.2;GenomicLocation=NC_000002.12:g.224513553A>T
Q13618	dbSNP;ClinVar	VARIANT	214	214	.	.	.	p.Ala214Gly;Xref=ClinVar:RCV001253061,dbSNP:rs1692920727;CytogeneticBand=2q36.2;GenomicLocation=NC_000002.12:g.224513537G>C
Q13618	NCI-TCGA	VARIANT	215	215	.	.	.	Xref=NCI-TCGA:TCGA novel;CytogeneticBand=2q36.2;GenomicLocation=NC_000002.12:g.224513535C>A
Q13618	NCI-TCGA Cosmic	VARIANT	217	217	.	.	.	p.Phe217Val;Xref=NCI-TCGA Cosmic:COSM1017119;CytogeneticBand=2q36.2;GenomicLocation=NC_000002.12:g.224513529A>C
Q13618	NCI-TCGA Cosmic	VARIANT	218	218	.	.	.	Xref=NCI-TCGA Cosmic:COSM4605734;CytogeneticBand=2q36.2;GenomicLocation=NC_000002.12:g.224513526G>A
Q13618	Ensembl	VARIANT	218	218	.	.	.	p.Gln218Leu;Xref=Ensembl:rs968940088;CytogeneticBand=2q36.2;GenomicLocation=NC_000002.12:g.224513525T>A
Q13618	NCI-TCGA Cosmic	VARIANT	223	223	.	.	.	p.Lys223Thr;Xref=NCI-TCGA Cosmic:COSM1017118;CytogeneticBand=2q36.2;GenomicLocation=NC_000002.12:g.224511569T>G
Q13618	gnomAD	VARIANT	227	227	.	.	.	p.Glu227Gly;Xref=gnomAD:rs1357706288;CytogeneticBand=2q36.2;GenomicLocation=NC_000002.12:g.224511557T>C
Q13618	gnomAD	VARIANT	228	228	.	.	.	p.Asn228Ser;Xref=gnomAD:rs1284026173;CytogeneticBand=2q36.2;GenomicLocation=NC_000002.12:g.224511554T>C
Q13618	ExAC;gnomAD	VARIANT	229	229	.	.	.	p.Ser229Cys;Xref=ExAC:rs762989615,gnomAD:rs762989615;CytogeneticBand=2q36.2;GenomicLocation=NC_000002.12:g.224511552T>A
Q13618	gnomAD	VARIANT	229	229	.	.	.	p.Ser229Asn;Xref=gnomAD:rs1238135342;CytogeneticBand=2q36.2;GenomicLocation=NC_000002.12:g.224511551C>T
Q13618	TOPMed;ExAC;gnomAD	VARIANT	230	230	.	.	.	p.Ala230Pro;Xref=ExAC:rs753824642,TOPMed:rs753824642,gnomAD:rs753824642;CytogeneticBand=2q36.2;GenomicLocation=NC_000002.12:g.224511549C>G
Q13618	TOPMed;ExAC;gnomAD	VARIANT	230	230	.	.	.	p.Ala230Thr;Xref=ExAC:rs753824642,TOPMed:rs753824642,gnomAD:rs753824642;CytogeneticBand=2q36.2;GenomicLocation=NC_000002.12:g.224511549C>T
Q13618	NCI-TCGA	VARIANT	233	233	.	.	.	Xref=NCI-TCGA:TCGA novel;CytogeneticBand=2q36.2;GenomicLocation=NC_000002.12:g.224511538del
Q13618	gnomAD	VARIANT	233	233	.	.	.	p.Tyr233Cys;Xref=gnomAD:rs1305149903;CytogeneticBand=2q36.2;GenomicLocation=NC_000002.12:g.224511539T>C
Q13618	gnomAD	VARIANT	234	234	.	.	.	p.Ile234Val;Xref=gnomAD:rs1363467446;CytogeneticBand=2q36.2;GenomicLocation=NC_000002.12:g.224511537T>C
Q13618	gnomAD	VARIANT	236	236	.	.	.	p.Lys236Glu;Xref=gnomAD:rs1162508170;CytogeneticBand=2q36.2;GenomicLocation=NC_000002.12:g.224511531T>C
Q13618	ExAC;gnomAD	VARIANT	236	236	.	.	.	p.Lys236Arg;Xref=ExAC:rs760702365,gnomAD:rs760702365;CytogeneticBand=2q36.2;GenomicLocation=NC_000002.12:g.224511530T>C
Q13618	NCI-TCGA Cosmic	VARIANT	238	238	.	.	.	Xref=NCI-TCGA Cosmic:COSM720512;CytogeneticBand=2q36.2;GenomicLocation=NC_000002.12:g.224511525C>A
Q13618	gnomAD	VARIANT	240	240	.	.	.	p.Arg240Gly;Xref=gnomAD:rs1190341036;CytogeneticBand=2q36.2;GenomicLocation=NC_000002.12:g.224511519T>C
Q13618	NCI-TCGA Cosmic	VARIANT	243	243	.	.	.	p.Glu243Lys;Xref=NCI-TCGA Cosmic:COSM720513;CytogeneticBand=2q36.2;GenomicLocation=NC_000002.12:g.224511510C>T
Q13618	ExAC;gnomAD	VARIANT	245	245	.	.	.	p.Ile245Thr;Xref=ExAC:rs773074706,gnomAD:rs773074706;CytogeneticBand=2q36.2;GenomicLocation=NC_000002.12:g.224511503A>G
Q13618	NCI-TCGA;1000Genomes;ClinGen;dbSNP;gnomAD;ClinVar	VARIANT	247	247	.	.	.	Xref=ClinGen:CA350830494,ClinVar:RCV000627335,1000Genomes:rs201496024,NCI-TCGA:rs201496024,dbSNP:rs201496024,gnomAD:rs201496024;CytogeneticBand=2q36.2;GenomicLocation=NC_000002.12:g.224511498G>A
Q13618	TOPMed	VARIANT	248	248	.	.	.	p.Val248Leu;Xref=TOPMed:rs1430680583;CytogeneticBand=2q36.2;GenomicLocation=NC_000002.12:g.224511495C>G
Q13618	dbSNP;ClinVar	VARIANT	249	249	.	.	.	Xref=ClinVar:RCV001252214,dbSNP:rs1692824104;CytogeneticBand=2q36.2;GenomicLocation=NC_000002.12:g.224511494_224511495dup
Q13618	gnomAD	VARIANT	249	249	.	.	.	p.Met249Ile;Xref=gnomAD:rs1489754290;CytogeneticBand=2q36.2;GenomicLocation=NC_000002.12:g.224511490C>A
Q13618	ExAC;gnomAD	VARIANT	254	254	.	.	.	p.Lys254Thr;Xref=ExAC:rs761481832,gnomAD:rs761481832;CytogeneticBand=2q36.2;GenomicLocation=NC_000002.12:g.224511476T>G
Q13618	NCI-TCGA Cosmic	VARIANT	255	255	.	.	.	Xref=NCI-TCGA Cosmic:COSM720514;CytogeneticBand=2q36.2;GenomicLocation=NC_000002.12:g.224511473G>C
Q13618	NCI-TCGA;ExAC;NCI-TCGA Cosmic;gnomAD	VARIANT	256	256	.	.	.	p.Thr256Met;Xref=NCI-TCGA Cosmic:COSM4970331,ExAC:rs773927741,NCI-TCGA:rs773927741,gnomAD:rs773927741;CytogeneticBand=2q36.2;GenomicLocation=NC_000002.12:g.224511470G>A
Q13618	ExAC;gnomAD	VARIANT	260	260	.	.	.	p.Ile260Thr;Xref=ExAC:rs775960198,gnomAD:rs775960198;CytogeneticBand=2q36.2;GenomicLocation=NC_000002.12:g.224511458A>G
Q13618	TOPMed;ExAC;gnomAD	VARIANT	260	260	.	.	.	p.Ile260Val;Xref=ExAC:rs748814630,TOPMed:rs748814630,gnomAD:rs748814630;CytogeneticBand=2q36.2;GenomicLocation=NC_000002.12:g.224511459T>C
Q13618	NCI-TCGA Cosmic	VARIANT	263	263	.	.	.	p.Val263Met;Xref=NCI-TCGA Cosmic:COSM4091968;CytogeneticBand=2q36.2;GenomicLocation=NC_000002.12:g.224511450C>T
Q13618	NCI-TCGA;TOPMed;ExAC;gnomAD	VARIANT	267	267	.	.	.	p.Glu267Gln;Xref=ExAC:rs757584952,NCI-TCGA:rs757584952,TOPMed:rs757584952,gnomAD:rs757584952;CytogeneticBand=2q36.2;GenomicLocation=NC_000002.12:g.224511438C>G
Q13618	Ensembl	VARIANT	269	269	.	.	.	p.Ile269Thr;Xref=Ensembl:rs1574643598;CytogeneticBand=2q36.2;GenomicLocation=NC_000002.12:g.224511431A>G
Q13618	TOPMed;ExAC;gnomAD	VARIANT	271	271	.	.	.	p.Lys271Arg;Xref=ExAC:rs747230483,TOPMed:rs747230483,gnomAD:rs747230483;CytogeneticBand=2q36.2;GenomicLocation=NC_000002.12:g.224511425T>C
Q13618	TOPMed;ExAC;gnomAD	VARIANT	274	274	.	.	.	p.Lys274Arg;Xref=ExAC:rs758493684,TOPMed:rs758493684,gnomAD:rs758493684;CytogeneticBand=2q36.2;GenomicLocation=NC_000002.12:g.224511416T>C
Q13618	dbSNP;ClinVar	VARIANT	276	276	.	.	.	Xref=ClinVar:RCV001264679,dbSNP:rs1692821396;CytogeneticBand=2q36.2;GenomicLocation=NC_000002.12:g.224511409TA[1]
Q13618	gnomAD	VARIANT	276	276	.	.	.	p.Ile276Val;Xref=gnomAD:rs1465086578;CytogeneticBand=2q36.2;GenomicLocation=NC_000002.12:g.224511411T>C
Q13618	NCI-TCGA	VARIANT	278	278	.	.	.	Xref=NCI-TCGA:TCGA novel;CytogeneticBand=2q36.2;GenomicLocation=NC_000002.12:g.224511405C>A
Q13618	NCI-TCGA Cosmic	VARIANT	282	282	.	.	.	p.Ser282Tyr;Xref=NCI-TCGA Cosmic:COSM1017116;CytogeneticBand=2q36.2;GenomicLocation=NC_000002.12:g.224511392G>T
Q13618	dbSNP;ClinVar	VARIANT	284	284	.	.	.	Xref=ClinVar:RCV001268191,dbSNP:rs1692821181;CytogeneticBand=2q36.2;GenomicLocation=NC_000002.12:g.224511388_224511433dup
Q13618	Ensembl	VARIANT	284	284	.	.	.	p.Leu284Ile;Xref=Ensembl:rs749336364;CytogeneticBand=2q36.2;GenomicLocation=NC_000002.12:g.224511387G>T
Q13618	UniProt;dbSNP;gnomAD;ClinVar	VARIANT	285	285	.	.	.	p.Val285Ala;ID=VAR_085407;Xref=ClinVar:RCV001352924,UniProt:VAR_085407,dbSNP:rs1343840421,gnomAD:rs1343840421;CytogeneticBand=2q36.2;GenomicLocation=NC_000002.12:g.224511383A>G;Ontology_term=ECO:0000269%2CECO:0000313;evidence=ECO:0000269|pubmed:32341456%2CECO:0000313|pubmed:32341456
Q13618	TOPMed;ExAC;gnomAD	VARIANT	286	286	.	.	.	p.His286Arg;Xref=ExAC:rs530205226,TOPMed:rs530205226,gnomAD:rs530205226;CytogeneticBand=2q36.2;GenomicLocation=NC_000002.12:g.224511380T>C
Q13618	TOPMed;gnomAD	VARIANT	289	289	.	.	.	p.Lys289Gln;Xref=TOPMed:rs1245792538,gnomAD:rs1245792538;CytogeneticBand=2q36.2;GenomicLocation=NC_000002.12:g.224511372T>G
Q13618	ExAC;gnomAD	VARIANT	293	293	.	.	.	p.Thr293Ile;Xref=ExAC:rs750413561,gnomAD:rs750413561;CytogeneticBand=2q36.2;GenomicLocation=NC_000002.12:g.224511359G>A
Q13618	NCI-TCGA Cosmic	VARIANT	296	296	.	.	.	p.Leu296Ile;Xref=NCI-TCGA Cosmic:COSM1017115;CytogeneticBand=2q36.2;GenomicLocation=NC_000002.12:g.224507001G>T
Q13618	gnomAD	VARIANT	299	299	.	.	.	p.Met299Ile;Xref=gnomAD:rs1383385940;CytogeneticBand=2q36.2;GenomicLocation=NC_000002.12:g.224506990C>A
Q13618	NCI-TCGA Cosmic	VARIANT	299	299	.	.	.	p.Met299Arg;Xref=NCI-TCGA Cosmic:COSM220022;CytogeneticBand=2q36.2;GenomicLocation=NC_000002.12:g.224506991A>C
Q13618	TOPMed;ExAC;gnomAD	VARIANT	301	301	.	.	.	p.Lys301Asn;Xref=ExAC:rs777190043,TOPMed:rs777190043,gnomAD:rs777190043;CytogeneticBand=2q36.2;GenomicLocation=NC_000002.12:g.224506984C>G
Q13618	TOPMed	VARIANT	301	301	.	.	.	p.Lys301Arg;Xref=TOPMed:rs758949132;CytogeneticBand=2q36.2;GenomicLocation=NC_000002.12:g.224506985T>C
Q13618	TOPMed;gnomAD	VARIANT	303	303	.	.	.	p.Phe303Cys;Xref=TOPMed:rs996315289,gnomAD:rs996315289;CytogeneticBand=2q36.2;GenomicLocation=NC_000002.12:g.224506979A>C
Q13618	ExAC;gnomAD	VARIANT	304	304	.	.	.	p.Ser304Gly;Xref=ExAC:rs771286054,gnomAD:rs771286054;CytogeneticBand=2q36.2;GenomicLocation=NC_000002.12:g.224506977T>C
Q13618	NCI-TCGA;COSMIC;NCI-TCGA Cosmic;gnomAD	VARIANT	305	305	.	.	.	p.Arg305His;Xref=NCI-TCGA Cosmic:COSM1405866,cosmic curated:COSM1405866,NCI-TCGA:rs750769729,gnomAD:rs750769729;CytogeneticBand=2q36.2;GenomicLocation=NC_000002.12:g.224506973C>T;Ontology_term=ECO:0000313;evidence=ECO:0000313|cosmic_study:376
Q13618	TOPMed;ExAC;gnomAD	VARIANT	308	308	.	.	.	p.Asn308His;Xref=ExAC:rs765584852,TOPMed:rs765584852,gnomAD:rs765584852;CytogeneticBand=2q36.2;GenomicLocation=NC_000002.12:g.224506965T>G
Q13618	TOPMed;ExAC;gnomAD	VARIANT	308	308	.	.	.	p.Asn308Tyr;Xref=ExAC:rs765584852,TOPMed:rs765584852,gnomAD:rs765584852;CytogeneticBand=2q36.2;GenomicLocation=NC_000002.12:g.224506965T>A
Q13618	ExAC;gnomAD	VARIANT	309	309	.	.	.	p.Gly309Cys;Xref=ExAC:rs773408853,gnomAD:rs773408853;CytogeneticBand=2q36.2;GenomicLocation=NC_000002.12:g.224506962C>A
Q13618	TOPMed	VARIANT	313	313	.	.	.	p.Met313Ile;Xref=TOPMed:rs1171731002;CytogeneticBand=2q36.2;GenomicLocation=NC_000002.12:g.224506948C>T
Q13618	gnomAD	VARIANT	318	318	.	.	.	p.Ser318Cys;Xref=gnomAD:rs1385917526;CytogeneticBand=2q36.2;GenomicLocation=NC_000002.12:g.224506935T>A
Q13618	Ensembl	VARIANT	319	319	.	.	.	p.Ser319Phe;Xref=Ensembl:rs267599223;CytogeneticBand=2q36.2;GenomicLocation=NC_000002.12:g.224506931G>A
Q13618	ExAC;gnomAD	VARIANT	320	320	.	.	.	p.Tyr320Cys;Xref=ExAC:rs772510228,gnomAD:rs772510228;CytogeneticBand=2q36.2;GenomicLocation=NC_000002.12:g.224506928T>C
Q13618	NCI-TCGA Cosmic	VARIANT	321	321	.	.	.	p.Leu321Phe;Xref=NCI-TCGA Cosmic:COSM720515;CytogeneticBand=2q36.2;GenomicLocation=NC_000002.12:g.224506924C>G
Q13618	ExAC;gnomAD	VARIANT	326	326	.	.	.	p.Lys326Arg;Xref=ExAC:rs748361743,gnomAD:rs748361743;CytogeneticBand=2q36.2;GenomicLocation=NC_000002.12:g.224506910T>C
Q13618	NCI-TCGA Cosmic	VARIANT	330	330	.	.	.	p.Ser330Tyr;Xref=NCI-TCGA Cosmic:COSM3798681;CytogeneticBand=2q36.2;GenomicLocation=NC_000002.12:g.224506898G>T
Q13618	TOPMed	VARIANT	331	331	.	.	.	p.Glu331Ala;Xref=TOPMed:rs1318551789;CytogeneticBand=2q36.2;GenomicLocation=NC_000002.12:g.224506895T>G
Q13618	gnomAD	VARIANT	332	332	.	.	.	p.Glu332Gly;Xref=gnomAD:rs1182262511;CytogeneticBand=2q36.2;GenomicLocation=NC_000002.12:g.224506892T>C
Q13618	NCI-TCGA	VARIANT	333	333	.	.	.	Xref=NCI-TCGA:TCGA novel;CytogeneticBand=2q36.2;GenomicLocation=NC_000002.12:g.224506890C>A
Q13618	gnomAD	VARIANT	339	339	.	.	.	p.Val339Phe;Xref=gnomAD:rs1218048459;CytogeneticBand=2q36.2;GenomicLocation=NC_000002.12:g.224506872C>A
Q13618	dbSNP;ClinVar	VARIANT	343	343	.	.	.	p.Gln343Arg;Xref=ClinVar:RCV001137313,ClinVar:RCV002482260,dbSNP:rs1692622022;CytogeneticBand=2q36.2;GenomicLocation=NC_000002.12:g.224506859T>C
Q13618	gnomAD	VARIANT	344	344	.	.	.	p.Gly344Ser;Xref=gnomAD:rs1464573696;CytogeneticBand=2q36.2;GenomicLocation=NC_000002.12:g.224506132C>T
Q13618	Ensembl	VARIANT	347	347	.	.	.	p.Asp347Glu;Xref=Ensembl:rs758599180;CytogeneticBand=2q36.2;GenomicLocation=NC_000002.12:g.224506121A>C
Q13618	NCI-TCGA	VARIANT	349	349	.	.	.	p.Lys349Glu;Xref=NCI-TCGA:TCGA novel;CytogeneticBand=2q36.2;GenomicLocation=NC_000002.12:g.224506117T>C
Q13618	NCI-TCGA Cosmic	VARIANT	349	349	.	.	.	p.Lys349Asn;Xref=NCI-TCGA Cosmic:COSM1017114;CytogeneticBand=2q36.2;GenomicLocation=NC_000002.12:g.224506115C>A
Q13618	TOPMed	VARIANT	350	350	.	.	.	p.Ser350Cys;Xref=TOPMed:rs1473178945;CytogeneticBand=2q36.2;GenomicLocation=NC_000002.12:g.224506114T>A
Q13618	gnomAD	VARIANT	353	353	.	.	.	p.Asp353Ala;Xref=gnomAD:rs1189209020;CytogeneticBand=2q36.2;GenomicLocation=NC_000002.12:g.224506104T>G
Q13618	TOPMed;gnomAD	VARIANT	353	353	.	.	.	p.Asp353Asn;Xref=TOPMed:rs1265558901,gnomAD:rs1265558901;CytogeneticBand=2q36.2;GenomicLocation=NC_000002.12:g.224506105C>T
Q13618	TOPMed;gnomAD	VARIANT	354	354	.	.	.	p.Arg354Cys;Xref=TOPMed:rs199694647,gnomAD:rs199694647;CytogeneticBand=2q36.2;GenomicLocation=NC_000002.12:g.224506102G>A
Q13618	TOPMed;gnomAD	VARIANT	354	354	.	.	.	p.Arg354His;Xref=TOPMed:rs983814335,gnomAD:rs983814335;CytogeneticBand=2q36.2;GenomicLocation=NC_000002.12:g.224506101C>T
Q13618	TOPMed;gnomAD	VARIANT	354	354	.	.	.	p.Arg354Leu;Xref=TOPMed:rs983814335,gnomAD:rs983814335;CytogeneticBand=2q36.2;GenomicLocation=NC_000002.12:g.224506101C>A
Q13618	NCI-TCGA;NCI-TCGA Cosmic;gnomAD	VARIANT	356	356	.	.	.	p.Leu356Phe;Xref=NCI-TCGA Cosmic:COSM3578282,NCI-TCGA:rs1206525768,gnomAD:rs1206525768;CytogeneticBand=2q36.2;GenomicLocation=NC_000002.12:g.224506096G>A
Q13618	ExAC;gnomAD	VARIANT	357	357	.	.	.	p.Leu357Arg;Xref=ExAC:rs754587052,gnomAD:rs754587052;CytogeneticBand=2q36.2;GenomicLocation=NC_000002.12:g.224506092A>C
Q13618	TOPMed;ESP;ExAC;gnomAD	VARIANT	361	361	.	.	.	p.Asn361Ile;Xref=ESP:rs375118292,ExAC:rs375118292,TOPMed:rs375118292,gnomAD:rs375118292;CytogeneticBand=2q36.2;GenomicLocation=NC_000002.12:g.224506080T>A
Q13618	TOPMed;ESP;ExAC;gnomAD	VARIANT	361	361	.	.	.	p.Asn361Ser;Xref=ESP:rs375118292,ExAC:rs375118292,TOPMed:rs375118292,gnomAD:rs375118292;CytogeneticBand=2q36.2;GenomicLocation=NC_000002.12:g.224506080T>C
Q13618	Ensembl	VARIANT	362	362	.	.	.	p.Asn362Asp;Xref=Ensembl:rs1574638243;CytogeneticBand=2q36.2;GenomicLocation=NC_000002.12:g.224506078T>C
Q13618	gnomAD	VARIANT	362	362	.	.	.	p.Asn362Ser;Xref=gnomAD:rs1325192301;CytogeneticBand=2q36.2;GenomicLocation=NC_000002.12:g.224506077T>C
Q13618	ExAC;gnomAD	VARIANT	364	364	.	.	.	p.Arg364Cys;Xref=ExAC:rs765785569,gnomAD:rs765785569;CytogeneticBand=2q36.2;GenomicLocation=NC_000002.12:g.224506072G>A
Q13618	NCI-TCGA;ExAC;gnomAD	VARIANT	364	364	.	.	.	p.Arg364His;Xref=ExAC:rs760276064,NCI-TCGA:rs760276064,gnomAD:rs760276064;CytogeneticBand=2q36.2;GenomicLocation=NC_000002.12:g.224506071C>T
Q13618	1000Genomes;ExAC;gnomAD	VARIANT	365	365	.	.	.	p.Leu365Arg;Xref=1000Genomes:rs565506274,ExAC:rs565506274,gnomAD:rs565506274;CytogeneticBand=2q36.2;GenomicLocation=NC_000002.12:g.224506068A>C
Q13618	Ensembl	VARIANT	366	366	.	.	.	p.Phe366Leu;Xref=Ensembl:rs933224452;CytogeneticBand=2q36.2;GenomicLocation=NC_000002.12:g.224506066A>G
Q13618	gnomAD	VARIANT	370	370	.	.	.	p.Ile370Leu;Xref=gnomAD:rs1445122491;CytogeneticBand=2q36.2;GenomicLocation=NC_000002.12:g.224506054T>G
Q13618	TOPMed	VARIANT	370	370	.	.	.	p.Ile370Thr;Xref=TOPMed:rs1341844092;CytogeneticBand=2q36.2;GenomicLocation=NC_000002.12:g.224506053A>G
Q13618	gnomAD	VARIANT	370	370	.	.	.	p.Ile370Val;Xref=gnomAD:rs1445122491;CytogeneticBand=2q36.2;GenomicLocation=NC_000002.12:g.224506054T>C
Q13618	ExAC;gnomAD	VARIANT	372	372	.	.	.	p.Gly372Asp;Xref=ExAC:rs768198746,gnomAD:rs768198746;CytogeneticBand=2q36.2;GenomicLocation=NC_000002.12:g.224506047C>T
Q13618	TOPMed	VARIANT	372	372	.	.	.	p.Gly372Ser;Xref=TOPMed:rs1283024483;CytogeneticBand=2q36.2;GenomicLocation=NC_000002.12:g.224506048C>T
Q13618	TOPMed	VARIANT	374	374	.	.	.	p.Phe374Leu;Xref=TOPMed:rs1377640121;CytogeneticBand=2q36.2;GenomicLocation=NC_000002.12:g.224506040A>T
Q13618	Ensembl	VARIANT	375	375	.	.	.	p.Glu375Gly;Xref=Ensembl:rs866901820;CytogeneticBand=2q36.2;GenomicLocation=NC_000002.12:g.224506038T>C
Q13618	Ensembl	VARIANT	381	381	.	.	.	p.Asn381Ile;Xref=Ensembl:rs1559146924;CytogeneticBand=2q36.2;GenomicLocation=NC_000002.12:g.224506020T>A
Q13618	NCI-TCGA	VARIANT	385	385	.	.	.	Xref=NCI-TCGA:TCGA novel;CytogeneticBand=2q36.2;GenomicLocation=NC_000002.12:g.224506009_224506010del
Q13618	ExAC;gnomAD	VARIANT	390	390	.	.	.	p.Leu390Val;Xref=ExAC:rs763032588,gnomAD:rs763032588;CytogeneticBand=2q36.2;GenomicLocation=NC_000002.12:g.224505994A>C
Q13618	gnomAD	VARIANT	392	392	.	.	.	p.Ile392Val;Xref=gnomAD:rs1456342072;CytogeneticBand=2q36.2;GenomicLocation=NC_000002.12:g.224505988T>C
Q13618	NCI-TCGA	VARIANT	393	396	.	.	.	p.Asp393_Leu396delins;Xref=NCI-TCGA:TCGA novel;CytogeneticBand=2q36.2;GenomicLocation=NC_000002.12:g.224505974_224505983CAGCTTATCA>TTTTTTTTTT
Q13618	gnomAD	VARIANT	394	394	.	.	.	p.Asp394Glu;Xref=gnomAD:rs1483933724;CytogeneticBand=2q36.2;GenomicLocation=NC_000002.12:g.224505980A>T
Q13618	NCI-TCGA	VARIANT	394	394	.	.	.	p.Asp394Gly;Xref=NCI-TCGA:TCGA novel;CytogeneticBand=2q36.2;GenomicLocation=NC_000002.12:g.224505981T>C
Q13618	1000Genomes	VARIANT	395	395	.	.	.	p.Lys395Glu;Xref=1000Genomes:rs201367349;CytogeneticBand=2q36.2;GenomicLocation=NC_000002.12:g.224505979T>C
Q13618	TOPMed	VARIANT	395	395	.	.	.	p.Lys395Arg;Xref=TOPMed:rs1203393575;CytogeneticBand=2q36.2;GenomicLocation=NC_000002.12:g.224505978T>C
Q13618	TOPMed	VARIANT	397	397	.	.	.	p.Lys397Thr;Xref=TOPMed:rs1005070927;CytogeneticBand=2q36.2;GenomicLocation=NC_000002.12:g.224505972T>G
Q13618	TOPMed	VARIANT	404	404	.	.	.	p.Thr404Ala;Xref=TOPMed:rs1264143357;CytogeneticBand=2q36.2;GenomicLocation=NC_000002.12:g.224503819T>C
Q13618	NCI-TCGA Cosmic	VARIANT	407	407	.	.	.	Xref=NCI-TCGA Cosmic:COSM1017113;CytogeneticBand=2q36.2;GenomicLocation=NC_000002.12:g.224503810C>A
Q13618	TOPMed;ExAC;gnomAD	VARIANT	410	410	.	.	.	p.Thr410Ile;Xref=ExAC:rs779827356,TOPMed:rs779827356,gnomAD:rs779827356;CytogeneticBand=2q36.2;GenomicLocation=NC_000002.12:g.224503800G>A
Q13618	dbSNP;ClinVar	VARIANT	413	413	.	.	.	Xref=ClinVar:RCV001352926,dbSNP:rs1692487571;CytogeneticBand=2q36.2;GenomicLocation=NC_000002.12:g.224503790del;Ontology_term=ECO:0000313;evidence=ECO:0000313|pubmed:32341456
Q13618	UniProt;ClinGen;dbSNP;Ensembl;ClinVar	VARIANT	413	413	.	.	.	p.Asp413Gly;ID=VAR_067532;Xref=ClinGen:CA129109,ClinVar:RCV000023258,ClinVar:RCV000128493,UniProt:VAR_067532,Ensembl:rs199469656,dbSNP:rs199469656;CytogeneticBand=2q36.2;GenomicLocation=NC_000002.12:g.224503791T>C;Ontology_term=ECO:0000269%2CECO:0000313;evidence=ECO:0000269|pubmed:22266938%2CECO:0000313|pubmed:22266938
Q13618	gnomAD	VARIANT	417	417	.	.	.	p.Val417Ile;Xref=gnomAD:rs1287753488;CytogeneticBand=2q36.2;GenomicLocation=NC_000002.12:g.224503780C>T
Q13618	gnomAD	VARIANT	418	418	.	.	.	p.Leu418Phe;Xref=gnomAD:rs1214053324;CytogeneticBand=2q36.2;GenomicLocation=NC_000002.12:g.224503777G>A
Q13618	NCI-TCGA	VARIANT	418	418	.	.	.	p.Leu418Ile;Xref=NCI-TCGA:TCGA novel;CytogeneticBand=2q36.2;GenomicLocation=NC_000002.12:g.224503777G>T
Q13618	NCI-TCGA	VARIANT	421	421	.	.	.	p.Phe421Cys;Xref=NCI-TCGA:TCGA novel;CytogeneticBand=2q36.2;GenomicLocation=NC_000002.12:g.224503767A>C
Q13618	COSMIC;ExAC;gnomAD	VARIANT	421	421	.	.	.	p.Phe421Leu;Xref=cosmic curated:COSM3743622,ExAC:rs749893181,gnomAD:rs749893181;CytogeneticBand=2q36.2;GenomicLocation=NC_000002.12:g.224503766A>C;Ontology_term=ECO:0000313;evidence=ECO:0000313|cosmic_study:322
Q13618	NCI-TCGA Cosmic	VARIANT	426	426	.	.	.	p.Asp426His;Xref=NCI-TCGA Cosmic:COSM3938951;CytogeneticBand=2q36.2;GenomicLocation=NC_000002.12:g.224503753C>G
Q13618	gnomAD	VARIANT	428	428	.	.	.	p.Phe428Leu;Xref=gnomAD:rs1339235783;CytogeneticBand=2q36.2;GenomicLocation=NC_000002.12:g.224503745A>T
Q13618	NCI-TCGA Cosmic	VARIANT	429	429	.	.	.	p.Glu429Lys;Xref=NCI-TCGA Cosmic:COSM442399;CytogeneticBand=2q36.2;GenomicLocation=NC_000002.12:g.224503744C>T
Q13618	gnomAD	VARIANT	430	430	.	.	.	p.Arg430Cys;Xref=gnomAD:rs1312027878;CytogeneticBand=2q36.2;GenomicLocation=NC_000002.12:g.224503741G>A
Q13618	NCI-TCGA	VARIANT	435	435	.	.	.	p.His435Asp;Xref=NCI-TCGA:TCGA novel;CytogeneticBand=2q36.2;GenomicLocation=NC_000002.12:g.224503726G>C
Q13618	NCI-TCGA	VARIANT	436	436	.	.	.	Xref=NCI-TCGA:TCGA novel;CytogeneticBand=2q36.2;GenomicLocation=NC_000002.12:g.224503721_224503722insA
Q13618	NCI-TCGA Cosmic	VARIANT	442	442	.	.	.	p.Thr442Arg;Xref=NCI-TCGA Cosmic:COSM476986;CytogeneticBand=2q36.2;GenomicLocation=NC_000002.12:g.224503704G>C
Q13618	ClinGen;dbSNP;ClinVar	VARIANT	449	450	.	.	.	Xref=ClinGen:CA658796188,ClinVar:RCV000622486,ClinVar:RCV002531880,dbSNP:rs1553521389;CytogeneticBand=2q36.2;GenomicLocation=NC_000002.12:g.224503679AG[1]
Q13618	dbSNP;ClinVar	VARIANT	453	453	.	.	.	Xref=ClinVar:RCV001251184,ClinVar:RCV003151844,dbSNP:rs1366667901;CytogeneticBand=2q36.2;GenomicLocation=NC_000002.12:g.224503677dup
Q13618	NCI-TCGA Cosmic	VARIANT	453	453	.	.	.	Xref=NCI-TCGA Cosmic:COSM4603903;CytogeneticBand=2q36.2;GenomicLocation=NC_000002.12:g.224503670_224503671insT
Q13618	NCI-TCGA	VARIANT	453	453	.	.	.	Xref=NCI-TCGA:rs1366667901;CytogeneticBand=2q36.2;GenomicLocation=NC_000002.12:g.224503671del
Q13618	TOPMed	VARIANT	454	454	.	.	.	p.Met454Val;Xref=TOPMed:rs751228695;CytogeneticBand=2q36.2;GenomicLocation=NC_000002.12:g.224503669T>C
Q13618	ExAC;gnomAD	VARIANT	455	455	.	.	.	p.Ile455Met;Xref=ExAC:rs764528056,gnomAD:rs764528056;CytogeneticBand=2q36.2;GenomicLocation=NC_000002.12:g.224503664T>C
Q13618	UniProt;ClinGen;dbSNP;Ensembl;ClinVar	VARIANT	459	459	.	.	.	p.Lys459Arg;ID=VAR_067533;Xref=ClinGen:CA269962,ClinVar:RCV000128494,UniProt:VAR_067533,Ensembl:rs199469658,dbSNP:rs199469658;CytogeneticBand=2q36.2;GenomicLocation=NC_000002.12:g.224503653T>C;Ontology_term=ECO:0000269;evidence=ECO:0000269|pubmed:22266938
Q13618	dbSNP;ClinVar	VARIANT	462	462	.	.	.	Xref=ClinVar:RCV001268449,dbSNP:rs1692452265;CytogeneticBand=2q36.2;GenomicLocation=NC_000002.12:g.224503064del
Q13618	ExAC;gnomAD	VARIANT	467	467	.	.	.	p.Thr467Met;Xref=ExAC:rs753045999,gnomAD:rs753045999;CytogeneticBand=2q36.2;GenomicLocation=NC_000002.12:g.224503050G>A
Q13618	TOPMed	VARIANT	471	471	.	.	.	p.Glu471Gln;Xref=TOPMed:rs1233954702;CytogeneticBand=2q36.2;GenomicLocation=NC_000002.12:g.224503039C>G
Q13618	NCI-TCGA	VARIANT	472	472	.	.	.	p.Gly472Glu;Xref=NCI-TCGA:TCGA novel;CytogeneticBand=2q36.2;GenomicLocation=NC_000002.12:g.224503035C>T
Q13618	NCI-TCGA Cosmic	VARIANT	473	473	.	.	.	p.Met473Leu;Xref=NCI-TCGA Cosmic:COSM3578281;CytogeneticBand=2q36.2;GenomicLocation=NC_000002.12:g.224503033T>A
Q13618	TOPMed;ExAC;gnomAD	VARIANT	473	473	.	.	.	p.Met473Thr;Xref=ExAC:rs754108380,TOPMed:rs754108380,gnomAD:rs754108380;CytogeneticBand=2q36.2;GenomicLocation=NC_000002.12:g.224503032A>G
Q13618	ExAC;gnomAD	VARIANT	478	478	.	.	.	p.Ser478Thr;Xref=ExAC:rs766416620,gnomAD:rs766416620;CytogeneticBand=2q36.2;GenomicLocation=NC_000002.12:g.224503017C>G
Q13618	gnomAD	VARIANT	481	481	.	.	.	p.Asn481Asp;Xref=gnomAD:rs1402390367;CytogeneticBand=2q36.2;GenomicLocation=NC_000002.12:g.224503009T>C
Q13618	NCI-TCGA;Ensembl	VARIANT	481	481	.	.	.	p.Asn481Ser;Xref=NCI-TCGA:TCGA novel,Ensembl:rs1574634817;CytogeneticBand=2q36.2;GenomicLocation=NC_000002.12:g.224503008T>C
Q13618	dbSNP;ClinVar	VARIANT	482	482	.	.	.	Xref=ClinVar:RCV001260629,dbSNP:rs1692450883;CytogeneticBand=2q36.2;GenomicLocation=NC_000002.12:g.224503005GT[1]
Q13618	Ensembl	VARIANT	482	482	.	.	.	p.Thr482Ile;Xref=Ensembl:rs966969376;CytogeneticBand=2q36.2;GenomicLocation=NC_000002.12:g.224503005G>A
Q13618	Ensembl	VARIANT	483	483	.	.	.	p.Thr483Ala;Xref=Ensembl:rs1021188301;CytogeneticBand=2q36.2;GenomicLocation=NC_000002.12:g.224503003T>C
Q13618	NCI-TCGA;TOPMed;ExAC;NCI-TCGA Cosmic;gnomAD	VARIANT	483	483	.	.	.	p.Thr483Met;Xref=NCI-TCGA Cosmic:COSM4091967,ExAC:rs774263455,NCI-TCGA:rs774263455,TOPMed:rs774263455,gnomAD:rs774263455;CytogeneticBand=2q36.2;GenomicLocation=NC_000002.12:g.224503002G>A
Q13618	NCI-TCGA;ExAC;gnomAD	VARIANT	484	484	.	.	.	p.Met484Ile;Xref=ExAC:rs768583356,NCI-TCGA:rs768583356,gnomAD:rs768583356;CytogeneticBand=2q36.2;GenomicLocation=NC_000002.12:g.224502998C>G
Q13618	ExAC;gnomAD	VARIANT	488	488	.	.	.	p.Arg488Lys;Xref=ExAC:rs762805740,gnomAD:rs762805740;CytogeneticBand=2q36.2;GenomicLocation=NC_000002.12:g.224502987C>T
Q13618	TOPMed;ESP;ExAC;gnomAD	VARIANT	489	489	.	.	.	p.Gln489His;Xref=ESP:rs371616108,ExAC:rs371616108,TOPMed:rs371616108,gnomAD:rs371616108;CytogeneticBand=2q36.2;GenomicLocation=NC_000002.12:g.224502983T>G
Q13618	ExAC;gnomAD	VARIANT	494	494	.	.	.	p.Thr494Ala;Xref=ExAC:rs745490795,gnomAD:rs745490795;CytogeneticBand=2q36.2;GenomicLocation=NC_000002.12:g.224502970T>C
Q13618	Ensembl	VARIANT	496	496	.	.	.	p.Val496Ala;Xref=Ensembl:rs1559348578;CytogeneticBand=2q36.2;GenomicLocation=NC_000002.12:g.224500486A>G
Q13618	TOPMed;ExAC;gnomAD	VARIANT	497	497	.	.	.	p.Ser497Phe;Xref=ExAC:rs756292860,TOPMed:rs756292860,gnomAD:rs756292860;CytogeneticBand=2q36.2;GenomicLocation=NC_000002.12:g.224500483G>A
Q13618	dbSNP;Ensembl;ClinVar	VARIANT	500	500	.	.	.	p.Gly500Asp;Xref=ClinVar:RCV000791308,Ensembl:rs1574631977,dbSNP:rs1574631977;CytogeneticBand=2q36.2;GenomicLocation=NC_000002.12:g.224500474C>T
Q13618	NCI-TCGA	VARIANT	501	501	.	.	.	p.Val501Ala;Xref=NCI-TCGA:TCGA novel;CytogeneticBand=2q36.2;GenomicLocation=NC_000002.12:g.224500471A>G
Q13618	ExAC;gnomAD	VARIANT	501	501	.	.	.	p.Val501Gly;Xref=ExAC:rs767608015,gnomAD:rs767608015;CytogeneticBand=2q36.2;GenomicLocation=NC_000002.12:g.224500471A>C
Q13618	NCI-TCGA	VARIANT	502	502	.	.	.	p.Asp502Gly;Xref=NCI-TCGA:TCGA novel;CytogeneticBand=2q36.2;GenomicLocation=NC_000002.12:g.224500468T>C
Q13618	ESP	VARIANT	503	503	.	.	.	p.Leu503Ile;Xref=ESP:rs149813060;CytogeneticBand=2q36.2;GenomicLocation=NC_000002.12:g.224500466G>T
Q13618	NCI-TCGA;gnomAD	VARIANT	506	506	.	.	.	p.Arg506Gln;Xref=NCI-TCGA:rs1180155404,gnomAD:rs1180155404;CytogeneticBand=2q36.2;GenomicLocation=NC_000002.12:g.224500456C>T
Q13618	Ensembl	VARIANT	509	509	.	.	.	p.Thr509Met;Xref=Ensembl:rs1574631934;CytogeneticBand=2q36.2;GenomicLocation=NC_000002.12:g.224500447G>A
Q13618	Ensembl	VARIANT	511	511	.	.	.	p.Gly511Arg;Xref=Ensembl:rs868520568;CytogeneticBand=2q36.2;GenomicLocation=NC_000002.12:g.224500442C>T
Q13618	dbSNP;ClinVar	VARIANT	517	517	.	.	.	Xref=ClinVar:RCV001171551,ClinVar:RCV002463785,dbSNP:rs1692335353;CytogeneticBand=2q36.2;GenomicLocation=NC_000002.12:g.224500421_224500424CTGA[1]
Q13618	gnomAD	VARIANT	517	517	.	.	.	p.Ser517Pro;Xref=gnomAD:rs1242829053;CytogeneticBand=2q36.2;GenomicLocation=NC_000002.12:g.224500424A>G
Q13618	dbSNP;ClinVar	VARIANT	518	518	.	.	.	Xref=ClinVar:RCV000731001,dbSNP:rs1574631917;CytogeneticBand=2q36.2;GenomicLocation=NC_000002.12:g.224500425_224500426dup
Q13618	ExAC;gnomAD	VARIANT	523	523	.	.	.	p.Asn523Ser;Xref=ExAC:rs752673692,gnomAD:rs752673692;CytogeneticBand=2q36.2;GenomicLocation=NC_000002.12:g.224500405T>C
Q13618	ExAC;gnomAD	VARIANT	527	527	.	.	.	p.Ala527Pro;Xref=ExAC:rs765144393,gnomAD:rs765144393;CytogeneticBand=2q36.2;GenomicLocation=NC_000002.12:g.224500394C>G
Q13618	gnomAD	VARIANT	529	529	.	.	.	p.Arg529Gly;Xref=gnomAD:rs1021849975;CytogeneticBand=2q36.2;GenomicLocation=NC_000002.12:g.224500388T>C
Q13618	gnomAD	VARIANT	530	530	.	.	.	p.His530Leu;Xref=gnomAD:rs1355018262;CytogeneticBand=2q36.2;GenomicLocation=NC_000002.12:g.224500384T>A
Q13618	Ensembl	VARIANT	530	530	.	.	.	p.His530Gln;Xref=Ensembl:rs1574631853;CytogeneticBand=2q36.2;GenomicLocation=NC_000002.12:g.224500383A>T
Q13618	TOPMed;1000Genomes;ExAC;gnomAD	VARIANT	530	530	.	.	.	p.His530Tyr;Xref=1000Genomes:rs541968614,ExAC:rs541968614,TOPMed:rs541968614,gnomAD:rs541968614;CytogeneticBand=2q36.2;GenomicLocation=NC_000002.12:g.224500385G>A
Q13618	NCI-TCGA	VARIANT	532	532	.	.	.	p.Phe532Ser;Xref=NCI-TCGA:TCGA novel;CytogeneticBand=2q36.2;GenomicLocation=NC_000002.12:g.224500378A>G
Q13618	NCI-TCGA;COSMIC;ExAC;NCI-TCGA Cosmic;gnomAD	VARIANT	533	533	.	.	.	p.Glu533Gln;Xref=NCI-TCGA Cosmic:COSM291382,cosmic curated:COSM291382,ExAC:rs772779469,NCI-TCGA:rs772779469,gnomAD:rs772779469;CytogeneticBand=2q36.2;GenomicLocation=NC_000002.12:g.224500376C>G;Ontology_term=ECO:0000313%2CECO:0000313;evidence=ECO:0000313|pubmed:22810696%2CECO:0000313|cosmic_study:376
Q13618	NCI-TCGA Cosmic	VARIANT	537	537	.	.	.	p.Arg537Ser;Xref=NCI-TCGA Cosmic:COSM3372659;CytogeneticBand=2q36.2;GenomicLocation=NC_000002.12:g.224497849C>A
Q13618	NCI-TCGA Cosmic	VARIANT	539	539	.	.	.	p.Tyr539Cys;Xref=NCI-TCGA Cosmic:COSM6090761;CytogeneticBand=2q36.2;GenomicLocation=NC_000002.12:g.224497844T>C
Q13618	1000Genomes;ExAC	VARIANT	540	540	.	.	.	p.Leu540Val;Xref=1000Genomes:rs143436770,ExAC:rs143436770;CytogeneticBand=2q36.2;GenomicLocation=NC_000002.12:g.224497842A>C
Q13618	NCI-TCGA	VARIANT	544	544	.	.	.	p.Ser544Cys;Xref=NCI-TCGA:TCGA novel;CytogeneticBand=2q36.2;GenomicLocation=NC_000002.12:g.224497830T>A
Q13618	NCI-TCGA;NCI-TCGA Cosmic;Ensembl	VARIANT	546	546	.	.	.	Xref=NCI-TCGA Cosmic:COSM4984321,Ensembl:rs767240461,NCI-TCGA:rs767240461;CytogeneticBand=2q36.2;GenomicLocation=NC_000002.12:g.224497824G>A
Q13618	NCI-TCGA Cosmic	VARIANT	546	546	.	.	.	p.Arg546Pro;Xref=NCI-TCGA Cosmic:COSM3991105;CytogeneticBand=2q36.2;GenomicLocation=NC_000002.12:g.224497823C>G
Q13618	COSMIC;ExAC;gnomAD	VARIANT	546	546	.	.	.	p.Arg546Gln;Xref=cosmic curated:COSM1641851,ExAC:rs770136825,gnomAD:rs770136825;CytogeneticBand=2q36.2;GenomicLocation=NC_000002.12:g.224497823C>T;Ontology_term=ECO:0000313%2CECO:0000313;evidence=ECO:0000313|pubmed:22037554%2CECO:0000313|cosmic_study:479
Q13618	ClinGen;dbSNP;Ensembl;ClinVar	VARIANT	551	551	.	.	.	Xref=ClinGen:CA350825663,ClinVar:RCV000624051,ClinVar:RCV002274077,Ensembl:rs1553602498,dbSNP:rs1553602498;CytogeneticBand=2q36.2;GenomicLocation=NC_000002.12:g.224497809G>A
Q13618	TOPMed	VARIANT	554	554	.	.	.	p.Met554Ile;Xref=TOPMed:rs1182553666;CytogeneticBand=2q36.2;GenomicLocation=NC_000002.12:g.224497798C>G
Q13618	ExAC;gnomAD	VARIANT	554	554	.	.	.	p.Met554Val;Xref=ExAC:rs781629181,gnomAD:rs781629181;CytogeneticBand=2q36.2;GenomicLocation=NC_000002.12:g.224497800T>C
Q13618	NCI-TCGA	VARIANT	558	558	.	.	.	p.Asp558Gly;Xref=NCI-TCGA:TCGA novel;CytogeneticBand=2q36.2;GenomicLocation=NC_000002.12:g.224497787T>C
Q13618	NCI-TCGA Cosmic	VARIANT	559	559	.	.	.	p.Leu559Arg;Xref=NCI-TCGA Cosmic:COSM4393747;CytogeneticBand=2q36.2;GenomicLocation=NC_000002.12:g.224497784A>C
Q13618	TOPMed	VARIANT	562	562	.	.	.	p.Thr562Ala;Xref=TOPMed:rs894198536;CytogeneticBand=2q36.2;GenomicLocation=NC_000002.12:g.224497776T>C
Q13618	ExAC;gnomAD	VARIANT	562	562	.	.	.	p.Thr562Ile;Xref=ExAC:rs757353434,gnomAD:rs757353434;CytogeneticBand=2q36.2;GenomicLocation=NC_000002.12:g.224497775G>A
Q13618	NCI-TCGA	VARIANT	563	563	.	.	.	p.Phe563Cys;Xref=NCI-TCGA:TCGA novel;CytogeneticBand=2q36.2;GenomicLocation=NC_000002.12:g.224497772A>C
Q13618	gnomAD	VARIANT	566	566	.	.	.	p.Pro566Arg;Xref=gnomAD:rs1200496717;CytogeneticBand=2q36.2;GenomicLocation=NC_000002.12:g.224497763G>C
Q13618	TOPMed;UniProt;1000Genomes;ESP;ExAC;ClinGen;dbSNP;gnomAD;ClinVar	VARIANT	567	567	.	.	.	p.Val567Ile;ID=VAR_017195;Xref=ClinGen:CA2139914,ClinVar:RCV000241718,ClinVar:RCV000390540,ClinVar:RCV001142074,ClinVar:RCV001597008,UniProt:VAR_017195,1000Genomes:rs3738952,ESP:rs3738952,ExAC:rs3738952,TOPMed:rs3738952,dbSNP:rs3738952,gnomAD:rs3738952;CytogeneticBand=2q36.2;GenomicLocation=NC_000002.12:g.224497761C>T
Q13618	NCI-TCGA	VARIANT	576	581	.	.	.	Xref=NCI-TCGA:TCGA novel;CytogeneticBand=2q36.2;GenomicLocation=NC_000002.12:g.224495930_224495947del
Q13618	gnomAD	VARIANT	577	577	.	.	.	p.Val577Leu;Xref=gnomAD:rs1249133717;CytogeneticBand=2q36.2;GenomicLocation=NC_000002.12:g.224495945C>G
Q13618	NCI-TCGA Cosmic	VARIANT	579	579	.	.	.	p.Gly579Ser;Xref=NCI-TCGA Cosmic:COSM3578280;CytogeneticBand=2q36.2;GenomicLocation=NC_000002.12:g.224495939C>T
Q13618	NCI-TCGA	VARIANT	583	583	.	.	.	Xref=NCI-TCGA:TCGA novel;CytogeneticBand=2q36.2;GenomicLocation=NC_000002.12:g.224495927_224495928insTA
Q13618	NCI-TCGA Cosmic	VARIANT	586	586	.	.	.	p.Asn586Asp;Xref=NCI-TCGA Cosmic:COSM4091966;CytogeneticBand=2q36.2;GenomicLocation=NC_000002.12:g.224495918T>C
Q13618	dbSNP;ClinVar	VARIANT	587	587	.	.	.	Xref=ClinVar:RCV001352927,dbSNP:rs1692153577;CytogeneticBand=2q36.2;GenomicLocation=NC_000002.12:g.224495915_224495916insCA;Ontology_term=ECO:0000313;evidence=ECO:0000313|pubmed:33097317
Q13618	UniProt	VARIANT	587	768	.	.	.	ID=VAR_085408;Xref=UniProt:VAR_085408;CytogeneticBand=2q36.2;Ontology_term=ECO:0000269;evidence=ECO:0000269|pubmed:33097317
Q13618	NCI-TCGA Cosmic	VARIANT	588	588	.	.	.	p.Arg588Gln;Xref=NCI-TCGA Cosmic:COSM5566474;CytogeneticBand=2q36.2;GenomicLocation=NC_000002.12:g.224495911C>T
Q13618	NCI-TCGA Cosmic	VARIANT	589	589	.	.	.	p.Lys589Thr;Xref=NCI-TCGA Cosmic:COSM1017110;CytogeneticBand=2q36.2;GenomicLocation=NC_000002.12:g.224495908T>G
Q13618	NCI-TCGA Cosmic	VARIANT	597	597	.	.	.	p.Phe597Leu;Xref=NCI-TCGA Cosmic:COSM476985;CytogeneticBand=2q36.2;GenomicLocation=NC_000002.12:g.224495883G>T
Q13618	Ensembl	VARIANT	598	598	.	.	.	Xref=Ensembl:rs865959626;CytogeneticBand=2q36.2;GenomicLocation=NC_000002.12:g.224495882G>A
Q13618	TOPMed;ExAC;gnomAD	VARIANT	601	601	.	.	.	p.Ile601Val;Xref=ExAC:rs772266414,TOPMed:rs772266414,gnomAD:rs772266414;CytogeneticBand=2q36.2;GenomicLocation=NC_000002.12:g.224495873T>C
Q13618	TOPMed;ExAC;gnomAD	VARIANT	603	603	.	.	.	p.Met603Thr;Xref=ExAC:rs200435739,TOPMed:rs200435739,gnomAD:rs200435739;CytogeneticBand=2q36.2;GenomicLocation=NC_000002.12:g.224495866A>G
Q13618	gnomAD	VARIANT	606	606	.	.	.	p.Asn606Ser;Xref=gnomAD:rs1397893982;CytogeneticBand=2q36.2;GenomicLocation=NC_000002.12:g.224495857T>C
Q13618	ExAC;gnomAD	VARIANT	609	609	.	.	.	p.Glu609Gly;Xref=ExAC:rs755967005,gnomAD:rs755967005;CytogeneticBand=2q36.2;GenomicLocation=NC_000002.12:g.224495848T>C
Q13618	NCI-TCGA	VARIANT	610	610	.	.	.	Xref=NCI-TCGA:TCGA novel;CytogeneticBand=2q36.2;GenomicLocation=NC_000002.12:g.224495844del
Q13618	TOPMed	VARIANT	610	610	.	.	.	p.Lys610Asn;Xref=TOPMed:rs1367993892;CytogeneticBand=2q36.2;GenomicLocation=NC_000002.12:g.224495844T>G
Q13618	gnomAD	VARIANT	610	610	.	.	.	p.Lys610Arg;Xref=gnomAD:rs1420607762;CytogeneticBand=2q36.2;GenomicLocation=NC_000002.12:g.224495845T>C
Q13618	gnomAD	VARIANT	611	611	.	.	.	p.Tyr611Cys;Xref=gnomAD:rs1160245067;CytogeneticBand=2q36.2;GenomicLocation=NC_000002.12:g.224495842T>C
Q13618	NCI-TCGA	VARIANT	611	611	.	.	.	p.Tyr611Asp;Xref=NCI-TCGA:TCGA novel;CytogeneticBand=2q36.2;GenomicLocation=NC_000002.12:g.224495843A>C
Q13618	TOPMed;ExAC;gnomAD	VARIANT	611	611	.	.	.	p.Tyr611Asn;Xref=ExAC:rs750401779,TOPMed:rs750401779,gnomAD:rs750401779;CytogeneticBand=2q36.2;GenomicLocation=NC_000002.12:g.224495843A>T
Q13618	NCI-TCGA Cosmic	VARIANT	615	615	.	.	.	Xref=NCI-TCGA Cosmic:COSM6090762;CytogeneticBand=2q36.2;GenomicLocation=NC_000002.12:g.224482078C>A
Q13618	TOPMed;gnomAD	VARIANT	617	617	.	.	.	p.Gln617Glu;Xref=TOPMed:rs969388164,gnomAD:rs969388164;CytogeneticBand=2q36.2;GenomicLocation=NC_000002.12:g.224482072G>C
Q13618	ExAC;gnomAD	VARIANT	617	617	.	.	.	p.Gln617His;Xref=ExAC:rs772355997,gnomAD:rs772355997;CytogeneticBand=2q36.2;GenomicLocation=NC_000002.12:g.224482070C>A
Q13618	NCI-TCGA Cosmic	VARIANT	619	619	.	.	.	p.Glu619Gln;Xref=NCI-TCGA Cosmic:COSM3838732;CytogeneticBand=2q36.2;GenomicLocation=NC_000002.12:g.224482066C>G
Q13618	ExAC;gnomAD	VARIANT	622	622	.	.	.	p.Ile622Thr;Xref=ExAC:rs748414780,gnomAD:rs748414780;CytogeneticBand=2q36.2;GenomicLocation=NC_000002.12:g.224482056A>G
Q13618	ExAC;gnomAD	VARIANT	623	623	.	.	.	p.Pro623Thr;Xref=ExAC:rs779089727,gnomAD:rs779089727;CytogeneticBand=2q36.2;GenomicLocation=NC_000002.12:g.224482054G>T
Q13618	NCI-TCGA Cosmic	VARIANT	635	635	.	.	.	p.Ala635Thr;Xref=NCI-TCGA Cosmic:COSM1405865;CytogeneticBand=2q36.2;GenomicLocation=NC_000002.12:g.224482018C>T
Q13618	gnomAD	VARIANT	640	640	.	.	.	p.Thr640Ala;Xref=gnomAD:rs1276512974;CytogeneticBand=2q36.2;GenomicLocation=NC_000002.12:g.224482003T>C
Q13618	ExAC;gnomAD	VARIANT	656	656	.	.	.	p.Gly656Cys;Xref=ExAC:rs746745736,gnomAD:rs746745736;CytogeneticBand=2q36.2;GenomicLocation=NC_000002.12:g.224481955C>A
Q13618	ExAC;gnomAD	VARIANT	656	656	.	.	.	p.Gly656Asp;Xref=ExAC:rs777545905,gnomAD:rs777545905;CytogeneticBand=2q36.2;GenomicLocation=NC_000002.12:g.224481954C>T
Q13618	ExAC;gnomAD	VARIANT	656	656	.	.	.	p.Gly656Ser;Xref=ExAC:rs746745736,gnomAD:rs746745736;CytogeneticBand=2q36.2;GenomicLocation=NC_000002.12:g.224481955C>T
Q13618	ExAC;gnomAD	VARIANT	658	658	.	.	.	p.Ile658Thr;Xref=ExAC:rs758003374,gnomAD:rs758003374;CytogeneticBand=2q36.2;GenomicLocation=NC_000002.12:g.224481948A>G
Q13618	TOPMed;1000Genomes;ESP;ExAC;gnomAD	VARIANT	664	664	.	.	.	p.Gln664His;Xref=1000Genomes:rs2070127,ESP:rs2070127,ExAC:rs2070127,TOPMed:rs2070127,gnomAD:rs2070127;CytogeneticBand=2q36.2;GenomicLocation=NC_000002.12:g.224481929T>A
Q13618	NCI-TCGA Cosmic	VARIANT	665	665	.	.	.	p.Phe665Tyr;Xref=NCI-TCGA Cosmic:COSM1017109;CytogeneticBand=2q36.2;GenomicLocation=NC_000002.12:g.224481927A>T
Q13618	NCI-TCGA Cosmic	VARIANT	667	667	.	.	.	p.Ser667Phe;Xref=NCI-TCGA Cosmic:COSM3578278;CytogeneticBand=2q36.2;GenomicLocation=NC_000002.12:g.224481921G>A
Q13618	Ensembl	VARIANT	673	673	.	.	.	p.Lys673Arg;Xref=Ensembl:rs1559337590;CytogeneticBand=2q36.2;GenomicLocation=NC_000002.12:g.224481903T>C
Q13618	NCI-TCGA Cosmic	VARIANT	676	676	.	.	.	p.Thr676Ile;Xref=NCI-TCGA Cosmic:COSM1405864;CytogeneticBand=2q36.2;GenomicLocation=NC_000002.12:g.224481894G>A
Q13618	NCI-TCGA Cosmic	VARIANT	677	677	.	.	.	p.Val677Phe;Xref=NCI-TCGA Cosmic:COSM720518;CytogeneticBand=2q36.2;GenomicLocation=NC_000002.12:g.224481892C>A
Q13618	TOPMed	VARIANT	678	678	.	.	.	p.Ala678Thr;Xref=TOPMed:rs1396101638;CytogeneticBand=2q36.2;GenomicLocation=NC_000002.12:g.224478343C>T
Q13618	TOPMed	VARIANT	682	682	.	.	.	p.Gly682Ser;Xref=TOPMed:rs1333305541;CytogeneticBand=2q36.2;GenomicLocation=NC_000002.12:g.224478331C>T
Q13618	gnomAD	VARIANT	686	686	.	.	.	p.Pro686Leu;Xref=gnomAD:rs1181205443;CytogeneticBand=2q36.2;GenomicLocation=NC_000002.12:g.224478318G>A
Q13618	NCI-TCGA Cosmic	VARIANT	690	690	.	.	.	p.Glu690Ter;Xref=NCI-TCGA Cosmic:COSM1405863;CytogeneticBand=2q36.2;GenomicLocation=NC_000002.12:g.224478307C>A
Q13618	gnomAD	VARIANT	692	692	.	.	.	p.Arg692Lys;Xref=gnomAD:rs1280961943;CytogeneticBand=2q36.2;GenomicLocation=NC_000002.12:g.224478300C>T
Q13618	Ensembl	VARIANT	695	695	.	.	.	p.Val695Leu;Xref=Ensembl:rs1559335478;CytogeneticBand=2q36.2;GenomicLocation=NC_000002.12:g.224478292C>A
Q13618	TOPMed;ESP;ExAC;gnomAD	VARIANT	698	698	.	.	.	p.Asp698Asn;Xref=ESP:rs371342121,ExAC:rs371342121,TOPMed:rs371342121,gnomAD:rs371342121;CytogeneticBand=2q36.2;GenomicLocation=NC_000002.12:g.224478283C>T
Q13618	ClinGen;dbSNP;gnomAD;ClinVar	VARIANT	701	701	.	.	.	p.His701Leu;Xref=ClinGen:CA10614537,ClinVar:RCV000284873,ClinVar:RCV002523117,dbSNP:rs886055695,gnomAD:rs886055695;CytogeneticBand=2q36.2;GenomicLocation=NC_000002.12:g.224478273T>A
Q13618	gnomAD	VARIANT	701	701	.	.	.	p.His701Tyr;Xref=gnomAD:rs1379043610;CytogeneticBand=2q36.2;GenomicLocation=NC_000002.12:g.224478274G>A
Q13618	NCI-TCGA Cosmic	VARIANT	702	702	.	.	.	p.Glu702Asp;Xref=NCI-TCGA Cosmic:COSM122429;CytogeneticBand=2q36.2;GenomicLocation=NC_000002.12:g.224478269C>G
Q13618	NCI-TCGA	VARIANT	704	704	.	.	.	p.Glu704Gln;Xref=NCI-TCGA:TCGA novel;CytogeneticBand=2q36.2;GenomicLocation=NC_000002.12:g.224478265C>G
Q13618	ExAC	VARIANT	706	706	.	.	.	p.Ala706Gly;Xref=ExAC:rs751019724;CytogeneticBand=2q36.2;GenomicLocation=NC_000002.12:g.224478258G>C
Q13618	gnomAD	VARIANT	707	707	.	.	.	p.Ile707Met;Xref=gnomAD:rs1375147112;CytogeneticBand=2q36.2;GenomicLocation=NC_000002.12:g.224478254T>C
Q13618	TOPMed;ExAC;gnomAD	VARIANT	707	707	.	.	.	p.Ile707Val;Xref=ExAC:rs555939671,TOPMed:rs555939671,gnomAD:rs555939671;CytogeneticBand=2q36.2;GenomicLocation=NC_000002.12:g.224478256T>C
Q13618	NCI-TCGA;COSMIC;NCI-TCGA Cosmic;gnomAD	VARIANT	709	709	.	.	.	p.Arg709Gln;Xref=NCI-TCGA Cosmic:COSM98214,cosmic curated:COSM98214,NCI-TCGA:rs1159640544,gnomAD:rs1159640544;CytogeneticBand=2q36.2;GenomicLocation=NC_000002.12:g.224478249C>T;Ontology_term=ECO:0000313%2CECO:0000313;evidence=ECO:0000313|pubmed:21798897%2CECO:0000313|cosmic_study:343
Q13618	gnomAD	VARIANT	710	710	.	.	.	p.Ile710Val;Xref=gnomAD:rs1379034629;CytogeneticBand=2q36.2;GenomicLocation=NC_000002.12:g.224478247T>C
Q13618	NCI-TCGA Cosmic	VARIANT	711	711	.	.	.	p.Met711Ile;Xref=NCI-TCGA Cosmic:COSM1017108;CytogeneticBand=2q36.2;GenomicLocation=NC_000002.12:g.224478242C>T
Q13618	TOPMed	VARIANT	717	717	.	.	.	p.Met717Leu;Xref=TOPMed:rs1029278593;CytogeneticBand=2q36.2;GenomicLocation=NC_000002.12:g.224478226T>A
Q13618	TOPMed	VARIANT	718	718	.	.	.	p.Gln718Arg;Xref=TOPMed:rs1172649455;CytogeneticBand=2q36.2;GenomicLocation=NC_000002.12:g.224478222T>C
Q13618	UniProt;ExAC;dbSNP;gnomAD	VARIANT	719	719	.	.	.	p.His719Arg;ID=VAR_078688;Xref=UniProt:VAR_078688,ExAC:rs763087632,dbSNP:rs763087632,gnomAD:rs763087632;CytogeneticBand=2q36.2;GenomicLocation=NC_000002.12:g.224478219T>C;Ontology_term=ECO:0000269;evidence=ECO:0000269|pubmed:25969726
Q13618	TOPMed;ExAC;gnomAD	VARIANT	720	720	.	.	.	p.Asn720Ser;Xref=ExAC:rs775596955,TOPMed:rs775596955,gnomAD:rs775596955;CytogeneticBand=2q36.2;GenomicLocation=NC_000002.12:g.224478216T>C
Q13618	gnomAD	VARIANT	721	721	.	.	.	p.Val721Ile;Xref=gnomAD:rs1256473989;CytogeneticBand=2q36.2;GenomicLocation=NC_000002.12:g.224478214C>T
Q13618	NCI-TCGA Cosmic	VARIANT	722	722	.	.	.	p.Leu722Val;Xref=NCI-TCGA Cosmic:COSM1405862;CytogeneticBand=2q36.2;GenomicLocation=NC_000002.12:g.224478211G>C
Q13618	NCI-TCGA;ExAC;gnomAD	VARIANT	724	724	.	.	.	p.Ala724Val;Xref=ExAC:rs766952042,NCI-TCGA:rs766952042,gnomAD:rs766952042;CytogeneticBand=2q36.2;GenomicLocation=NC_000002.12:g.224478204G>A
Q13618	gnomAD	VARIANT	728	728	.	.	.	p.Gln728Arg;Xref=gnomAD:rs1211792207;CytogeneticBand=2q36.2;GenomicLocation=NC_000002.12:g.224474369T>C
Q13618	NCI-TCGA	VARIANT	730	730	.	.	.	p.Leu730Phe;Xref=NCI-TCGA:TCGA novel;CytogeneticBand=2q36.2;GenomicLocation=NC_000002.12:g.224474362C>A
Q13618	NCI-TCGA Cosmic	VARIANT	731	731	.	.	.	p.Lys731Met;Xref=NCI-TCGA Cosmic:COSM720520;CytogeneticBand=2q36.2;GenomicLocation=NC_000002.12:g.224474360T>A
Q13618	gnomAD	VARIANT	732	732	.	.	.	p.Ala732Thr;Xref=gnomAD:rs1467629256;CytogeneticBand=2q36.2;GenomicLocation=NC_000002.12:g.224474358C>T
Q13618	ExAC;gnomAD	VARIANT	732	732	.	.	.	p.Ala732Val;Xref=ExAC:rs745316138,gnomAD:rs745316138;CytogeneticBand=2q36.2;GenomicLocation=NC_000002.12:g.224474357G>A
Q13618	NCI-TCGA Cosmic	VARIANT	733	733	.	.	.	Xref=NCI-TCGA Cosmic:COSM139436;CytogeneticBand=2q36.2;GenomicLocation=NC_000002.12:g.224474355G>A
Q13618	NCI-TCGA Cosmic	VARIANT	738	738	.	.	.	p.Pro738Ser;Xref=NCI-TCGA Cosmic:COSM1405861;CytogeneticBand=2q36.2;GenomicLocation=NC_000002.12:g.224474340G>A
Q13618	TOPMed;gnomAD	VARIANT	739	739	.	.	.	p.Val739Ile;Xref=TOPMed:rs979372228,gnomAD:rs979372228;CytogeneticBand=2q36.2;GenomicLocation=NC_000002.12:g.224474337C>T
Q13618	ExAC;gnomAD	VARIANT	741	741	.	.	.	p.Ile741Thr;Xref=ExAC:rs778175467,gnomAD:rs778175467;CytogeneticBand=2q36.2;GenomicLocation=NC_000002.12:g.224474330A>G
Q13618	NCI-TCGA;ExAC;gnomAD	VARIANT	742	742	.	.	.	p.Lys742Asn;Xref=ExAC:rs758729540,NCI-TCGA:rs758729540,gnomAD:rs758729540;CytogeneticBand=2q36.2;GenomicLocation=NC_000002.12:g.224474326C>G
Q13618	NCI-TCGA;ExAC;gnomAD	VARIANT	744	744	.	.	.	p.Arg744Cys;Xref=ExAC:rs752958265,NCI-TCGA:rs752958265,gnomAD:rs752958265;CytogeneticBand=2q36.2;GenomicLocation=NC_000002.12:g.224474322G>A
Q13618	dbSNP;Ensembl;ClinVar	VARIANT	749	749	.	.	.	p.Ile749Thr;Xref=ClinVar:RCV000722722,Ensembl:rs1559332999,dbSNP:rs1559332999;CytogeneticBand=2q36.2;GenomicLocation=NC_000002.12:g.224474306A>G
Q13618	NCI-TCGA Cosmic	VARIANT	751	751	.	.	.	p.Arg751Thr;Xref=NCI-TCGA Cosmic:COSM720521;CytogeneticBand=2q36.2;GenomicLocation=NC_000002.12:g.224474300C>G
Q13618	Ensembl	VARIANT	752	752	.	.	.	p.Glu752Gln;Xref=Ensembl:rs1553599691;CytogeneticBand=2q36.2;GenomicLocation=NC_000002.12:g.224474298C>G
Q13618	NCI-TCGA Cosmic	VARIANT	756	756	.	.	.	p.Arg756Leu;Xref=NCI-TCGA Cosmic:COSM4955893;CytogeneticBand=2q36.2;GenomicLocation=NC_000002.12:g.224474285C>A
Q13618	TOPMed;gnomAD	VARIANT	757	757	.	.	.	p.Thr757Arg;Xref=TOPMed:rs934188879,gnomAD:rs934188879;CytogeneticBand=2q36.2;GenomicLocation=NC_000002.12:g.224474282G>C
Q13618	NCI-TCGA Cosmic	VARIANT	760	760	.	.	.	p.Asp760Asn;Xref=NCI-TCGA Cosmic:COSM1017106;CytogeneticBand=2q36.2;GenomicLocation=NC_000002.12:g.224474274C>T
Q13618	NCI-TCGA;ExAC;gnomAD	VARIANT	761	761	.	.	.	p.Arg761Cys;Xref=ExAC:rs759758641,NCI-TCGA:rs759758641,gnomAD:rs759758641;CytogeneticBand=2q36.2;GenomicLocation=NC_000002.12:g.224474271G>A
Q13618	COSMIC;ExAC;gnomAD	VARIANT	761	761	.	.	.	p.Arg761His;Xref=cosmic curated:COSM1249457,ExAC:rs766471279,gnomAD:rs766471279;CytogeneticBand=2q36.2;GenomicLocation=NC_000002.12:g.224474270C>T;Ontology_term=ECO:0000313%2CECO:0000313;evidence=ECO:0000313|pubmed:23525077%2CECO:0000313|cosmic_study:464
Q13618	ExAC;gnomAD	VARIANT	761	761	.	.	.	p.Arg761Leu;Xref=ExAC:rs766471279,gnomAD:rs766471279;CytogeneticBand=2q36.2;GenomicLocation=NC_000002.12:g.224474270C>A
Q13618	ExAC;gnomAD	VARIANT	762	762	.	.	.	p.Lys762Arg;Xref=ExAC:rs761790580,gnomAD:rs761790580;CytogeneticBand=2q36.2;GenomicLocation=NC_000002.12:g.224474267T>C
Q13618	gnomAD	VARIANT	763	763	.	.	.	p.Val763Ala;Xref=gnomAD:rs1216707740;CytogeneticBand=2q36.2;GenomicLocation=NC_000002.12:g.224474264A>G
